# Supplementary material for: Methyl 2-amino-4-(morpholin-4-yl)benzo[d]thiazole-6-carboxyl­ate tetartohydrate
Source: IUCrdata. 2025 Jan 10;10(Pt 1):x241249. doi: 10.1107/S2414314624012495 (PMC11799776; doi:10.1107/S2414314624012495)
Supplement: Supplementary file 1 [file x-10-x241249-sup1.cif]

##############################################################################
#                                                                            #
# This CIF contains the data for a data article accepted for                 #
# publication in IUCrData. It conforms to the requirements of                #
# Notes for Authors for IUCrData, and has been                               #
# peer reviewed under the auspices of IUCrData.                              #
#                                                                            #
# Full details of the Crystallographic Information File format               #
# are given in the paper "The Crystallographic Information File (CIF):       #
# a New Standard Archive File for Crystallography" by S. R. Hall, F. H.      #
# Allen and I. D. Brown [Acta Cryst. (1991), A47, 655-685].                  #
#                                                                            #
# The current version of the core CIF dictionary is obtainable from          #
# ftp://ftp.iucr.org/pub/cif_core.dic.                                       #
#                                                                            #
# Software is freely available for graphical display of the structure(s)     #
# in this CIF. For information consult the CIF software page                 #
# http://www.iucr.org/resources/cif/software.                                #
#                                                                            #
# This file may be used for bona fide research purposes within the           #
# scientific community so long as proper attribution is given to the data    # 
# article from which it was obtained.                                        #
#                                                                            #
##############################################################################
data_I
_audit_creation_method
;
Olex2 1.5
(compiled 2024.02.16 svn.r378c4104 for OlexSys, GUI svn.r6928)
;
_journal_date_recd_electronic     2024-12-20
_journal_date_accepted     2024-12-27
_journal_name_full     'IUCrData'
_journal_year     2025
_journal_volume     10
_journal_issue      1
_journal_page_first     0
_journal_page_last     0
_journal_paper_category     HO
_journal_paper_doi     10.1107/S2414314624012495
_journal_coeditor_code     HB4503
_publ_contact_author_name     'Matic Lozin\<sek'
_publ_contact_author_address
;
Jo\<zef Stefan Institute, Jamova cesta 39, 1000 Ljubljana, Slovenia
;
_publ_contact_author_email     matic.lozinsek@ijs.si
_publ_section_title
;
Methyl 2-amino-4-(morpholin-4-yl)benzo[<i>d</i>]thiazole-6-carboxylate
tetartohydrate
;
loop_
    _publ_author_name
    _publ_author_footnote
    _publ_author_address
    'Uran, Erik' .
;
Jo\<zef Stefan Institute, Jamova cesta 39, 1000 Ljubljana, Slovenia
Jo\<zef Stefan International Postgraduate School, Jamova cesta 39,
1000 Ljubljana, Slovenia
;
    'Cotman, Andrej Emanuel' .
;
Department of Pharmaceutical Chemistry, Faculty of Pharmacy,
University of Ljubljana, A\<sker\<ceva cesta 7, 1000 Ljubljana, Slovenia
;
    'Lozin\<sek, Matic' .
;
Jo\<zef Stefan Institute, Jamova cesta 39, 1000 Ljubljana, Slovenia
Jo\<zef Stefan International Postgraduate School, Jamova cesta 39,
1000 Ljubljana, Slovenia
;
_publ_section_synopsis
;
The crystal structure of a hydrate of the title benzo[<i>d</i>]thiazole
derivate is reported, which features a complex hydrogen-bonded network.
;
_chemical_name_systematic
;
Methyl 2-amino-4-(morpholin-4-yl)benzo[<i>d</i>]thiazole-6-carboxylate
tetartohydrate
;
_chemical_name_common     ?
_chemical_formula_moiety     '4(C13 H15 N3 O3 S), H2 O'
_chemical_formula_sum     'C52 H62 N12 O13 S4'
_chemical_formula_iupac     '4C13 H15 N3 O3 S, H2 O'
_chemical_formula_weight     1191.37
_chemical_melting_point     ?
_space_group_crystal_system     triclinic
_space_group_name_H-M_alt     'P -1'
_space_group_name_Hall     '-P 1'
loop_
    _space_group_symop_operation_xyz
    'x, y, z'
    '-x, -y, -z'
_cell_length_a     12.47742(16)
_cell_length_b     15.1037(2)
_cell_length_c     15.7031(2)
_cell_angle_alpha     75.3037(14)
_cell_angle_beta     72.5571(13)
_cell_angle_gamma     71.7565(13)
_cell_volume     2639.29(7)
_cell_formula_units_Z     2
_cell_measurement_reflns_used     69685
_cell_measurement_theta_min     2.9830
_cell_measurement_theta_max     75.7780
_cell_measurement_temperature     100.00(10)
_exptl_crystal_description     plate
_exptl_crystal_colour     'clear colourless'
_exptl_crystal_size_max     0.248
_exptl_crystal_size_mid     0.176
_exptl_crystal_size_min     0.028
_exptl_crystal_density_diffrn     1.499
_exptl_crystal_density_meas     ?
_exptl_crystal_density_method     ?
_exptl_crystal_F_000     1252
loop_
    _exptl_crystal_face_index_h
    _exptl_crystal_face_index_k
    _exptl_crystal_face_index_l
    _exptl_crystal_face_perp_dist
    -3 -4 -10 0.0691
    -5 -8 1 0.0949
    0 -1 9 0.0766
    -2 4 8 0.0428
    2 -4 -8 0.0507
    -5 3 -6 0.0994
    5 -3 7 0.0749
    -1 4 9 0.0429
    5 2 -6 0.0916
    4 2 10 0.0612
    -3 -10 -4 0.0680
    -2 -5 -10 0.0604
    3 10 3 0.0636
    2 4 10 0.0452
    0 -7 -7 0.0198
    0 7 7 0.0086
_exptl_absorpt_coefficient_mu     2.321
_exptl_absorpt_correction_type     gaussian
_exptl_absorpt_process_details
;
(CrysAlisPro; Rigaku OD, 2023)
;
_exptl_absorpt_correction_T_min     0.240
_exptl_absorpt_correction_T_max     1.000
_diffrn_ambient_temperature     100.00(10)
_diffrn_source     'micro-focus sealed X-ray tube'
_diffrn_radiation_type     'Cu K\a'
_diffrn_radiation_wavelength     1.54184
_diffrn_radiation_monochromator     mirror
_diffrn_measurement_device_type     'XtaLAB Synergy, Dualflex, Eiger2 1M'
_diffrn_measurement_device     'four-circle diffractometer'
_diffrn_measurement_method     '\w scans'
_diffrn_detector     'Hybrid Pixel Array Detector'
_diffrn_detector_area_resol_mean     13.3333
_diffrn_reflns_number     114974
_diffrn_reflns_av_R_equivalents     0.0369
_diffrn_reflns_av_unetI/netI     0.0147
_diffrn_reflns_theta_min     2.997
_diffrn_reflns_theta_max     76.155
_diffrn_reflns_theta_full     67.684
_diffrn_measured_fraction_theta_max     0.992
_diffrn_measured_fraction_theta_full     1.000
_diffrn_reflns_limit_h_min     -15
_diffrn_reflns_limit_h_max     15
_diffrn_reflns_limit_k_min     -18
_diffrn_reflns_limit_k_max     18
_diffrn_reflns_limit_l_min     -17
_diffrn_reflns_limit_l_max     19
_diffrn_radiation_probe     x-ray
_refine_special_details     ?
_reflns_number_total     10968
_reflns_number_gt     10229
_reflns_threshold_expression     'I > 2\s(I)'
_refine_ls_structure_factor_coef     Fsqd
_refine_ls_matrix_type     full
_refine_ls_R_factor_all     0.0325
_refine_ls_R_factor_gt     0.0307
_refine_ls_wR_factor_gt     0.0855
_refine_ls_wR_factor_ref     0.0872
_refine_ls_goodness_of_fit_ref     1.065
_refine_ls_restrained_S_all     1.065
_refine_ls_number_reflns     10968
_refine_ls_number_parameters     978
_refine_ls_number_restraints     0
_refine_ls_hydrogen_treatment     refall
_refine_ls_weighting_scheme     calc
_refine_ls_weighting_details
              'w=1/[\s^2^(Fo^2^)+(0.0532P)^2^+0.8920P] where P=(Fo^2^+2Fc^2^)/3'
_atom_sites_solution_hydrogens     difmap
_atom_sites_solution_primary     dual
_atom_sites_solution_secondary     ?
_refine_ls_shift/su_max     0.001
_refine_ls_shift/su_mean     0.000
_refine_diff_density_max     0.448
_refine_diff_density_min     -0.328
_refine_ls_extinction_method     none
_refine_ls_extinction_coef     .
loop_
    _atom_type_symbol
    _atom_type_description
    _atom_type_scat_dispersion_real
    _atom_type_scat_dispersion_imag
    _atom_type_scat_source
    'C' 'C' 0.0181 0.0091
                         'International Tables Vol C Tables 4.2.6.8 and 6.1.1.4'
    'H' 'H' 0.0000 0.0000
                         'International Tables Vol C Tables 4.2.6.8 and 6.1.1.4'
    'N' 'N' 0.0311 0.0180
                         'International Tables Vol C Tables 4.2.6.8 and 6.1.1.4'
    'O' 'O' 0.0492 0.0322
                         'International Tables Vol C Tables 4.2.6.8 and 6.1.1.4'
    'S' 'S' 0.3331 0.5567
                         'International Tables Vol C Tables 4.2.6.8 and 6.1.1.4'
_computing_data_collection
;
CrysAlisPro 1.171.43.93a (Rigaku OD, 2023)
;
_computing_cell_refinement
;
CrysAlisPro 1.171.43.93a (Rigaku OD, 2023)
;
_computing_data_reduction
;
CrysAlisPro 1.171.43.93a (Rigaku OD, 2023)
;
_computing_structure_solution
;
<i>olex2.solve</i> 1.5 (Bourhis et al., 2015)
;
_computing_structure_refinement
;
<i>SHELXL2019/3</i> (Sheldrick, 2015)
;
_computing_molecular_graphics
;
Olex2 1.5 (Dolomanov <i>et al.</i>,  2009),
DIAMOND (Brandenburg, 2005), <i>Crystal Explorer 17</i> (Spackman <i>et
al.</i>,  2021)
;
_computing_publication_material
;
Olex2 1.5 (Dolomanov <i>et al.</i>,  2009), publCIF (Westrip,
2010)
;
loop_
    _atom_site_type_symbol
    _atom_site_label
    _atom_site_fract_x
    _atom_site_fract_y
    _atom_site_fract_z
    _atom_site_U_iso_or_equiv
    _atom_site_adp_type
    _atom_site_calc_flag
    _atom_site_occupancy
    _atom_site_disorder_assembly
    _atom_site_disorder_group
    C C1 0.54589(13) 0.36920(10) 1.31862(9) 0.0271(3) Uani d 1 . .
    H H1A 0.5533(14) 0.4299(13) 1.3140(11) 0.028(4) Uiso d 1 . .
    H H1B 0.4735(16) 0.3612(13) 1.3584(13) 0.036(5) Uiso d 1 . .
    H H1C 0.6098(15) 0.3215(13) 1.3398(12) 0.034(4) Uiso d 1 . .
    C C2 0.47041(10) 0.40797(9) 1.18989(8) 0.0186(2) Uani d 1 . .
    C C3 0.48132(10) 0.38683(8) 1.10017(8) 0.0184(2) Uani d 1 . .
    C C4 0.57960(10) 0.32158(8) 1.05928(8) 0.0179(2) Uani d 1 . .
    H H4 0.6389(13) 0.2929(11) 1.0900(10) 0.020(4) Uiso d 1 . .
    C C5 0.59078(10) 0.30065(8) 0.97499(8) 0.0163(2) Uani d 1 . .
    C C6 0.49719(10) 0.34536(8) 0.93244(8) 0.0166(2) Uani d 1 . .
    C C7 0.40222(10) 0.41315(8) 0.97364(8) 0.0176(2) Uani d 1 . .
    C C8 0.39231(10) 0.43495(8) 1.05669(8) 0.0186(2) Uani d 1 . .
    H H8 0.3271(14) 0.4797(11) 1.0861(11) 0.024(4) Uiso d 1 . .
    C C9 0.39001(10) 0.37965(8) 0.83270(8) 0.0181(2) Uani d 1 . .
    C C10 0.74956(10) 0.27903(8) 0.84191(8) 0.0176(2) Uani d 1 . .
    H H10A 0.6956(13) 0.3064(11) 0.8048(11) 0.021(4) Uiso d 1 . .
    H H10B 0.7788(13) 0.3312(11) 0.8487(10) 0.020(4) Uiso d 1 . .
    C C11 0.85121(10) 0.20591(9) 0.79758(8) 0.0197(2) Uani d 1 . .
    H H11A 0.8241(13) 0.1579(11) 0.7842(10) 0.020(4) Uiso d 1 . .
    H H11B 0.8950(13) 0.2367(11) 0.7397(10) 0.019(4) Uiso d 1 . .
    C C12 0.87326(11) 0.11550(9) 0.93859(8) 0.0200(2) Uani d 1 . .
    H H12A 0.8441(14) 0.0677(12) 0.9277(11) 0.026(4) Uiso d 1 . .
    H H12B 0.9297(13) 0.0868(11) 0.9724(10) 0.020(4) Uiso d 1 . .
    C C13 0.77449(10) 0.18661(8) 0.98778(8) 0.0179(2) Uani d 1 . .
    H H13A 0.8058(13) 0.2319(11) 1.0047(10) 0.021(4) Uiso d 1 . .
    H H13B 0.7353(13) 0.1533(11) 1.0444(10) 0.019(3) Uiso d 1 . .
    N N1 0.35455(10) 0.37659(8) 0.76082(7) 0.0217(2) Uani d 1 . .
    H H1D 0.3893(15) 0.3326(12) 0.7306(12) 0.026(4) Uiso d 1 . .
    H H1E 0.2830(16) 0.4076(12) 0.7583(11) 0.029(4) Uiso d 1 . .
    N N2 0.48765(8) 0.32704(7) 0.85314(7) 0.01689(19) Uani d 1 . .
    N N3 0.69018(8) 0.23587(7) 0.93242(7) 0.01607(19) Uani d 1 . .
    O O1 0.55373(8) 0.35088(6) 1.23066(6) 0.02321(19) Uani d 1 . .
    O O2 0.39368(8) 0.47031(7) 1.22433(6) 0.02458(19) Uani d 1 . .
    O O3 0.93240(7) 0.16173(6) 0.85408(6) 0.02016(18) Uani d 1 . .
    S S1 0.30117(2) 0.45796(2) 0.90732(2) 0.01871(7) Uani d 1 . .
    C C14 0.45617(12) 0.09901(11) 0.20550(9) 0.0265(3) Uani d 1 . .
    H H14A 0.5039(15) 0.1342(12) 0.1604(12) 0.032(4) Uiso d 1 . .
    H H14B 0.4880(15) 0.0317(13) 0.2084(11) 0.030(4) Uiso d 1 . .
    H H14C 0.3805(17) 0.1161(13) 0.1978(13) 0.040(5) Uiso d 1 . .
    C C15 0.53289(10) 0.08947(8) 0.32837(8) 0.0184(2) Uani d 1 . .
    C C16 0.51177(10) 0.11878(8) 0.41637(8) 0.0182(2) Uani d 1 . .
    C C17 0.40644(10) 0.18031(8) 0.45346(8) 0.0175(2) Uani d 1 . .
    H H17 0.3478(13) 0.2012(11) 0.4204(10) 0.021(4) Uiso d 1 . .
    C C18 0.38726(10) 0.20914(8) 0.53573(8) 0.0168(2) Uani d 1 . .
    C C19 0.47919(10) 0.17594(8) 0.58090(8) 0.0171(2) Uani d 1 . .
    C C20 0.58036(10) 0.10954(8) 0.54461(8) 0.0183(2) Uani d 1 . .
    C C21 0.59913(10) 0.08139(8) 0.46283(8) 0.0192(2) Uani d 1 . .
    H H21 0.6704(16) 0.0382(13) 0.4390(12) 0.035(5) Uiso d 1 . .
    C C22 0.57412(10) 0.15158(8) 0.68705(8) 0.0179(2) Uani d 1 . .
    C C23 0.22453(10) 0.22890(9) 0.66662(8) 0.0181(2) Uani d 1 . .
    H H23A 0.2017(13) 0.1714(11) 0.6653(10) 0.019(3) Uiso d 1 . .
    H H23B 0.2783(14) 0.2099(11) 0.7050(11) 0.023(4) Uiso d 1 . .
    C C24 0.11721(10) 0.30087(9) 0.70638(8) 0.0198(2) Uani d 1 . .
    H H24A 0.0757(13) 0.2697(10) 0.7667(10) 0.017(3) Uiso d 1 . .
    H H24B 0.1373(13) 0.3576(11) 0.7143(10) 0.021(4) Uiso d 1 . .
    C C25 0.08901(11) 0.37590(9) 0.56173(8) 0.0201(2) Uani d 1 . .
    H H25A 0.1090(13) 0.4316(11) 0.5658(10) 0.019(3) Uiso d 1 . .
    H H25B 0.0309(13) 0.3944(11) 0.5272(10) 0.020(4) Uiso d 1 . .
    C C26 0.19608(10) 0.30632(9) 0.51784(8) 0.0186(2) Uani d 1 . .
    H H26A 0.2330(13) 0.3394(11) 0.4592(11) 0.022(4) Uiso d 1 . .
    H H26B 0.1708(13) 0.2544(11) 0.5055(10) 0.022(4) Uiso d 1 . .
    N N4 0.60343(9) 0.16044(8) 0.75911(7) 0.0197(2) Uani d 1 . .
    H H4A 0.5557(16) 0.2015(13) 0.7954(13) 0.037(5) Uiso d 1 . .
    H H4B 0.6541(16) 0.1132(13) 0.7797(12) 0.032(4) Uiso d 1 . .
    N N5 0.47893(9) 0.20100(7) 0.66030(7) 0.0175(2) Uani d 1 . .
    N N6 0.28050(8) 0.26995(7) 0.57439(6) 0.0166(2) Uani d 1 . .
    O O4 0.44174(8) 0.12563(7) 0.29108(6) 0.02308(19) Uani d 1 . .
    O O5 0.62317(8) 0.03788(7) 0.29295(6) 0.02431(19) Uani d 1 . .
    O O6 0.03542(7) 0.33291(6) 0.65044(6) 0.02030(18) Uani d 1 . .
    S S2 0.67429(2) 0.07262(2) 0.61666(2) 0.01892(7) Uani d 1 . .
    C C27 0.89000(12) -0.07898(9) 0.44252(10) 0.0245(3) Uani d 1 . .
    H H27A 0.9620(14) -0.1268(11) 0.4495(10) 0.021(4) Uiso d 1 . .
    H H27B 0.8756(14) -0.0781(12) 0.3843(12) 0.031(4) Uiso d 1 . .
    H H27C 0.8216(16) -0.0893(13) 0.4957(12) 0.037(5) Uiso d 1 . .
    C C28 0.98949(11) 0.04040(9) 0.38065(8) 0.0199(2) Uani d 1 . .
    C C29 0.99220(11) 0.13827(9) 0.37925(8) 0.0197(2) Uani d 1 . .
    C C30 0.89719(11) 0.19927(9) 0.42839(8) 0.0194(2) Uani d 1 . .
    H H30 0.8306(13) 0.1769(11) 0.4635(11) 0.022(4) Uiso d 1 . .
    C C31 0.89710(10) 0.29203(9) 0.42660(8) 0.0185(2) Uani d 1 . .
    C C32 0.99572(10) 0.32369(8) 0.37216(8) 0.0173(2) Uani d 1 . .
    C C33 1.09087(10) 0.26045(9) 0.32574(8) 0.0184(2) Uani d 1 . .
    C C34 1.09116(11) 0.16791(9) 0.32777(8) 0.0193(2) Uani d 1 . .
    H H34 1.1568(14) 0.1260(11) 0.2966(11) 0.022(4) Uiso d 1 . .
    C C35 1.11095(10) 0.42025(8) 0.31257(8) 0.0179(2) Uani d 1 . .
    C C36 0.74244(11) 0.43866(9) 0.42929(8) 0.0203(2) Uani d 1 . .
    H H36A 0.6959(14) 0.4207(11) 0.3967(11) 0.026(4) Uiso d 1 . .
    H H36B 0.7991(13) 0.4695(11) 0.3828(11) 0.021(4) Uiso d 1 . .
    C C37 0.66191(11) 0.50517(9) 0.49337(9) 0.0251(3) Uani d 1 . .
    H H37A 0.7098(14) 0.5266(12) 0.5211(11) 0.027(4) Uiso d 1 . .
    H H37B 0.6126(13) 0.5605(11) 0.4596(10) 0.022(4) Uiso d 1 . .
    C C38 0.65108(12) 0.37953(9) 0.61433(9) 0.0245(3) Uani d 1 . .
    H H38A 0.5953(13) 0.3505(11) 0.6637(10) 0.021(4) Uiso d 1 . .
    H H38B 0.7017(14) 0.4007(12) 0.6405(11) 0.029(4) Uiso d 1 . .
    C C39 0.72681(11) 0.30808(9) 0.55398(9) 0.0229(3) Uani d 1 . .
    H H39A 0.6762(13) 0.2855(11) 0.5282(10) 0.022(4) Uiso d 1 . .
    H H39B 0.7726(14) 0.2538(11) 0.5896(11) 0.025(4) Uiso d 1 . .
    N N7 1.14804(10) 0.49939(8) 0.29154(8) 0.0217(2) Uani d 1 . .
    H H7A 1.2186(16) 0.4970(12) 0.2683(12) 0.031(4) Uiso d 1 . .
    H H7B 1.1026(16) 0.5491(13) 0.3120(12) 0.032(4) Uiso d 1 . .
    N N8 1.00881(9) 0.41355(7) 0.36339(7) 0.0179(2) Uani d 1 . .
    N N9 0.80725(9) 0.35308(7) 0.48018(7) 0.0195(2) Uani d 1 . .
    O O7 0.89986(8) 0.01373(6) 0.44346(6) 0.02269(18) Uani d 1 . .
    O O8 1.05888(8) -0.01186(6) 0.33071(6) 0.0259(2) Uani d 1 . .
    O O9 0.58498(8) 0.45893(6) 0.56481(6) 0.0258(2) Uani d 1 . .
    S S3 1.20204(2) 0.31714(2) 0.27013(2) 0.01850(7) Uani d 1 . .
    C C40 0.06370(13) 0.59803(9) 0.08511(10) 0.0245(3) Uani d 1 . .
    H H40A 0.0722(14) 0.6021(12) 0.1440(12) 0.030(4) Uiso d 1 . .
    H H40B 0.1277(16) 0.6123(13) 0.0354(13) 0.039(5) Uiso d 1 . .
    H H40C -0.0044(16) 0.6397(13) 0.0724(12) 0.034(4) Uiso d 1 . .
    C C41 -0.02630(10) 0.47168(8) 0.13882(8) 0.0185(2) Uani d 1 . .
    C C42 -0.01716(10) 0.37236(8) 0.13491(8) 0.0175(2) Uani d 1 . .
    C C43 0.08502(10) 0.31725(8) 0.08605(8) 0.0172(2) Uani d 1 . .
    H H43 0.1477(13) 0.3456(10) 0.0569(10) 0.016(3) Uiso d 1 . .
    C C44 0.09484(10) 0.22410(8) 0.08173(8) 0.0161(2) Uani d 1 . .
    C C45 -0.00167(10) 0.18614(8) 0.12692(8) 0.0163(2) Uani d 1 . .
    C C46 -0.10314(10) 0.24303(8) 0.17501(8) 0.0173(2) Uani d 1 . .
    C C47 -0.11225(10) 0.33536(8) 0.18068(8) 0.0181(2) Uani d 1 . .
    H H47 -0.1807(14) 0.3715(11) 0.2151(11) 0.022(4) Uiso d 1 . .
    C C48 -0.10401(10) 0.07990(8) 0.18043(8) 0.0172(2) Uani d 1 . .
    C C49 0.19192(11) 0.13321(9) -0.04116(8) 0.0219(2) Uani d 1 . .
    H H49A 0.1251(14) 0.1067(11) -0.0254(10) 0.022(4) Uiso d 1 . .
    H H49B 0.1830(14) 0.1899(12) -0.0918(11) 0.028(4) Uiso d 1 . .
    C C50 0.30243(11) 0.05804(10) -0.07130(9) 0.0249(3) Uani d 1 . .
    H H50A 0.2995(14) 0.0427(11) -0.1257(12) 0.028(4) Uiso d 1 . .
    H H50B 0.3095(13) -0.0003(11) -0.0226(11) 0.023(4) Uiso d 1 . .
    C C51 0.41042(10) 0.12163(9) -0.01560(8) 0.0203(2) Uani d 1 . .
    H H51A 0.4182(12) 0.0657(11) 0.0341(10) 0.018(3) Uiso d 1 . .
    H H51B 0.4825(13) 0.1445(10) -0.0348(10) 0.019(3) Uiso d 1 . .
    C C52 0.30376(10) 0.19959(8) 0.01456(9) 0.0189(2) Uani d 1 . .
    H H52A 0.2986(13) 0.2544(11) -0.0357(11) 0.025(4) Uiso d 1 . .
    H H52B 0.3098(13) 0.2189(11) 0.0668(11) 0.022(4) Uiso d 1 . .
    N N10 -0.13303(9) -0.00242(8) 0.19632(7) 0.0205(2) Uani d 1 . .
    H H10C -0.2003(16) -0.0070(12) 0.2319(12) 0.028(4) Uiso d 1 . .
    H H10D -0.0800(16) -0.0510(13) 0.1843(12) 0.033(4) Uiso d 1 . .
    N N11 -0.00422(8) 0.09423(7) 0.13051(7) 0.0171(2) Uani d 1 . .
    N N12 0.19992(8) 0.16389(7) 0.03829(7) 0.01621(19) Uani d 1 . .
    O O10 0.06595(8) 0.50184(6) 0.08508(6) 0.02260(18) Uani d 1 . .
    O O11 -0.10817(8) 0.52123(6) 0.18464(6) 0.02325(19) Uani d 1 . .
    O O12 0.40343(7) 0.09221(7) -0.09280(6) 0.02370(19) Uani d 1 . .
    S S4 -0.20530(2) 0.17707(2) 0.22683(2) 0.01769(7) Uani d 1 . .
    O O1W 0.24165(8) 0.00903(7) 0.18409(6) 0.02453(19) Uani d 1 . .
    H H1WA 0.1704(19) 0.0078(15) 0.2254(15) 0.055(6) Uiso d 1 . .
    H H1WB 0.224(2) 0.0561(17) 0.1316(17) 0.067(7) Uiso d 1 . .
loop_
    _atom_site_aniso_label
    _atom_site_aniso_U_11
    _atom_site_aniso_U_22
    _atom_site_aniso_U_33
    _atom_site_aniso_U_12
    _atom_site_aniso_U_13
    _atom_site_aniso_U_23
    C1 0.0313(7) 0.0305(7) 0.0199(6) -0.0025(6) -0.0070(5) -0.0111(5)
    C2 0.0156(5) 0.0197(6) 0.0198(6) -0.0049(4) -0.0012(4) -0.0056(4)
    C3 0.0181(6) 0.0179(5) 0.0184(6) -0.0046(4) -0.0017(4) -0.0052(4)
    C4 0.0166(5) 0.0174(5) 0.0183(6) -0.0031(4) -0.0034(4) -0.0037(4)
    C5 0.0156(5) 0.0137(5) 0.0175(5) -0.0031(4) -0.0016(4) -0.0028(4)
    C6 0.0167(5) 0.0157(5) 0.0158(5) -0.0049(4) -0.0010(4) -0.0026(4)
    C7 0.0164(5) 0.0151(5) 0.0191(6) -0.0032(4) -0.0030(4) -0.0018(4)
    C8 0.0158(5) 0.0165(5) 0.0209(6) -0.0016(4) -0.0014(4) -0.0055(4)
    C9 0.0173(5) 0.0171(5) 0.0166(5) -0.0043(4) -0.0011(4) -0.0012(4)
    C10 0.0163(5) 0.0188(5) 0.0153(5) -0.0037(4) -0.0022(4) -0.0019(4)
    C11 0.0176(5) 0.0231(6) 0.0173(6) -0.0045(5) -0.0017(4) -0.0054(5)
    C12 0.0181(6) 0.0187(6) 0.0195(6) -0.0012(5) -0.0024(5) -0.0038(5)
    C13 0.0170(5) 0.0183(5) 0.0165(6) -0.0011(4) -0.0037(4) -0.0043(4)
    N1 0.0182(5) 0.0266(6) 0.0187(5) -0.0003(4) -0.0053(4) -0.0068(4)
    N2 0.0156(4) 0.0181(5) 0.0156(5) -0.0041(4) -0.0025(4) -0.0024(4)
    N3 0.0145(4) 0.0169(5) 0.0143(5) -0.0012(4) -0.0018(4) -0.0039(4)
    O1 0.0244(4) 0.0250(4) 0.0186(4) 0.0012(4) -0.0062(3) -0.0094(3)
    O2 0.0193(4) 0.0284(5) 0.0253(5) -0.0003(4) -0.0023(4) -0.0146(4)
    O3 0.0149(4) 0.0221(4) 0.0199(4) -0.0021(3) -0.0015(3) -0.0041(3)
    S1 0.01674(14) 0.01793(14) 0.01871(14) 0.00021(10) -0.00457(11) -0.00391(11)
    C14 0.0263(7) 0.0358(8) 0.0182(6) -0.0054(6) -0.0036(5) -0.0115(5)
    C15 0.0169(5) 0.0190(5) 0.0184(6) -0.0055(4) -0.0008(4) -0.0045(4)
    C16 0.0179(6) 0.0179(5) 0.0174(6) -0.0045(4) -0.0012(4) -0.0047(4)
    C17 0.0172(5) 0.0173(5) 0.0166(5) -0.0034(4) -0.0030(4) -0.0033(4)
    C18 0.0167(5) 0.0151(5) 0.0162(5) -0.0030(4) -0.0016(4) -0.0027(4)
    C19 0.0190(5) 0.0164(5) 0.0147(5) -0.0056(4) -0.0019(4) -0.0021(4)
    C20 0.0166(5) 0.0177(5) 0.0187(6) -0.0041(4) -0.0026(4) -0.0023(4)
    C21 0.0177(6) 0.0182(5) 0.0198(6) -0.0029(4) -0.0021(4) -0.0054(4)
    C22 0.0181(5) 0.0169(5) 0.0165(5) -0.0056(4) -0.0015(4) -0.0011(4)
    C23 0.0179(6) 0.0203(6) 0.0144(5) -0.0041(5) -0.0022(4) -0.0031(4)
    C24 0.0181(6) 0.0242(6) 0.0163(6) -0.0042(5) -0.0022(4) -0.0061(5)
    C25 0.0200(6) 0.0193(6) 0.0171(6) -0.0001(5) -0.0032(5) -0.0040(5)
    C26 0.0189(6) 0.0190(6) 0.0156(6) -0.0009(5) -0.0034(4) -0.0050(4)
    N4 0.0197(5) 0.0203(5) 0.0176(5) -0.0023(4) -0.0053(4) -0.0036(4)
    N5 0.0178(5) 0.0190(5) 0.0149(5) -0.0048(4) -0.0029(4) -0.0028(4)
    N6 0.0161(5) 0.0179(5) 0.0132(5) -0.0014(4) -0.0019(4) -0.0036(4)
    O4 0.0211(4) 0.0291(5) 0.0184(4) -0.0002(4) -0.0043(3) -0.0115(4)
    O5 0.0185(4) 0.0296(5) 0.0235(5) -0.0024(4) -0.0001(3) -0.0129(4)
    O6 0.0164(4) 0.0235(4) 0.0185(4) -0.0025(3) -0.0024(3) -0.0051(3)
    S2 0.01739(14) 0.01890(14) 0.01883(14) -0.00077(11) -0.00486(11)
                                                                    -0.00474(11)
    C27 0.0297(7) 0.0193(6) 0.0264(7) -0.0078(5) -0.0089(5) -0.0028(5)
    C28 0.0239(6) 0.0200(6) 0.0156(5) -0.0038(5) -0.0065(5) -0.0030(4)
    C29 0.0254(6) 0.0181(6) 0.0160(6) -0.0047(5) -0.0069(5) -0.0024(4)
    C30 0.0214(6) 0.0202(6) 0.0159(5) -0.0063(5) -0.0036(5) -0.0018(4)
    C31 0.0192(6) 0.0199(6) 0.0149(5) -0.0035(4) -0.0040(4) -0.0027(4)
    C32 0.0201(6) 0.0170(5) 0.0138(5) -0.0029(4) -0.0052(4) -0.0023(4)
    C33 0.0195(6) 0.0203(6) 0.0141(5) -0.0039(5) -0.0040(4) -0.0023(4)
    C34 0.0216(6) 0.0183(6) 0.0160(6) -0.0011(5) -0.0050(5) -0.0041(4)
    C35 0.0180(5) 0.0184(5) 0.0155(5) -0.0017(4) -0.0043(4) -0.0032(4)
    C36 0.0193(6) 0.0200(6) 0.0190(6) -0.0037(5) -0.0035(5) -0.0018(5)
    C37 0.0224(6) 0.0204(6) 0.0267(7) -0.0046(5) 0.0017(5) -0.0040(5)
    C38 0.0263(6) 0.0235(6) 0.0193(6) -0.0065(5) 0.0019(5) -0.0047(5)
    C39 0.0239(6) 0.0207(6) 0.0193(6) -0.0057(5) 0.0009(5) -0.0027(5)
    N7 0.0159(5) 0.0181(5) 0.0277(6) -0.0027(4) -0.0001(4) -0.0062(4)
    N8 0.0180(5) 0.0179(5) 0.0164(5) -0.0035(4) -0.0035(4) -0.0030(4)
    N9 0.0199(5) 0.0179(5) 0.0161(5) -0.0031(4) -0.0002(4) -0.0023(4)
    O7 0.0246(4) 0.0181(4) 0.0244(5) -0.0064(3) -0.0031(4) -0.0043(3)
    O8 0.0319(5) 0.0218(4) 0.0220(4) -0.0067(4) -0.0010(4) -0.0072(4)
    O9 0.0215(4) 0.0235(4) 0.0258(5) -0.0043(4) 0.0028(4) -0.0048(4)
    S3 0.01702(14) 0.01802(14) 0.01781(14) -0.00252(11) -0.00096(11)
                                                                    -0.00493(11)
    C40 0.0311(7) 0.0163(6) 0.0269(7) -0.0055(5) -0.0085(6) -0.0044(5)
    C41 0.0193(6) 0.0178(6) 0.0179(6) -0.0005(4) -0.0078(4) -0.0037(4)
    C42 0.0197(6) 0.0160(5) 0.0157(5) -0.0006(4) -0.0060(4) -0.0036(4)
    C43 0.0185(5) 0.0168(5) 0.0145(5) -0.0028(4) -0.0039(4) -0.0021(4)
    C44 0.0160(5) 0.0171(5) 0.0123(5) -0.0005(4) -0.0031(4) -0.0028(4)
    C45 0.0170(5) 0.0161(5) 0.0132(5) -0.0006(4) -0.0040(4) -0.0022(4)
    C46 0.0155(5) 0.0189(6) 0.0143(5) -0.0016(4) -0.0027(4) -0.0023(4)
    C47 0.0176(5) 0.0185(6) 0.0148(5) 0.0008(4) -0.0036(4) -0.0045(4)
    C48 0.0161(5) 0.0192(5) 0.0136(5) -0.0011(4) -0.0036(4) -0.0029(4)
    C49 0.0185(6) 0.0287(6) 0.0183(6) -0.0045(5) -0.0013(5) -0.0096(5)
    C50 0.0185(6) 0.0315(7) 0.0259(7) -0.0060(5) 0.0015(5) -0.0159(6)
    C51 0.0170(6) 0.0199(6) 0.0217(6) -0.0030(5) -0.0011(5) -0.0061(5)
    C52 0.0161(5) 0.0174(5) 0.0209(6) -0.0033(4) -0.0012(4) -0.0044(5)
    N10 0.0150(5) 0.0179(5) 0.0241(5) -0.0023(4) 0.0010(4) -0.0048(4)
    N11 0.0164(5) 0.0161(5) 0.0160(5) -0.0016(4) -0.0025(4) -0.0029(4)
    N12 0.0152(5) 0.0159(4) 0.0152(5) -0.0025(4) -0.0004(4) -0.0045(4)
    O10 0.0258(4) 0.0159(4) 0.0241(4) -0.0049(3) -0.0021(4) -0.0053(3)
    O11 0.0204(4) 0.0216(4) 0.0276(5) 0.0008(3) -0.0062(4) -0.0114(4)
    O12 0.0184(4) 0.0299(5) 0.0206(4) -0.0063(4) 0.0033(3) -0.0100(4)
    S4 0.01439(13) 0.01794(14) 0.01703(14) -0.00138(10) 0.00000(10) -0.00467(10)
    O1W 0.0219(4) 0.0240(5) 0.0223(5) -0.0017(4) -0.0038(4) -0.0020(4)
_geom_special_details
;
 All esds (except the esd in the dihedral angle between two l.s. planes)
 are estimated using the full covariance matrix.  The cell esds are taken
 into account individually in the estimation of esds in distances, angles
 and torsion angles; correlations between esds in cell parameters are only
 used when they are defined by crystal symmetry.  An approximate (isotropic)
 treatment of cell esds is used for estimating esds involving l.s. planes.
;
loop_
    _geom_bond_atom_site_label_1
    _geom_bond_atom_site_label_2
    _geom_bond_site_symmetry_2
    _geom_bond_distance
    _geom_bond_publ_flag
    C1 H1A . 0.933(18) ?
    C1 H1B . 0.955(19) ?
    C1 H1C . 0.971(18) ?
    C1 O1 . 1.4456(15) ?
    C2 C3 . 1.4803(17) ?
    C2 O1 . 1.3386(15) ?
    C2 O2 . 1.2162(15) ?
    C3 C4 . 1.4070(16) ?
    C3 C8 . 1.3876(17) ?
    C4 H4 . 0.935(16) ?
    C4 C5 . 1.3947(17) ?
    C5 C6 . 1.4181(16) ?
    C5 N3 . 1.4204(14) ?
    C6 C7 . 1.4099(16) ?
    C6 N2 . 1.3878(15) ?
    C7 C8 . 1.3857(17) ?
    C7 S1 . 1.7400(12) ?
    C8 H8 . 0.960(16) ?
    C9 N1 . 1.3456(16) ?
    C9 N2 . 1.3105(15) ?
    C9 S1 . 1.7620(12) ?
    C10 H10A . 0.951(16) ?
    C10 H10B . 1.005(15) ?
    C10 C11 . 1.5155(16) ?
    C10 N3 . 1.4816(15) ?
    C11 H11A . 0.978(16) ?
    C11 H11B . 0.994(15) ?
    C11 O3 . 1.4401(14) ?
    C12 H12A . 0.973(16) ?
    C12 H12B . 0.939(16) ?
    C12 C13 . 1.5135(16) ?
    C12 O3 . 1.4348(14) ?
    C13 H13A . 1.006(16) ?
    C13 H13B . 0.974(15) ?
    C13 N3 . 1.4649(15) ?
    N1 H1D . 0.844(18) ?
    N1 H1E . 0.876(18) ?
    C14 H14A . 0.946(18) ?
    C14 H14B . 0.963(18) ?
    C14 H14C . 0.935(19) ?
    C14 O4 . 1.4436(15) ?
    C15 C16 . 1.4811(16) ?
    C15 O4 . 1.3351(15) ?
    C15 O5 . 1.2166(15) ?
    C16 C17 . 1.4075(16) ?
    C16 C21 . 1.3862(17) ?
    C17 H17 . 0.950(15) ?
    C17 C18 . 1.3967(17) ?
    C18 C19 . 1.4204(16) ?
    C18 N6 . 1.4208(14) ?
    C19 C20 . 1.4106(16) ?
    C19 N5 . 1.3907(15) ?
    C20 C21 . 1.3854(17) ?
    C20 S2 . 1.7407(12) ?
    C21 H21 . 0.957(18) ?
    C22 N4 . 1.3371(16) ?
    C22 N5 . 1.3150(15) ?
    C22 S2 . 1.7645(12) ?
    C23 H23A . 1.001(15) ?
    C23 H23B . 0.964(16) ?
    C23 C24 . 1.5154(16) ?
    C23 N6 . 1.4760(15) ?
    C24 H24A . 1.010(15) ?
    C24 H24B . 1.009(16) ?
    C24 O6 . 1.4352(14) ?
    C25 H25A . 0.972(15) ?
    C25 H25B . 0.964(15) ?
    C25 C26 . 1.5168(16) ?
    C25 O6 . 1.4366(14) ?
    C26 H26A . 0.983(16) ?
    C26 H26B . 1.011(16) ?
    C26 N6 . 1.4666(15) ?
    N4 H4A . 0.90(2) ?
    N4 H4B . 0.858(19) ?
    C27 H27A . 0.976(16) ?
    C27 H27B . 0.979(18) ?
    C27 H27C . 1.020(18) ?
    C27 O7 . 1.4477(15) ?
    C28 C29 . 1.4836(16) ?
    C28 O7 . 1.3435(15) ?
    C28 O8 . 1.2110(16) ?
    C29 C30 . 1.4065(17) ?
    C29 C34 . 1.3938(17) ?
    C30 H30 . 0.956(16) ?
    C30 C31 . 1.3939(17) ?
    C31 C32 . 1.4157(16) ?
    C31 N9 . 1.4126(15) ?
    C32 C33 . 1.4062(16) ?
    C32 N8 . 1.3850(15) ?
    C33 C34 . 1.3887(17) ?
    C33 S3 . 1.7488(12) ?
    C34 H34 . 0.950(16) ?
    C35 N7 . 1.3440(16) ?
    C35 N8 . 1.3044(15) ?
    C35 S3 . 1.7679(12) ?
    C36 H36A . 1.009(16) ?
    C36 H36B . 0.987(16) ?
    C36 C37 . 1.5186(17) ?
    C36 N9 . 1.4739(15) ?
    C37 H37A . 1.000(17) ?
    C37 H37B . 1.003(16) ?
    C37 O9 . 1.4298(15) ?
    C38 H38A . 0.987(15) ?
    C38 H38B . 1.010(17) ?
    C38 C39 . 1.5162(17) ?
    C38 O9 . 1.4195(16) ?
    C39 H39A . 1.019(16) ?
    C39 H39B . 0.989(16) ?
    C39 N9 . 1.4637(15) ?
    N7 H7A . 0.840(19) ?
    N7 H7B . 0.857(19) ?
    C40 H40A . 0.981(18) ?
    C40 H40B . 0.970(19) ?
    C40 H40C . 0.928(18) ?
    C40 O10 . 1.4445(15) ?
    C41 C42 . 1.4840(16) ?
    C41 O10 . 1.3399(15) ?
    C41 O11 . 1.2145(15) ?
    C42 C43 . 1.4072(16) ?
    C42 C47 . 1.3916(17) ?
    C43 H43 . 0.949(15) ?
    C43 C44 . 1.3908(16) ?
    C44 C45 . 1.4127(16) ?
    C44 N12 . 1.4295(14) ?
    C45 C46 . 1.4095(16) ?
    C45 N11 . 1.3850(15) ?
    C46 C47 . 1.3869(17) ?
    C46 S4 . 1.7440(12) ?
    C47 H47 . 0.949(16) ?
    C48 N10 . 1.3451(16) ?
    C48 N11 . 1.3074(15) ?
    C48 S4 . 1.7639(12) ?
    C49 H49A . 0.976(15) ?
    C49 H49B . 1.013(17) ?
    C49 C50 . 1.5218(17) ?
    C49 N12 . 1.4759(15) ?
    C50 H50A . 0.954(17) ?
    C50 H50B . 1.010(16) ?
    C50 O12 . 1.4256(15) ?
    C51 H51A . 0.996(15) ?
    C51 H51B . 0.999(15) ?
    C51 C52 . 1.5186(16) ?
    C51 O12 . 1.4266(15) ?
    C52 H52A . 0.990(16) ?
    C52 H52B . 0.967(16) ?
    C52 N12 . 1.4678(15) ?
    N10 H10C . 0.870(18) ?
    N10 H10D . 0.839(19) ?
    O1W H1WA . 0.93(2) ?
    O1W H1WB . 0.97(2) ?
loop_
    _geom_angle_atom_site_label_1
    _geom_angle_atom_site_label_2
    _geom_angle_atom_site_label_3
    _geom_angle_site_symmetry_1
    _geom_angle_site_symmetry_3
    _geom_angle
    _geom_angle_publ_flag
    H1A C1 H1B . . 110.9(15) ?
    H1A C1 H1C . . 110.8(14) ?
    H1B C1 H1C . . 110.0(15) ?
    O1 C1 H1A . . 110.9(10) ?
    O1 C1 H1B . . 109.1(11) ?
    O1 C1 H1C . . 105.0(10) ?
    O1 C2 C3 . . 113.26(10) ?
    O2 C2 C3 . . 124.17(11) ?
    O2 C2 O1 . . 122.57(11) ?
    C4 C3 C2 . . 121.29(11) ?
    C8 C3 C2 . . 117.78(11) ?
    C8 C3 C4 . . 120.91(11) ?
    C3 C4 H4 . . 117.9(9) ?
    C5 C4 C3 . . 121.90(11) ?
    C5 C4 H4 . . 120.2(9) ?
    C4 C5 C6 . . 117.57(10) ?
    C4 C5 N3 . . 122.48(10) ?
    C6 C5 N3 . . 119.95(10) ?
    C7 C6 C5 . . 118.90(11) ?
    N2 C6 C5 . . 125.88(10) ?
    N2 C6 C7 . . 115.20(10) ?
    C6 C7 S1 . . 109.63(9) ?
    C8 C7 C6 . . 123.25(11) ?
    C8 C7 S1 . . 127.05(9) ?
    C3 C8 H8 . . 118.7(10) ?
    C7 C8 C3 . . 117.30(11) ?
    C7 C8 H8 . . 124.0(10) ?
    N1 C9 S1 . . 119.50(9) ?
    N2 C9 N1 . . 124.67(11) ?
    N2 C9 S1 . . 115.83(9) ?
    H10A C10 H10B . . 107.8(12) ?
    C11 C10 H10A . . 110.3(9) ?
    C11 C10 H10B . . 109.1(9) ?
    N3 C10 H10A . . 109.5(9) ?
    N3 C10 H10B . . 109.3(9) ?
    N3 C10 C11 . . 110.87(9) ?
    C10 C11 H11A . . 110.7(9) ?
    C10 C11 H11B . . 110.3(9) ?
    H11A C11 H11B . . 108.2(12) ?
    O3 C11 C10 . . 111.06(10) ?
    O3 C11 H11A . . 110.2(9) ?
    O3 C11 H11B . . 106.3(9) ?
    H12A C12 H12B . . 110.3(13) ?
    C13 C12 H12A . . 110.4(10) ?
    C13 C12 H12B . . 110.3(9) ?
    O3 C12 H12A . . 109.8(9) ?
    O3 C12 H12B . . 105.3(9) ?
    O3 C12 C13 . . 110.75(10) ?
    C12 C13 H13A . . 110.1(9) ?
    C12 C13 H13B . . 109.0(9) ?
    H13A C13 H13B . . 106.5(12) ?
    N3 C13 C12 . . 110.31(10) ?
    N3 C13 H13A . . 112.1(9) ?
    N3 C13 H13B . . 108.6(9) ?
    C9 N1 H1D . . 120.3(11) ?
    C9 N1 H1E . . 117.2(11) ?
    H1D N1 H1E . . 119.0(16) ?
    C9 N2 C6 . . 110.55(10) ?
    C5 N3 C10 . . 113.02(9) ?
    C5 N3 C13 . . 114.51(9) ?
    C13 N3 C10 . . 110.00(9) ?
    C2 O1 C1 . . 114.91(10) ?
    C12 O3 C11 . . 108.44(9) ?
    C7 S1 C9 . . 88.72(6) ?
    H14A C14 H14B . . 112.4(14) ?
    H14A C14 H14C . . 112.1(15) ?
    H14B C14 H14C . . 109.7(15) ?
    O4 C14 H14A . . 107.6(11) ?
    O4 C14 H14B . . 110.9(10) ?
    O4 C14 H14C . . 103.8(12) ?
    O4 C15 C16 . . 112.90(10) ?
    O5 C15 C16 . . 124.28(11) ?
    O5 C15 O4 . . 122.82(11) ?
    C17 C16 C15 . . 122.00(11) ?
    C21 C16 C15 . . 117.45(11) ?
    C21 C16 C17 . . 120.54(11) ?
    C16 C17 H17 . . 117.2(9) ?
    C18 C17 C16 . . 121.98(11) ?
    C18 C17 H17 . . 120.8(9) ?
    C17 C18 C19 . . 117.78(11) ?
    C17 C18 N6 . . 122.34(10) ?
    C19 C18 N6 . . 119.88(10) ?
    C20 C19 C18 . . 118.40(11) ?
    N5 C19 C18 . . 126.13(11) ?
    N5 C19 C20 . . 115.46(10) ?
    C19 C20 S2 . . 109.67(9) ?
    C21 C20 C19 . . 123.35(11) ?
    C21 C20 S2 . . 126.97(9) ?
    C16 C21 H21 . . 121.3(11) ?
    C20 C21 C16 . . 117.65(11) ?
    C20 C21 H21 . . 121.0(11) ?
    N4 C22 S2 . . 118.19(9) ?
    N5 C22 N4 . . 125.58(11) ?
    N5 C22 S2 . . 116.10(9) ?
    H23A C23 H23B . . 108.0(12) ?
    C24 C23 H23A . . 109.1(9) ?
    C24 C23 H23B . . 109.2(9) ?
    N6 C23 H23A . . 110.5(9) ?
    N6 C23 H23B . . 109.7(9) ?
    N6 C23 C24 . . 110.32(10) ?
    C23 C24 H24A . . 109.2(8) ?
    C23 C24 H24B . . 111.7(9) ?
    H24A C24 H24B . . 110.0(12) ?
    O6 C24 C23 . . 111.30(9) ?
    O6 C24 H24A . . 105.7(8) ?
    O6 C24 H24B . . 108.7(9) ?
    H25A C25 H25B . . 109.7(12) ?
    C26 C25 H25A . . 110.5(9) ?
    C26 C25 H25B . . 110.2(9) ?
    O6 C25 H25A . . 109.8(9) ?
    O6 C25 H25B . . 105.4(9) ?
    O6 C25 C26 . . 111.10(10) ?
    C25 C26 H26A . . 108.7(9) ?
    C25 C26 H26B . . 108.6(9) ?
    H26A C26 H26B . . 107.7(13) ?
    N6 C26 C25 . . 110.90(10) ?
    N6 C26 H26A . . 108.1(9) ?
    N6 C26 H26B . . 112.8(9) ?
    C22 N4 H4A . . 120.7(12) ?
    C22 N4 H4B . . 115.9(12) ?
    H4A N4 H4B . . 119.6(16) ?
    C22 N5 C19 . . 110.04(10) ?
    C18 N6 C23 . . 113.44(9) ?
    C18 N6 C26 . . 114.89(9) ?
    C26 N6 C23 . . 109.89(9) ?
    C15 O4 C14 . . 115.72(10) ?
    C24 O6 C25 . . 109.36(9) ?
    C20 S2 C22 . . 88.63(6) ?
    H27A C27 H27B . . 109.0(13) ?
    H27A C27 H27C . . 112.1(13) ?
    H27B C27 H27C . . 112.3(14) ?
    O7 C27 H27A . . 110.2(9) ?
    O7 C27 H27B . . 108.7(10) ?
    O7 C27 H27C . . 104.4(10) ?
    O7 C28 C29 . . 113.26(10) ?
    O8 C28 C29 . . 125.02(11) ?
    O8 C28 O7 . . 121.72(11) ?
    C30 C29 C28 . . 120.72(11) ?
    C34 C29 C28 . . 118.15(11) ?
    C34 C29 C30 . . 121.13(11) ?
    C29 C30 H30 . . 119.3(9) ?
    C31 C30 C29 . . 121.62(11) ?
    C31 C30 H30 . . 119.0(9) ?
    C30 C31 C32 . . 117.62(11) ?
    C30 C31 N9 . . 123.23(11) ?
    N9 C31 C32 . . 119.05(11) ?
    C33 C32 C31 . . 119.58(11) ?
    N8 C32 C31 . . 124.52(11) ?
    N8 C32 C33 . . 115.84(10) ?
    C32 C33 S3 . . 109.19(9) ?
    C34 C33 C32 . . 122.76(11) ?
    C34 C33 S3 . . 128.04(10) ?
    C29 C34 H34 . . 121.3(9) ?
    C33 C34 C29 . . 117.23(11) ?
    C33 C34 H34 . . 121.4(9) ?
    N7 C35 S3 . . 120.12(9) ?
    N8 C35 N7 . . 123.92(11) ?
    N8 C35 S3 . . 115.96(9) ?
    H36A C36 H36B . . 107.5(12) ?
    C37 C36 H36A . . 109.9(9) ?
    C37 C36 H36B . . 110.9(9) ?
    N9 C36 H36A . . 110.1(9) ?
    N9 C36 H36B . . 108.3(9) ?
    N9 C36 C37 . . 110.10(10) ?
    C36 C37 H37A . . 108.9(10) ?
    C36 C37 H37B . . 110.0(9) ?
    H37A C37 H37B . . 111.0(13) ?
    O9 C37 C36 . . 111.33(10) ?
    O9 C37 H37A . . 108.3(9) ?
    O9 C37 H37B . . 107.3(9) ?
    H38A C38 H38B . . 109.9(13) ?
    C39 C38 H38A . . 109.7(9) ?
    C39 C38 H38B . . 109.4(10) ?
    O9 C38 H38A . . 107.0(9) ?
    O9 C38 H38B . . 110.0(9) ?
    O9 C38 C39 . . 110.80(11) ?
    C38 C39 H39A . . 109.9(9) ?
    C38 C39 H39B . . 109.5(9) ?
    H39A C39 H39B . . 110.0(13) ?
    N9 C39 C38 . . 108.82(10) ?
    N9 C39 H39A . . 110.0(9) ?
    N9 C39 H39B . . 108.6(9) ?
    C35 N7 H7A . . 120.0(12) ?
    C35 N7 H7B . . 119.1(12) ?
    H7A N7 H7B . . 119.6(17) ?
    C35 N8 C32 . . 110.48(10) ?
    C31 N9 C36 . . 115.39(10) ?
    C31 N9 C39 . . 115.99(10) ?
    C39 N9 C36 . . 110.34(10) ?
    C28 O7 C27 . . 114.69(10) ?
    C38 O9 C37 . . 109.36(10) ?
    C33 S3 C35 . . 88.53(6) ?
    H40A C40 H40B . . 112.6(14) ?
    H40A C40 H40C . . 111.2(15) ?
    H40B C40 H40C . . 107.6(15) ?
    O10 C40 H40A . . 109.3(10) ?
    O10 C40 H40B . . 105.3(11) ?
    O10 C40 H40C . . 110.7(11) ?
    O10 C41 C42 . . 112.48(10) ?
    O11 C41 C42 . . 124.42(11) ?
    O11 C41 O10 . . 123.09(11) ?
    C43 C42 C41 . . 120.76(11) ?
    C47 C42 C41 . . 118.26(11) ?
    C47 C42 C43 . . 120.99(11) ?
    C42 C43 H43 . . 117.5(9) ?
    C44 C43 C42 . . 121.41(11) ?
    C44 C43 H43 . . 121.1(9) ?
    C43 C44 C45 . . 118.13(10) ?
    C43 C44 N12 . . 122.95(10) ?
    C45 C44 N12 . . 118.82(10) ?
    C46 C45 C44 . . 119.29(11) ?
    N11 C45 C44 . . 124.85(10) ?
    N11 C45 C46 . . 115.83(10) ?
    C45 C46 S4 . . 109.33(9) ?
    C47 C46 C45 . . 122.60(11) ?
    C47 C46 S4 . . 128.01(9) ?
    C42 C47 H47 . . 121.5(9) ?
    C46 C47 C42 . . 117.57(11) ?
    C46 C47 H47 . . 120.9(9) ?
    N10 C48 S4 . . 119.55(9) ?
    N11 C48 N10 . . 124.09(11) ?
    N11 C48 S4 . . 116.35(9) ?
    H49A C49 H49B . . 109.6(13) ?
    C50 C49 H49A . . 109.3(9) ?
    C50 C49 H49B . . 110.0(9) ?
    N12 C49 H49A . . 110.2(9) ?
    N12 C49 H49B . . 108.8(9) ?
    N12 C49 C50 . . 108.91(10) ?
    C49 C50 H50A . . 108.3(10) ?
    C49 C50 H50B . . 110.5(9) ?
    H50A C50 H50B . . 110.3(13) ?
    O12 C50 C49 . . 111.73(11) ?
    O12 C50 H50A . . 106.5(10) ?
    O12 C50 H50B . . 109.5(9) ?
    H51A C51 H51B . . 109.5(12) ?
    C52 C51 H51A . . 110.6(8) ?
    C52 C51 H51B . . 111.1(9) ?
    O12 C51 H51A . . 108.6(8) ?
    O12 C51 H51B . . 106.0(8) ?
    O12 C51 C52 . . 110.90(10) ?
    C51 C52 H52A . . 108.9(9) ?
    C51 C52 H52B . . 110.0(9) ?
    H52A C52 H52B . . 109.3(13) ?
    N12 C52 C51 . . 109.03(9) ?
    N12 C52 H52A . . 110.0(9) ?
    N12 C52 H52B . . 109.5(9) ?
    C48 N10 H10C . . 118.6(11) ?
    C48 N10 H10D . . 118.3(12) ?
    H10C N10 H10D . . 120.8(16) ?
    C48 N11 C45 . . 110.03(10) ?
    C44 N12 C49 . . 114.59(9) ?
    C44 N12 C52 . . 115.29(9) ?
    C52 N12 C49 . . 109.40(9) ?
    C41 O10 C40 . . 115.89(10) ?
    C50 O12 C51 . . 109.81(9) ?
    C46 S4 C48 . . 88.47(6) ?
    H1WA O1W H1WB . . 106.1(18) ?
loop_
    _geom_torsion_atom_site_label_1
    _geom_torsion_atom_site_label_2
    _geom_torsion_atom_site_label_3
    _geom_torsion_atom_site_label_4
    _geom_torsion_site_symmetry_1
    _geom_torsion_site_symmetry_2
    _geom_torsion_site_symmetry_3
    _geom_torsion_site_symmetry_4
    _geom_torsion
    _geom_torsion_publ_flag
    C2 C3 C4 C5 . . . . 179.69(11) ?
    C2 C3 C8 C7 . . . . -178.65(10) ?
    C3 C2 O1 C1 . . . . -179.88(11) ?
    C3 C4 C5 C6 . . . . -2.03(17) ?
    C3 C4 C5 N3 . . . . 179.16(10) ?
    C4 C3 C8 C7 . . . . 2.59(17) ?
    C4 C5 C6 C7 . . . . 4.50(16) ?
    C4 C5 C6 N2 . . . . -173.70(11) ?
    C4 C5 N3 C10 . . . . -121.63(12) ?
    C4 C5 N3 C13 . . . . 5.38(15) ?
    C5 C6 C7 C8 . . . . -3.65(17) ?
    C5 C6 C7 S1 . . . . 179.19(8) ?
    C5 C6 N2 C9 . . . . 179.27(11) ?
    C6 C5 N3 C10 . . . . 59.59(14) ?
    C6 C5 N3 C13 . . . . -173.40(10) ?
    C6 C7 C8 C3 . . . . 0.03(18) ?
    C6 C7 S1 C9 . . . . 2.31(9) ?
    C7 C6 N2 C9 . . . . 1.01(14) ?
    C8 C3 C4 C5 . . . . -1.60(18) ?
    C8 C7 S1 C9 . . . . -174.71(11) ?
    C10 C11 O3 C12 . . . . 60.51(12) ?
    C11 C10 N3 C5 . . . . -177.19(9) ?
    C11 C10 N3 C13 . . . . 53.45(12) ?
    C12 C13 N3 C5 . . . . 176.77(10) ?
    C12 C13 N3 C10 . . . . -54.68(12) ?
    C13 C12 O3 C11 . . . . -61.98(12) ?
    N1 C9 N2 C6 . . . . -178.42(11) ?
    N1 C9 S1 C7 . . . . 177.42(10) ?
    N2 C6 C7 C8 . . . . 174.74(11) ?
    N2 C6 C7 S1 . . . . -2.42(13) ?
    N2 C9 S1 C7 . . . . -1.94(9) ?
    N3 C5 C6 C7 . . . . -176.66(10) ?
    N3 C5 C6 N2 . . . . 5.14(17) ?
    N3 C10 C11 O3 . . . . -56.98(12) ?
    O1 C2 C3 C4 . . . . -8.17(16) ?
    O1 C2 C3 C8 . . . . 173.08(10) ?
    O2 C2 C3 C4 . . . . 172.21(12) ?
    O2 C2 C3 C8 . . . . -6.54(18) ?
    O2 C2 O1 C1 . . . . -0.25(17) ?
    O3 C12 C13 N3 . . . . 60.09(13) ?
    S1 C7 C8 C3 . . . . 176.68(9) ?
    S1 C9 N2 C6 . . . . 0.90(13) ?
    C15 C16 C17 C18 . . . . -178.95(11) ?
    C15 C16 C21 C20 . . . . 179.19(11) ?
    C16 C15 O4 C14 . . . . -179.39(10) ?
    C16 C17 C18 C19 . . . . 1.38(17) ?
    C16 C17 C18 N6 . . . . -178.92(11) ?
    C17 C16 C21 C20 . . . . -2.33(17) ?
    C17 C18 C19 C20 . . . . -5.46(16) ?
    C17 C18 C19 N5 . . . . 176.13(11) ?
    C17 C18 N6 C23 . . . . 122.69(12) ?
    C17 C18 N6 C26 . . . . -4.90(16) ?
    C18 C19 C20 C21 . . . . 6.00(17) ?
    C18 C19 C20 S2 . . . . -175.03(9) ?
    C18 C19 N5 C22 . . . . 175.08(11) ?
    C19 C18 N6 C23 . . . . -57.61(14) ?
    C19 C18 N6 C26 . . . . 174.79(10) ?
    C19 C20 C21 C16 . . . . -2.02(18) ?
    C19 C20 S2 C22 . . . . -2.05(9) ?
    C20 C19 N5 C22 . . . . -3.37(14) ?
    C21 C16 C17 C18 . . . . 2.65(18) ?
    C21 C20 S2 C22 . . . . 176.87(11) ?
    C23 C24 O6 C25 . . . . -59.78(12) ?
    C24 C23 N6 C18 . . . . 175.00(10) ?
    C24 C23 N6 C26 . . . . -54.85(12) ?
    C25 C26 N6 C18 . . . . -175.84(10) ?
    C25 C26 N6 C23 . . . . 54.79(12) ?
    C26 C25 O6 C24 . . . . 59.25(12) ?
    N4 C22 N5 C19 . . . . 177.51(11) ?
    N4 C22 S2 C20 . . . . -175.92(10) ?
    N5 C19 C20 C21 . . . . -175.42(11) ?
    N5 C19 C20 S2 . . . . 3.54(13) ?
    N5 C22 S2 C20 . . . . 0.25(9) ?
    N6 C18 C19 C20 . . . . 174.83(10) ?
    N6 C18 C19 N5 . . . . -3.57(18) ?
    N6 C23 C24 O6 . . . . 58.12(13) ?
    O4 C15 C16 C17 . . . . -1.46(16) ?
    O4 C15 C16 C21 . . . . 177.00(10) ?
    O5 C15 C16 C17 . . . . 178.62(12) ?
    O5 C15 C16 C21 . . . . -2.92(18) ?
    O5 C15 O4 C14 . . . . 0.53(17) ?
    O6 C25 C26 N6 . . . . -57.66(13) ?
    S2 C20 C21 C16 . . . . 179.19(9) ?
    S2 C22 N5 C19 . . . . 1.66(12) ?
    C28 C29 C30 C31 . . . . -178.77(11) ?
    C28 C29 C34 C33 . . . . 178.59(10) ?
    C29 C28 O7 C27 . . . . 175.96(10) ?
    C29 C30 C31 C32 . . . . 0.99(17) ?
    C29 C30 C31 N9 . . . . -175.16(11) ?
    C30 C29 C34 C33 . . . . -1.23(17) ?
    C30 C31 C32 C33 . . . . -2.75(17) ?
    C30 C31 C32 N8 . . . . -179.89(11) ?
    C30 C31 N9 C36 . . . . -117.24(13) ?
    C30 C31 N9 C39 . . . . 14.01(17) ?
    C31 C32 C33 C34 . . . . 2.66(18) ?
    C31 C32 C33 S3 . . . . -176.51(9) ?
    C31 C32 N8 C35 . . . . 176.70(11) ?
    C32 C31 N9 C36 . . . . 66.67(14) ?
    C32 C31 N9 C39 . . . . -162.08(11) ?
    C32 C33 C34 C29 . . . . -0.62(18) ?
    C32 C33 S3 C35 . . . . -0.71(9) ?
    C33 C32 N8 C35 . . . . -0.53(15) ?
    C34 C29 C30 C31 . . . . 1.04(18) ?
    C34 C33 S3 C35 . . . . -179.82(12) ?
    C36 C37 O9 C38 . . . . 59.29(14) ?
    C37 C36 N9 C31 . . . . -171.23(10) ?
    C37 C36 N9 C39 . . . . 54.89(13) ?
    C38 C39 N9 C31 . . . . 169.60(10) ?
    C38 C39 N9 C36 . . . . -56.83(14) ?
    C39 C38 O9 C37 . . . . -61.82(13) ?
    N7 C35 N8 C32 . . . . 179.54(11) ?
    N7 C35 S3 C33 . . . . -179.15(10) ?
    N8 C32 C33 C34 . . . . -179.96(11) ?
    N8 C32 C33 S3 . . . . 0.87(13) ?
    N8 C35 S3 C33 . . . . 0.47(10) ?
    N9 C31 C32 C33 . . . . 173.56(10) ?
    N9 C31 C32 N8 . . . . -3.58(17) ?
    N9 C36 C37 O9 . . . . -56.01(14) ?
    O7 C28 C29 C30 . . . . -10.70(16) ?
    O7 C28 C29 C34 . . . . 169.49(10) ?
    O8 C28 C29 C30 . . . . 168.63(12) ?
    O8 C28 C29 C34 . . . . -11.18(19) ?
    O8 C28 O7 C27 . . . . -3.40(17) ?
    O9 C38 C39 N9 . . . . 60.91(14) ?
    S3 C33 C34 C29 . . . . 178.38(9) ?
    S3 C35 N8 C32 . . . . -0.06(13) ?
    C41 C42 C43 C44 . . . . -179.96(10) ?
    C41 C42 C47 C46 . . . . 178.85(10) ?
    C42 C41 O10 C40 . . . . -179.97(10) ?
    C42 C43 C44 C45 . . . . 0.88(17) ?
    C42 C43 C44 N12 . . . . -175.40(10) ?
    C43 C42 C47 C46 . . . . -1.07(17) ?
    C43 C44 C45 C46 . . . . -0.57(16) ?
    C43 C44 C45 N11 . . . . -178.47(10) ?
    C43 C44 N12 C49 . . . . -116.36(12) ?
    C43 C44 N12 C52 . . . . 11.97(16) ?
    C44 C45 C46 C47 . . . . -0.58(17) ?
    C44 C45 C46 S4 . . . . -177.96(9) ?
    C44 C45 N11 C48 . . . . 177.41(11) ?
    C45 C44 N12 C49 . . . . 67.40(13) ?
    C45 C44 N12 C52 . . . . -164.28(10) ?
    C45 C46 C47 C42 . . . . 1.39(17) ?
    C45 C46 S4 C48 . . . . 0.23(9) ?
    C46 C45 N11 C48 . . . . -0.56(14) ?
    C47 C42 C43 C44 . . . . -0.05(18) ?
    C47 C46 S4 C48 . . . . -176.96(12) ?
    C49 C50 O12 C51 . . . . 58.78(14) ?
    C50 C49 N12 C44 . . . . -171.17(10) ?
    C50 C49 N12 C52 . . . . 57.59(13) ?
    C51 C52 N12 C44 . . . . 170.33(10) ?
    C51 C52 N12 C49 . . . . -58.80(12) ?
    C52 C51 O12 C50 . . . . -59.47(13) ?
    N10 C48 N11 C45 . . . . 179.56(11) ?
    N10 C48 S4 C46 . . . . -179.45(10) ?
    N11 C45 C46 C47 . . . . 177.50(11) ?
    N11 C45 C46 S4 . . . . 0.13(13) ?
    N11 C48 S4 C46 . . . . -0.59(10) ?
    N12 C44 C45 C46 . . . . 175.87(10) ?
    N12 C44 C45 N11 . . . . -2.04(17) ?
    N12 C49 C50 O12 . . . . -57.99(14) ?
    O10 C41 C42 C43 . . . . 6.08(15) ?
    O10 C41 C42 C47 . . . . -173.84(10) ?
    O11 C41 C42 C43 . . . . -174.56(11) ?
    O11 C41 C42 C47 . . . . 5.52(18) ?
    O11 C41 O10 C40 . . . . 0.67(17) ?
    O12 C51 C52 N12 . . . . 60.01(13) ?
    S4 C46 C47 C42 . . . . 178.24(9) ?
    S4 C48 N11 C45 . . . . 0.75(13) ?
loop_
    _geom_hbond_atom_site_label_D
    _geom_hbond_atom_site_label_H
    _geom_hbond_atom_site_label_A
    _geom_hbond_site_symmetry_A
    _geom_hbond_distance_DH
    _geom_hbond_distance_HA
    _geom_hbond_distance_DA
    _geom_hbond_angle_DHA
    _geom_hbond_publ_flag
    C11 H11B O6 1_655 0.994(15) 2.497(15) 3.4101(15) 152.5(12) n
    N1 H1D N5 . 0.844(18) 2.324(18) 3.1642(15) 174.3(16) yes
    N1 H1E O11 2_566 0.876(18) 2.137(18) 2.9475(14) 153.6(15) yes
    C24 H24A O3 1_455 1.010(15) 2.638(15) 3.5311(15) 147.4(11) n
    C24 H24B O11 2_566 1.009(16) 2.591(16) 3.4912(15) 148.4(12) n
    C25 H25A N8 2_666 0.972(15) 2.655(15) 3.4047(16) 134.2(11) n
    C25 H25B N8 1_455 0.964(15) 2.603(16) 3.4115(16) 141.6(12) n
    N4 H4A N2 . 0.90(2) 2.13(2) 2.9881(15) 159.0(16) yes
    N4 H4B O1W 2_656 0.858(19) 1.957(19) 2.8038(14) 168.8(17) yes
    C34 H34 O1W 1_655 0.950(16) 2.580(16) 3.4294(15) 149.0(12) n
    N7 H7A O2 1_654 0.840(19) 2.024(19) 2.8556(14) 170.8(17) yes
    N7 H7B O6 2_666 0.857(19) 2.120(19) 2.9625(14) 167.5(17) yes
    C40 H40A N7 1_455 0.981(18) 2.691(17) 3.5283(18) 143.5(13) n
    N10 H10C O5 1_455 0.870(18) 2.088(18) 2.9101(14) 157.3(15) yes
    N10 H10D O3 2_656 0.839(19) 2.11(2) 2.9479(14) 172.6(17) yes
    O1W H1WA O8 1_455 0.93(2) 1.84(2) 2.7451(13) 162.6(19) yes
    O1W H1WB N12 . 0.97(2) 1.91(2) 2.8669(13) 169(2) yes
_shelx_space_group_comment
;
The symmetry employed for this shelxl refinement is uniquely defined
by the following loop, which should always be used as a source of
symmetry information in preference to the above space-group names.
They are only intended as comments.
;
_shelx_estimated_absorpt_T_min     0.597
_shelx_estimated_absorpt_T_max     0.938
_shelx_hkl_file
;
   0   0   1   40.45    2.02  19
   0   0  -2   63.13    2.89   9
   0   0   2   54.66    3.38  19
   0   0   3   83.67    4.89  19
   0   0  -3   80.66    4.09   9
   0   0  -4  687.36   23.73   7
   0   0   4  719.79   24.01  19
   0   0   4  680.71   23.31  21
   0   0  -4  682.64   23.47   9
   0   0  -5    9.58    3.02   7
   0   0   5    8.18    3.97  19
   0   0   5    8.36    2.78  21
   0   0   5    5.91    3.54  20
   0   0  -5    7.13    2.66   9
   0   0  -6  785.41   27.40  11
   0   0  -6  738.70   26.74   9
   0   0   6  740.90   27.17  19
   0   0  -6  716.31   26.88   7
   0   0   6  730.60   26.41  21
   0   0   6  749.24   27.46  20
   0   0  -7  393.91   16.17   9
   0   0  -7  405.26   16.99   8
   0   0   7  405.15   17.11  20
   0   0   7  406.50   16.71  19
   0   0  -7  414.96   17.02  11
   0   0  -7  351.55   16.04   7
   0   0   8 5231.41  167.52  20
   0   0   8 5179.84  166.63  19
   0   0  -8 4925.52  167.21   8
   0   0  -8 5348.17  167.59  11
   0   0   9  620.25   23.42 145
   0   0   9  655.52   25.80  19
   0   0   9  686.00   26.92  20
   0   0  -9  694.00   26.97  11
   0   0   9  625.28   23.75 129
   0   0   9  620.55   23.67 124
   0   0   9  633.89   23.31 172
   0   0   9  606.31   22.90 100
   0   0  10   15.75    4.04 172
   0   0  10   24.28    4.72 163
   0   0  10   19.49    4.92 140
   0   0  10   22.24    4.46 145
   0   0  10   16.79    3.97 150
   0   0  10   19.42    3.67 147
   0   0 -10   18.42    4.05  12
   0   0  10   22.67    6.44  19
   0   0  10   20.17    4.48 129
   0   0  10   23.00    3.64 118
   0   0  10   18.25    3.38 108
   0   0  10   23.49    4.00 104
   0   0  10   22.08    3.36 105
   0   0  10   23.05    3.99 119
   0   0  10   22.56    3.31  90
   0   0  10   24.59    4.04 100
   0   0  10   23.13    3.22  95
   0   0  10   23.36    3.66  92
   0   0  10   20.19    3.81  98
   0   0  11  293.47   12.74 172
   0   0  11  281.23   13.00 163
   0   0  11  286.57   12.98 140
   0   0  11  285.86   12.44 150
   0   0  11  288.34   12.28 147
   0   0 -11  243.54   12.91  14
   0   0 -11  262.43   15.79  15
   0   0 -11  291.63   16.76  11
   0   0 -11  233.24   13.37  12
   0   0  11  271.42   13.30 129
   0   0  11  272.17   11.64 133
   0   0  11  264.97   11.83 118
   0   0  11  253.94   11.51 108
   0   0  11  254.83   11.46 105
   0   0  11  258.68   12.51 104
   0   0  11  283.71   12.05  98
   0   0  11  284.99   11.85  92
   0   0  11  279.23   12.31 100
   0   0  12   43.51    6.22 163
   0   0  12   37.24    5.44 172
   0   0  12   30.85    4.87 167
   0   0  12   36.89    4.73 147
   0   0  12   33.55    4.94 150
   0   0  12   36.06    6.06 140
   0   0  12   38.01    6.74  21
   0   0 -12   32.75    6.51  15
   0   0  12   31.63    4.06 133
   0   0  12   40.69    5.66 139
   0   0  12   31.90    3.91 105
   0   0  12   34.20    4.61 118
   0   0  12   23.41    3.87 108
   0   0  12   34.87    5.22 104
   0   0  12   25.92    4.33  92
   0   0  12   24.48    4.87 100
   0   0  12   28.52    4.84  98
   0   0  12   28.84    4.38  89
   0   0  13  645.16   24.12 167
   0   0  13  644.65   24.57 163
   0   0  13  612.79   24.00 172
   0   0  13  635.53   24.21 140
   0   0  13  645.25   23.60 150
   0   0  13  627.04   23.52 147
   0   0  13  640.03   24.90 139
   0   0 -13  541.41   28.03  15
   0   0  13  531.62   25.68  21
   0   0  13  545.89   22.32 133
   0   0  13  604.84   23.87 104
   0   0  13  534.27   21.93 105
   0   0  13  551.40   22.38 108
   0   0  13  629.60   22.97 118
   0   0  13  628.18   24.63  94
   0   0  13  597.90   22.60  91
   0   0  13  608.28   23.44 100
   0   0  13  630.98   23.22  89
   0   0  13  625.17   23.06  92
   0   0  14   78.17    7.03 172
   0   0  14   67.70    6.24 167
   0   0  14   76.79    7.22 157
   0   0  14   79.93    7.63 140
   0   0  14   84.47    7.38 139
   0   0  14   73.49    6.25 147
   0   0  14   65.66    8.09  21
   0   0  14   60.80    4.99 133
   0   0  14   73.43    5.94 118
   0   0  14   67.86    5.35 108
   0   0  14   76.23    6.20  89
   0   0  14   68.63    7.18  94
   0   0  14   65.51    5.42  91
   0   0  14   63.58    6.33 103
   0   0  15  171.22    9.51 167
   0   0  15  162.07    9.05 147
   0   0  15  182.86   10.60 139
   0   0  15  172.46   10.17 157
   0   0  15  152.11    8.44 118
   0   0  15  184.61    9.61 103
   0   0  15  173.35   10.06  94
   0   0  15  172.39    9.07  89
   0   0  15  177.86    9.43  85
   0   0  15  151.05    8.19  91
   0   0  16   27.22    4.41 167
   0   0  16   18.19    4.59 139
   0   0  16   30.17    4.89 135
   0   0  16   18.67    3.42 118
   0   0  16   19.60    4.00  97
   0   0  16   22.39    4.17  85
   0   0  16   23.01    4.75  94
   0   0  16   16.12    3.93 103
   0   0  16   24.84    3.98  89
   0   0  16   17.46    4.45 157
   0   0  17  589.58   21.11 167
   0   0  17  560.83   21.12  94
   0   0  17  556.51   20.68  85
   0   0  17  561.18   20.66 103
   0   0  17  537.53   20.10  97
   0   0  17  562.46   21.04 157
   0   0  18   23.27    2.93  85
   0   0  18   13.18    2.73 103
   0  -1  18   84.37    4.64  85
   0  -1  17    6.82    3.14 103
   0  -1  17    0.78    2.93  97
   0  -1  17    9.40    3.40 157
   0  -1  16    4.09    3.69 167
   0  -1  16    5.29    4.09 157
   0  -1  16    0.15    3.28 118
   0  -1  16    4.15    3.59  97
   0  -1  16    8.38    3.47  89
   0  -1  16   -0.25    3.97  94
   0  -1  16   -0.66    3.75 103
   0  -1  15  177.19    9.45 167
   0  -1  15  171.22   10.02 139
   0  -1  15  142.91    8.54 147
   0  -1  15  177.28   10.05 135
   0  -1  15  153.52    8.42 118
   0  -1  15  173.56    8.96  89
   0  -1  15  154.76    8.11  91
   0  -1  15  176.67   10.10  94
   0  -1  15  162.35    9.38 103
   0  -1  14  746.84   28.02 167
   0  -1  14  773.02   28.94 139
   0  -1  14  716.95   27.27 147
   0  -1  14  633.20   29.73  21
   0  -1  14  765.77   27.18 125
   0  -1  14  651.18   25.90 133
   0  -1  14  792.92   28.97 135
   0  -1  14  740.87   26.95 118
   0  -1  14  713.12   26.96  92
   0  -1  14  746.80   27.18  89
   0  -1  14  775.99   28.71  94
   0  -1  14  714.75   26.57  91
   0   1 -13    1.15    5.03  34
   0  -1  13    4.73    4.76 172
   0  -1  13    3.29    4.13 167
   0  -1  13    3.54    3.76 147
   0  -1  13    1.73    5.63 140
   0   1 -13   -1.91    6.39  15
   0   1 -13   -6.61    7.07  16
   0  -1  13    7.12    4.54 135
   0  -1  13    0.19    3.03 133
   0  -1  13    9.65    4.68 139
   0  -1  13    9.05    4.32 125
   0  -1  13    4.33    4.11 118
   0  -1  13   10.93    4.84  94
   0  -1  13    6.14    3.76  89
   0  -1  13    7.21    4.01  92
   0  -1  13    2.85    4.51 100
   0  -1  12  772.14   28.98 172
   0  -1  12  785.26   28.90 163
   0  -1  12  770.18   28.91 167
   0  -1  12  816.82   29.69 139
   0  -1  12  763.26   28.29 150
   0  -1  12  800.27   28.44 147
   0  -1  12  796.85   29.03 140
   0   1 -12  729.93   32.70  15
   0  -1  12  767.01   28.01 125
   0  -1  12  801.66   29.55 135
   0  -1  12  728.32   27.44 133
   0  -1  12  694.35   27.15 105
   0  -1  12  725.40   27.92 118
   0  -1  12  709.78   27.19 108
   0  -1  12  791.23   28.31  98
   0  -1  12  757.12   28.44 100
   0  -1  12  805.13   29.40  94
   0  -1  11    5.72    3.69 167
   0  -1  11    9.31    4.50 163
   0  -1  11    8.42    4.36 172
   0  -1  11    8.06    3.60 147
   0  -1  11    7.05    4.82 140
   0  -1  11    9.86    4.17 150
   0   1 -11   13.53    4.89  15
   0  -1  11   13.65    6.56  19
   0  -1  11    9.00    3.87 125
   0  -1  11   10.06    4.27 139
   0  -1  11    7.71    3.89 135
   0  -1  11   10.93    4.16 126
   0  -1  11    6.82    3.02 105
   0  -1  11    6.39    2.94 108
   0  -1  11   11.93    3.95 118
   0  -1  11    8.49    4.15  98
   0  -1  11   10.48    3.11  95
   0  -1  11   10.42    4.23 100
   0  -1  11    7.93    3.27  90
   0  -1  10    3.38    4.24 163
   0  -1  10    4.05    3.19 147
   0  -1  10    7.38    3.79 150
   0  -1  10    4.60    4.33 140
   0  -1  10    4.05    5.82  19
   0   1 -10    3.72    4.76  10
   0   1 -10   -0.94    4.16  15
   0  -1  10   -1.34    4.44  21
   0   1 -10   10.22    4.36  11
   0  -1  10    0.68    2.48 134
   0  -1  10    1.15    3.66 126
   0  -1  10    2.69    3.25 125
   0  -1  10    3.12    3.57 139
   0  -1  10    2.49    3.43 135
   0  -1  10    1.07    3.23 118
   0  -1  10    0.96    2.42 107
   0  -1  10   -0.15    2.58 108
   0  -1  10    2.15    3.21 119
   0  -1  10    1.29    3.46  98
   0  -1  10    3.23    2.63  95
   0  -1  10    5.26    3.75 100
   0  -1  10    3.65    2.82  90
   0  -1   9   48.04    4.87 145
   0  -1   9   42.39    4.61 139
   0  -1   9   43.99    4.43 135
   0  -1   9   41.22    5.11 129
   0  -1   9   39.61    4.23 125
   0  -1   9   45.17    4.37 119
   0  -1   9   39.78    4.08 118
   0   1  -9   39.79    5.21  11
   0  -1   9   53.32    7.04  19
   0   1  -9   41.34    5.62  15
   0  -1   9   38.00    5.27  21
   0  -1   9   49.07    4.47 100
   0  -1   9   42.02    3.83  90
   0  -1   9   47.16    4.44  98
   0   1  -8  228.60   11.80  11
   0   1  -8  216.02   11.24   9
   0  -1   8  219.49   12.10  19
   0  -1   8  236.48   11.09  21
   0  -1   7   47.63    4.63  21
   0   1  -7   43.67    4.50  11
   0   1  -7   42.10    4.72   9
   0   1  -7   39.45    4.97   7
   0  -1   7   43.27    5.97  20
   0  -1   7   51.82    6.07  19
   0   1  -6  653.56   24.70   9
   0  -1   6  688.34   25.89  20
   0   1  -6  691.50   25.34  11
   0  -1   6  708.30   25.68  19
   0  -1   6  679.84   24.65  21
   0   1  -5 3378.39  112.99   9
   0  -1   5 3409.71  113.00  21
   0  -1   5 3445.97  113.93  20
   0   1  -5 3404.42  113.45  11
   0  -1   5 3541.24  113.79  19
   0   1  -4    6.13    2.50   9
   0  -1   4    2.90    3.15  20
   0  -1   4    2.92    2.20  21
   0  -1   4    2.36    3.82  19
   0   1  -4    2.44    2.41  11
   0  -1   3  805.53   28.18  19
   0   1  -3  819.56   27.77  11
   0  -1   2    0.34    2.73  19
   0   1  -2    0.25    1.67   8
   0   1  -2    2.11    1.93  11
   0   1  -1   23.26    1.57  15
   0  -1   1   25.71    2.38  19
   0   1  -1   26.45    2.00   1
   0   1  -1   19.86    1.70  34
   0   1   0    3.63    1.37   1
   0  -1   0    1.79    0.76  16
   0  -1  -1 4661.01  147.38  17
   0  -1  -1 4352.80  147.38   3
   0   1   1 4660.46  147.35   9
   0   1   1 4473.90  147.43  12
   0  -1  -2   43.88    2.53   7
   0  -1  -2   44.87    2.43  12
   0   1   2   40.02    2.45   1
   0   1   2   48.45    2.76   7
   0   1   2   40.02    2.67   9
   0  -1  -310527.61  338.14   7
   0   1   310301.01  338.24  19
   0   1   4   25.33    3.47  20
   0  -1  -4   21.23    2.87   7
   0   1   4   18.71    3.73  19
   0  -1  -5 3599.64  117.60   9
   0   1   5 3623.62  117.88  20
   0   1   5 3607.24  117.76  19
   0  -1  -5 3451.96  117.53   7
   0   1   6 1382.94   46.54  19
   0  -1  -6 1325.63   46.23   9
   0   1   6 1377.55   46.78  20
   0  -1  -6 1300.00   46.18   7
   0  -1  -7 1720.54   60.28   9
   0   1   7 1809.90   60.64  19
   0  -1  -7 1682.25   60.19   7
   0   1   7 1860.18   61.18  20
   0   1   8   29.51    6.03  20
   0  -1  -8   30.96    4.14   8
   0  -1  -8   28.34    5.66  11
   0  -1  -8   30.66    4.15  12
   0   1   8   36.86    5.74  19
   0  -1  -8   25.74    4.52   7
   0  -1  -9  358.63   18.17  11
   0   1   9  373.34   18.02  20
   0   1   9  385.37   16.39  21
   0  -1  -9  395.05   16.61  12
   0   1  10    4.28    3.47 159
   0   1  10    6.02    4.33 163
   0   1  10    4.56    3.55 172
   0   1  10    8.24    3.73 150
   0   1  10    5.95    3.11 147
   0   1  10    2.65    3.96 145
   0   1  10    8.14    4.31 140
   0  -1 -10    6.19    5.60  11
   0  -1 -10    0.90    3.15  14
   0   1  10    4.09    4.56  21
   0   1  10    7.15    6.22  20
   0  -1 -10    6.95    3.33  12
   0   1  10    4.93    2.84 133
   0   1  10   11.09    4.31 129
   0   1  10    7.00    3.18 125
   0   1  10    9.71    4.70 124
   0   1  10    4.86    2.84 108
   0   1  10    6.29    2.95 118
   0   1  10    7.95    3.44 104
   0   1  10    8.00    3.04 105
   0   1  10    4.22    2.84  92
   0   1  10    9.12    3.33  98
   0   1  10    6.13    3.05  89
   0   1  11  834.67   29.96 172
   0   1  11  843.37   30.60 159
   0   1  11  854.31   30.47 163
   0   1  11  861.60   29.82 147
   0   1  11  816.67   30.01 140
   0   1  11  791.62   30.24 145
   0   1  11  829.06   29.68 150
   0   1  11  869.49   34.95  20
   0   1  11  803.39   31.78  21
   0  -1 -11  743.98   30.76  14
   0  -1 -11  677.82   31.11  12
   0  -1 -11  823.54   35.05  11
   0   1  11  852.68   30.87 129
   0   1  11  778.06   29.05 133
   0   1  11  834.68   29.24 125
   0   1  11  863.13   30.84 124
   0   1  11  774.41   28.95 118
   0   1  11  815.22   29.81 104
   0   1  11  798.83   29.15 108
   0   1  11  748.48   28.94 105
   0   1  11  844.53   29.08  91
   0   1  11  796.85   29.09  92
   0   1  11  834.02   29.25  98
   0   1  11  866.17   29.48  89
   0   1  12 1158.33   41.26 163
   0   1  12 1125.03   41.47 159
   0   1  12 1130.61   40.70 172
   0   1  12 1207.54   40.68 147
   0   1  12 1156.22   40.48 150
   0   1  12 1239.24   41.15 140
   0   1  12 1116.29   42.96  21
   0  -1 -12 1067.20   46.33  15
   0   1  12 1044.85   39.61 133
   0   1  12 1072.11   41.43 129
   0   1  12 1177.45   40.02 125
   0   1  12 1108.38   39.83 108
   0   1  12 1084.14   39.57 118
   0   1  12 1132.63   40.63 104
   0   1  12 1118.84   39.87  98
   0   1  12 1152.39   39.98  92
   0   1  12 1138.68   39.69  91
   0   1  12 1199.88   40.26  89
   0   1  13  323.33   14.59 167
   0   1  13  343.77   15.49 163
   0   1  13  345.21   14.93 172
   0   1  13  313.34   15.30 159
   0   1  13  343.67   15.21 140
   0   1  13  341.27   14.68 150
   0   1  13  317.23   14.34 147
   0  -1 -13  242.48   18.16  15
   0   1  13  284.85   16.30  21
   0   1  13  345.96   14.05 125
   0   1  13  296.86   13.36 133
   0   1  13  314.05   13.72 108
   0   1  13  317.70   13.58 118
   0   1  13  349.01   14.74 104
   0   1  13  296.90   13.23 105
   0   1  13  328.45   13.60  91
   0   1  13  330.55   14.13  89
   0   1  14   17.88    5.92 163
   0   1  14   23.87    4.72 167
   0   1  14   18.80    5.13 172
   0   1  14   13.76    4.23 147
   0   1  14   21.30    5.83 140
   0   1  14   18.15    5.95  21
   0   1  14   13.66    4.94 139
   0   1  14   18.04    3.48 133
   0   1  14   20.07    4.56 104
   0   1  14   16.50    3.44 105
   0   1  14   15.66    3.99 118
   0   1  14   15.30    3.97 108
   0   1  14   17.69    5.16  94
   0   1  14   10.05    3.59  91
   0   1  14   16.17    4.41  89
   0   1  15  821.21   29.97 139
   0   1  15  804.01   28.98 140
   0   1  15  733.64   28.08 147
   0   1  15  797.88   29.52 157
   0   1  15  713.97   27.05 118
   0   1  15  762.74   27.93  89
   0   1  15  797.56   28.61 103
   0   1  15  688.38   26.96  91
   0   1  15  793.18   28.42  85
   0   1  15  791.35   29.42  94
   0   1  15  749.33   28.69 167
   0   1  16  358.42   15.11 167
   0   1  16  375.80   15.60 157
   0   1  16  367.71   15.77 139
   0   1  16  350.79   14.66  85
   0   1  16  331.37   14.02  97
   0   1  16  332.78   15.32  94
   0   1  16  356.28   14.78 103
   0   1  17   17.62    3.88 139
   0   1  17   12.39    3.72 157
   0   1  17   12.04    3.26 103
   0   1  17   11.05    3.40  85
   0   1  17   14.81    3.81  94
   0   1  17   14.33    3.58 167
   0   1  18  228.85    9.24 103
   0   1  18  227.38    9.44  85
   0  -2  17  414.80   16.54 103
   0  -2  17  442.84   16.13  89
   0  -2  17  464.67   16.73  85
   0  -2  17  443.26   16.32  97
   0  -2  16    5.09    3.41 118
   0  -2  16    3.36    3.58  97
   0  -2  16    3.25    3.23  89
   0  -2  16    1.61    3.80  85
   0  -2  15   -1.92    3.50 147
   0  -2  15    2.09    3.79 167
   0  -2  15    0.58    3.73 118
   0  -2  15   -2.60    3.44  91
   0  -2  15    0.84    3.80  89
   0  -2  15   -3.23    4.18  85
   0  -2  15   -1.69    4.39  94
   0   2 -14    2.23    5.93  36
   0  -2  14    6.77    4.08 167
   0  -2  14    1.68    3.75 147
   0  -2  14    7.34    4.29 135
   0  -2  14    7.26    4.42 125
   0  -2  14    8.13    4.61 139
   0  -2  14    0.90    4.13 118
   0  -2  14    5.42    3.37  91
   0  -2  14    5.77    3.81  89
   0  -2  14    3.44    4.36  94
   0  -2  14   -3.35    4.48  85
   0  -2  13   14.65    4.71 167
   0  -2  13   11.68    4.01 147
   0  -2  13   17.98    6.33  21
   0   2 -13   17.22    7.06  16
   0  -2  13   14.32    4.40 125
   0  -2  13   13.87    4.28 126
   0  -2  13   16.32    4.73 135
   0  -2  13   15.87    3.41 133
   0  -2  13   19.11    5.01 139
   0  -2  13   10.26    4.52 118
   0  -2  13   11.19    4.81  94
   0   2 -12  113.33    9.86  34
   0  -2  12  109.78    7.72 167
   0  -2  12  117.81    8.26 139
   0  -2  12  112.62    8.26 140
   0  -2  12  131.77    7.68 147
   0  -2  12  111.57   10.68  19
   0   2 -12  114.89    9.56  15
   0   2 -12  108.40   11.21  16
   0  -2  12  120.94    9.94  21
   0  -2  12  119.59    7.49 125
   0  -2  12  108.23    7.43 126
   0  -2  12  128.20    8.35 135
   0  -2  12  113.19    7.69 118
   0  -2  12  121.21    7.01  95
   0  -2  12  124.93    8.10 100
   0  -2  12  123.77    8.32  94
   0  -2  12  118.62    7.26  90
   0   2 -11  609.54   26.04  34
   0  -2  11  582.77   22.70 167
   0  -2  11  576.68   21.97 150
   0  -2  11  598.55   22.43 147
   0  -2  11  589.56   22.53 140
   0  -2  11  608.15   23.42 139
   0  -2  11  590.78   24.85  21
   0  -2  11  587.61   25.93  19
   0   2 -11  586.59   25.98  15
   0  -2  11  587.88   23.13 135
   0  -2  11  560.23   22.07 126
   0  -2  11  607.63   22.17 125
   0  -2  11  544.35   21.53 134
   0  -2  11  600.83   23.06 104
   0  -2  11  537.17   21.21 112
   0  -2  11  576.54   22.18 118
   0  -2  11  614.04   23.21  94
   0  -2  11  556.06   22.41 100
   0  -2  11  589.53   21.88  95
   0  -2  11  593.81   22.13  90
   0  -2  10 3403.04  112.35 163
   0  -2  10 3310.36  112.61 167
   0  -2  10 3168.94  111.73 150
   0  -2  10 3368.88  112.24 140
   0  -2  10 3434.85  113.31 139
   0   2 -10 3467.57  116.26  15
   0  -2  10 3478.00  115.87  19
   0   2 -10 3403.46  117.39  10
   0  -2  10 3402.97  114.60  21
   0  -2  10 3367.76  112.03 125
   0  -2  10 3528.75  113.24 135
   0  -2  10 3284.95  112.05 126
   0  -2  10 3359.66  111.89 134
   0  -2  10 3518.01  112.25 118
   0  -2  10 3335.29  112.71 104
   0  -2  10 3126.89  111.40 107
   0  -2  10 3538.05  112.68 119
   0  -2  10 3407.14  112.00  95
   0  -2  10 3405.36  112.96  94
   0  -2  10 3350.26  112.37 100
   0  -2  10 3511.68  112.03  92
   0  -2  10 3454.86  112.24  90
   0  -2   9  140.72    8.19 172
   0  -2   9  138.69    8.08 159
   0  -2   9  153.46    8.29 139
   0  -2   9  144.44    7.52 125
   0  -2   9  149.49    8.01 135
   0  -2   9  138.79    7.41 118
   0  -2   9  147.20    7.93 104
   0  -2   9  160.72    7.88 119
   0  -2   9  155.21   10.48  19
   0  -2   9  146.61    9.12  21
   0   2  -9  157.61    9.77  15
   0   2  -9  146.33   10.64  10
   0  -2   9  134.89    7.15  95
   0  -2   9  142.08    7.24  92
   0  -2   9  147.55    7.94  94
   0  -2   9  136.03    7.64 100
   0   2  -8   86.02    7.62  10
   0  -2   8   97.01    6.76  21
   0   2  -8   90.98    6.69  15
   0  -2   8   90.22    7.97  19
   0   2  -8   63.55    6.15  11
   0   2  -8   67.62    6.34   9
   0   2  -7   57.76    5.25  15
   0   2  -7   69.35    6.31   8
   0   2  -7   60.11    5.45   9
   0  -2   7   70.94    5.46  21
   0   2  -7   56.04    5.24  11
   0  -2   7   58.16    6.50  19
   0   2  -7   62.22    6.19  10
   0   2  -6  949.77   34.60  15
   0   2  -6  937.09   34.60  11
   0   2  -6 1009.38   34.95   8
   0   2  -6  942.33   34.02   9
   0  -2   6 1035.44   35.39  19
   0  -2   6  959.56   34.13  21
   0   2  -5   64.72    5.32   8
   0   2  -5   76.76    4.82   9
   0  -2   5   76.85    4.95  21
   0   2  -5   61.99    4.64  15
   0  -2   5   87.82    6.66  19
   0   2  -5   70.72    5.16  11
   0  -2   4 6424.96  203.26  19
   0  -2   4 6333.97  202.48  21
   0   2  -4 5883.12  202.56  15
   0   2  -4 6324.00  202.71   8
   0   2  -4 6095.66  202.61  11
   0   2  -3 1409.99   46.78  10
   0   2  -3 1334.87   46.20  15
   0   2  -3 1358.73   46.24  11
   0  -2   3 1438.75   46.95  19
   0  -2   2   45.80    4.45  19
   0   2  -2   53.44    3.59   1
   0   2  -2   48.71    2.94  15
   0  -2   2   46.50    3.22  11
   0   2  -2   51.39    3.53  10
   0   2  -2   50.50    3.38  34
   0   2  -1    9.82    2.01  16
   0   2  -1   10.87    2.91   1
   0   2  -1   12.47    2.04  10
   0  -2   1   10.50    1.70   8
   0  -2   1   14.13    2.10  10
   0   2  -1    8.99    1.79  36
   0   2  -1   10.49    1.80  34
   0  -2   0   80.67    4.25   3
   0  -2   0   77.83    3.78  23
   0   2   0   73.17    4.27   1
   0  -2   0   75.68    3.76  31
   0  -2  -1    2.52    1.84  14
   0   2   1    0.78    2.47   1
   0  -2  -1    1.48    1.79  31
   0  -2  -1    1.16    2.36   3
   0   2   2  166.49    6.48  26
   0  -2  -2  162.33    6.75  17
   0  -2  -2  178.88    7.02  24
   0  -2  -2  161.27    6.43  30
   0   2   2  165.10    6.73   9
   0   2   3  781.16   25.37  21
   0  -2  -3  717.29   25.14  30
   0  -2  -3  744.00   25.79  12
   0   2   3  741.56   25.73   9
   0  -2  -3  746.84   25.56  17
   0  -2  -3  753.00   24.74  22
   0   2   4   10.59    2.66  21
   0  -2  -4    7.79    1.95  12
   0   2   4    9.60    3.25  20
   0   2   4   10.47    2.88   9
   0  -2  -5   14.96    3.13   7
   0   2   5   16.78    3.01  21
   0   2   5   20.72    4.03  20
   0  -2  -5   14.55    2.44  12
   0   2   6   15.16    3.24  21
   0   2   6   10.89    1.84   2
   0  -2  -6   11.91    3.27   7
   0   2   6   12.74    4.18  20
   0  -2  -6   15.05    2.72  12
   0  -2  -7 1606.38   52.18  12
   0   2   7 1511.23   51.40  21
   0   2   7 1548.01   52.82  20
   0  -2  -8  533.22   22.38   7
   0   2   8  576.74   21.92  21
   0   2   8  608.47   23.71  20
   0  -2  -8  585.92   22.43  12
   0   2   9    5.59    5.65  20
   0  -2  -9    3.11    3.04  12
   0   2   9    4.69    3.95  21
   0  -2  -9    1.68    3.71  14
   0  -2  -9    6.53    5.90  11
   0   2  10  652.21   23.35 172
   0   2  10  649.40   23.97 159
   0   2  10  674.65   23.46 147
   0   2  10  614.37   23.15 150
   0  -2 -10  611.51   25.24  12
   0   2  10  607.89   24.82  21
   0   2  10  664.92   27.56  20
   0  -2 -10  611.05   24.67  14
   0  -2 -10  604.03   24.39  17
   0  -2 -10  612.46   27.67  11
   0   2  10  599.84   23.94 138
   0   2  10  595.87   23.96 129
   0   2  10  613.61   22.86 133
   0   2  10  657.76   22.81 125
   0   2  10  611.21   23.96 124
   0   2  10  627.78   23.88 116
   0   2  10  604.97   22.84 105
   0   2  10  608.59   22.90 108
   0   2  10  650.94   23.29 104
   0   2  10  622.13   22.69  92
   0   2  10  601.33   22.49  98
   0   2  10  655.16   23.03 100
   0   2  10  614.57   22.59  91
   0   2  10  639.98   22.97  89
   0   2  11  590.82   23.01 172
   0   2  11  629.90   23.91 159
   0   2  11  659.67   23.35 147
   0   2  11  599.17   22.96 150
   0   2  11  604.95   23.44 145
   0  -2 -11  517.17   24.71  12
   0  -2 -11  610.13   28.23  11
   0  -2 -11  582.81   24.50  14
   0   2  11  603.97   25.05  21
   0   2  11  648.98   28.20  20
   0   2  11  606.75   24.11 138
   0   2  11  580.91   22.53 133
   0   2  11  623.56   22.54 125
   0   2  11  618.63   24.16 129
   0   2  11  613.38   24.06 124
   0   2  11  590.97   22.13 118
   0   2  11  587.77   22.49 105
   0   2  11  594.92   22.65 108
   0   2  11  624.90   23.06 104
   0   2  11  625.09   22.41  98
   0   2  11  593.03   22.42  92
   0   2  11  655.59   22.91  89
   0   2  11  612.73   22.40  91
   0   2  11  602.49   22.78 100
   0   2  12  520.44   20.39 172
   0   2  12  508.19   21.07 159
   0   2  12  484.96   20.67 145
   0   2  12  501.45   20.19 150
   0   2  12  536.15   20.46 147
   0  -2 -12  512.16   22.40  25
   0   2  12  479.59   22.09  21
   0   2  12  513.56   25.53  20
   0  -2 -12  489.03   21.67  14
   0   2  12  506.66   21.46 129
   0   2  12  530.51   19.70 125
   0   2  12  482.45   19.44 133
   0   2  12  535.64   21.66 124
   0   2  12  530.89   20.22 104
   0   2  12  483.11   19.39 105
   0   2  12  525.93   19.95 108
   0   2  12  520.74   19.53  98
   0   2  12  497.34   19.36  91
   0   2  13   88.80    7.66 159
   0   2  13  108.17    8.25 163
   0   2  13   89.39    7.10 172
   0   2  13   94.18    7.00 147
   0   2  13  101.27    7.53 150
   0   2  13   84.26    8.54  21
   0  -2 -13   76.86   10.01  15
   0   2  13   90.61    8.47 129
   0   2  13   87.03    6.05 133
   0   2  13   93.56    6.54 125
   0   2  13   87.28    7.53 135
   0   2  13   89.68    5.94 118
   0   2  13   87.94    6.41 108
   0   2  13   87.48    6.62 104
   0   2  13   77.81    5.87 105
   0   2  13   98.92    6.87  89
   0   2  13   86.34    6.07  91
   0   2  14  815.71   28.75 163
   0   2  14  786.93   28.06 172
   0   2  14  786.66   28.73 159
   0   2  14  781.55   29.19 135
   0   2  14  668.57   26.28 133
   0   2  14  749.33   27.61 147
   0   2  14  770.85   27.92 150
   0   2  14  646.86   26.23 105
   0   2  14  721.45   26.22 118
   0   2  14  734.57   27.13 108
   0   2  14  728.13   27.45 104
   0   2  14  714.37   27.09  89
   0   2  14  706.24   26.41  91
   0   2  15  729.79   27.11 135
   0   2  15  705.04   27.07 139
   0   2  15  726.77   26.46 140
   0   2  15  635.88   24.27  91
   0   2  15  709.52   26.75  94
   0   2  15  678.73   25.20  89
   0   2  15  706.23   25.77 103
   0   2  15  624.33   24.02 118
   0   2  16  609.79   23.47 139
   0   2  16  634.52   23.27 157
   0   2  16  544.35   21.35  97
   0   2  16  608.79   22.34 103
   0   2  16  587.44   22.18  85
   0   2  16  583.82   23.10  94
   0   2  17    8.61    3.61 139
   0   2  17    3.44    3.08  85
   0   2  17   10.59    3.92  94
   0   2  17    4.83    2.92 103
   0   2  17    9.91    3.57 157
   0   2  18  266.38   10.58  85
   0   2  18  287.89   11.45  94
   0   2  18  285.79   11.05 157
   0  -3  17   10.91    2.96  97
   0  -3  17    4.03    2.58  89
   0  -3  17   14.59    3.26  85
   0  -3  16    1.72    3.16 118
   0  -3  16    4.11    3.77  85
   0  -3  16    0.79    3.08  89
   0  -3  16    0.14    2.75 147
   0  -3  15  270.92   12.86 167
   0  -3  15  309.44   12.58 118
   0  -3  15  296.22   12.48  89
   0  -3  15  289.20   13.02  85
   0  -3  15  278.05   11.86  91
   0  -3  15  282.92   13.14 103
   0  -3  15  278.36   12.31 147
   0  -3  14 1146.59   42.60 167
   0  -3  14 1168.22   41.89 147
   0  -3  14 1244.01   42.15 118
   0  -3  14 1137.56   42.72  94
   0  -3  14 1206.65   41.98  89
   0  -3  14 1264.17   42.98  85
   0  -3  14 1153.19   42.90 103
   0   3 -13 1021.10   41.68  36
   0  -3  13 1040.55   38.09 167
   0  -3  13 1153.34   39.13 157
   0  -3  13 1072.65   37.47 147
   0  -3  13  947.71   40.21  21
   0  -3  13  964.51   36.18 133
   0  -3  13 1087.61   37.28 125
   0  -3  13  979.85   36.88 126
   0  -3  13 1052.15   37.49 118
   0  -3  13 1064.24   38.28  85
   0  -3  13 1050.32   36.92  95
   0  -3  13 1021.68   38.19  94
   0  -3  13 1089.79   38.58 103
   0  -3  13 1063.95   37.19  92
   0   3 -12  219.68   13.44  34
   0  -3  12  224.76   12.10 172
   0  -3  12  217.67   11.26 167
   0  -3  12  239.77   11.08 147
   0  -3  12  233.52   12.07 157
   0  -3  12  228.17   11.88 139
   0  -3  12  220.50   14.43  19
   0   3 -12  184.60   14.82  16
   0  -3  12  188.88   12.95  21
   0  -3  12  230.72   10.78 125
   0  -3  12  205.60   10.88 126
   0  -3  12  210.31   11.50 135
   0  -3  12  199.48    9.69 112
   0  -3  12  212.10   10.94 118
   0  -3  12  215.21   10.55  92
   0  -3  12  217.33   11.55 103
   0  -3  12  223.97   11.51  94
   0  -3  12  237.62   10.59  95
   0  -3  11 1551.72   54.98 172
   0  -3  11 1534.46   54.46 167
   0  -3  11 1519.42   53.82 140
   0  -3  11 1646.30   55.49 157
   0  -3  11 1570.64   55.20 139
   0   3 -11 1517.93   57.52  15
   0   3 -11 1607.80   60.11  16
   0  -3  11 1524.42   57.74  19
   0  -3  11 1559.38   56.82  21
   0  -3  11 1612.59   53.97 125
   0  -3  11 1535.41   54.10 126
   0  -3  11 1605.33   55.13 135
   0  -3  11 1611.61   54.95  94
   0  -3  11 1517.70   54.21 100
   0  -3  11 1603.32   54.45  98
   0  -3  11 1555.26   53.77  92
   0   3 -11 1513.43   57.46  34
   0   3 -10   17.54    5.05  34
   0  -3  10   15.70    3.59 167
   0  -3  10   15.04    4.62 172
   0  -3  10   10.22    4.17 140
   0  -3  10    4.80    4.07 157
   0   3 -10   17.28    3.87  15
   0   3 -10   10.34    5.74  16
   0  -3  10   10.37    5.31  21
   0   3 -10   11.87    5.65  10
   0  -3  10    7.23    6.30  19
   0  -3  10   13.32    3.93 125
   0  -3  10   16.36    3.91 135
   0  -3  10   12.52    3.98 139
   0  -3  10    8.55    2.95 134
   0  -3  10   12.80    4.49 126
   0  -3  10   11.19    3.74 119
   0  -3  10   10.70    3.85 104
   0  -3  10   14.59    4.01  94
   0  -3  10   14.25    4.22 100
   0  -3  10   12.93    3.49  92
   0  -3  10   14.87    4.53  98
   0  -3  10   12.40    3.52  95
   0   3  -9 1366.78   48.71  34
   0  -3   9 1318.07   45.65 167
   0  -3   9 1328.15   45.99 172
   0  -3   9 1318.17   45.78 148
   0  -3   9 1221.81   45.04 140
   0  -3   9 1338.57   46.39 157
   0  -3   9 1283.85   46.22 139
   0  -3   9 1311.29   46.12 135
   0  -3   9 1289.73   45.24 125
   0  -3   9 1295.30   45.28 134
   0   3  -9 1373.33   48.49  15
   0  -3   9 1366.98   48.94  19
   0  -3   9 1335.97   47.53  21
   0   3  -9 1272.05   49.54  10
   0  -3   9 1286.63   45.84 104
   0  -3   9 1385.28   45.73 119
   0  -3   9 1355.55   45.49 100
   0  -3   9 1321.09   45.39  95
   0  -3   9 1386.34   46.17  94
   0  -3   9 1285.03   45.58  98
   0  -3   8    6.64    3.50  98
   0  -3   8    8.56    2.82  93
   0  -3   8   16.15    4.38  21
   0   3  -8   13.03    4.57  10
   0   3  -8   15.38    4.22   9
   0  -3   8    9.71    5.71  19
   0   3  -8   12.29    3.38  15
   0  -3   8   10.04    3.13 118
   0  -3   8    9.62    3.19 104
   0  -3   8    9.29    3.35 139
   0  -3   8   13.25    3.19 125
   0   3  -8    7.00    3.95  34
   0   3  -8   12.08    3.12  47
   0   3  -7 1574.36   55.93  37
   0   3  -7 1630.22   57.67  34
   0  -3   7 1706.21   56.95  21
   0   3  -7 1733.48   58.80  10
   0   3  -7 1536.39   56.49   9
   0   3  -7 1659.76   57.40  15
   0  -3   7 1755.18   58.36  19
   0   3  -7 1678.98   57.90   8
   0   3  -6    5.60    3.39  34
   0   3  -6    1.07    2.00  37
   0   3  -6    5.90    3.90   8
   0   3  -6    3.71    2.25  15
   0   3  -6    7.66    3.16   9
   0  -3   6    3.65    3.29  21
   0   3  -6    2.08    3.53  10
   0  -3   6    4.18    5.14  19
   0   3  -5 1655.64   56.10  34
   0   3  -5 1555.68   54.60  37
   0   3  -5 1523.96   54.95  47
   0  -3   5 1728.02   55.61  21
   0   3  -5 1717.79   56.05   8
   0  -3   5 1786.85   56.96  19
   0   3  -5 1678.37   55.77  15
   0   3  -5 1787.58   55.35   9
   0   3  -5 1511.20   54.01  28
   0   3  -5 1754.96   56.86  10
   0   3  -4 1444.03   47.59  34
   0   3  -4 1343.96   46.18  37
   0   3  -4 1354.48   46.56  47
   0   3  -4 1413.50   47.14  15
   0  -3   4 1532.91   47.24  21
   0  -3   4 1529.22   48.38  19
   0   3  -4 1286.58   45.59  28
   0   3  -4 1497.61   47.41   8
   0   3  -3 4206.69  142.68  34
   0   3  -3 4476.42  143.30  16
   0  -3   3 4353.79  143.26  19
   0   3  -3 4379.73  142.44   8
   0   3  -2 4071.13  137.15  41
   0   3  -2 4158.92  137.16  34
   0   3  -2 4125.12  137.42  36
   0   3  -2 4380.50  137.64  16
   0  -3   2 4191.81  136.82  11
   0  -3   2 4242.50  137.67  19
   0   3  -1  190.75    7.86  41
   0  -3   1  185.64    8.05  10
   0  -3   1  191.56    7.38   8
   0   3  -1  204.03    8.17  16
   0   3  -1  194.62    8.64   1
   0   3   0  382.21   14.28   1
   0  -3   0  378.75   13.76  10
   0  -3  -1 6887.67  227.19  31
   0   3   1 7163.44  227.57   1
   0   3   1 6958.63  226.94  27
   0   3   2   23.49    2.41  26
   0   3   2   19.42    2.79  12
   0  -3  -2   16.73    2.90  31
   0  -3  -3 3852.06   20.71  17
   0  -3  -3 3844.47   21.22  24
   0  -3  -4    1.12    2.75  39
   0   3   4    0.13    2.61   9
   0   3   4    4.14    2.67  21
   0  -3  -4    4.32    2.45  17
   0  -3  -4    0.51    3.44  24
   0  -3  -4   -0.69    2.67  14
   0  -3  -4    2.92    2.17  30
   0  -3  -5 1760.41   56.91  12
   0  -3  -5 1599.71   55.66  30
   0  -3  -5 1606.87   54.96  22
   0  -3  -5 1701.98   56.47  17
   0  -3  -5 1726.83   56.74  14
   0   3   5 1766.49   56.13  21
   0  -3  -5 1686.03   56.45  24
   0   3   5 1641.47   56.91  20
   0   3   5 1784.27   57.25   7
   0  -3  -6 1886.83   64.65  12
   0  -3  -6 1816.79   63.25  30
   0  -3  -6 1922.48   64.18  24
   0   3   6 1984.39   63.98  21
   0  -3  -6 1891.20   62.63  22
   0   3   6 1913.96   65.08  20
   0  -3  -6 1966.51   64.58  14
   0  -3  -6 1910.58   64.18  17
   0   3   7 1825.04   62.71   2
   0  -3  -7 1880.48   63.52  30
   0  -3  -7 2000.08   65.36  12
   0   3   7 1942.53   65.86  20
   0  -3  -7 1932.68   64.61  17
   0   3   7 2006.47   64.50  21
   0  -3  -7 1841.51   64.40  24
   0  -3  -7 1996.30   65.12  14
   0   3   8   12.84    3.93  21
   0   3   8   13.75    5.50  20
   0  -3  -8   11.32    3.98  14
   0  -3  -8    7.26    4.16  24
   0  -3  -8   10.77    2.85  17
   0  -3  -8    5.13    2.65  12
   0   3   9 2304.37   79.51 129
   0   3   9 2264.75   79.40 138
   0   3   9 2278.62   79.44 124
   0   3   9 2415.09   80.39  21
   0  -3  -9 2447.33   81.44  12
   0   3   9 2462.48   82.84  20
   0  -3  -9 2460.13   80.51  17
   0  -3  -9 2376.16   79.93  24
   0  -3  -9 2408.46   80.87  14
   0   3   9 2374.31   78.91 140
   0   3   9 2330.79   79.00 163
   0   3  10 1532.76   52.17 163
   0   3  10 1526.10   52.63 159
   0   3  10 1493.98   51.72 172
   0   3  10 1555.12   52.17 147
   0   3  10 1510.21   51.95 140
   0   3  10 1521.21   53.58  21
   0  -3 -10 1450.17   54.15  12
   0  -3 -10 1630.03   57.02  11
   0  -3 -10 1439.79   53.14  17
   0   3  10 1553.32   56.35  20
   0  -3 -10 1517.86   53.93  14
   0   3  10 1520.26   51.96 128
   0   3  10 1512.72   51.64 133
   0   3  10 1543.13   52.86 129
   0   3  10 1484.27   52.65 124
   0   3  10 1519.09   51.27 125
   0   3  10 1492.85   52.62 138
   0   3  10 1520.50   51.70 104
   0   3  10 1491.91   51.62 105
   0   3  10 1480.73   51.79 108
   0   3  10 1438.98   51.23  91
   0   3  10 1596.05   51.60 100
   0   3  10 1532.40   51.70  89
   0   3  11  464.55   18.83 159
   0   3  11  465.03   18.04 172
   0   3  11  460.27   18.28 140
   0   3  11  465.67   18.22 147
   0   3  11  428.07   19.57  21
   0  -3 -11  458.84   22.92  11
   0  -3 -11  460.61   19.96  14
   0   3  11  459.80   22.61  20
   0   3  11  447.02   17.33 125
   0   3  11  476.43   19.21 138
   0   3  11  442.22   18.99 129
   0   3  11  453.47   19.12 124
   0   3  11  440.30   17.55 133
   0   3  11  455.61   17.67 105
   0   3  11  463.08   17.84 104
   0   3  11  440.96   17.85 108
   0   3  11  442.28   18.60 116
   0   3  11  439.69   17.68  89
   0   3  11  472.22   17.78 100
   0   3  11  444.34   17.10  98
   0   3  11  435.28   17.31  91
   0   3  12  150.75    8.58 172
   0   3  12  162.14    9.44 159
   0   3  12  153.02    8.67 147
   0   3  12  152.13    9.12 140
   0   3  12  153.07    8.98 150
   0   3  12  146.15   10.21  21
   0   3  12  134.29   12.53  20
   0  -3 -12  139.94    9.82  14
   0   3  12  140.10    7.86 133
   0   3  12  154.19   10.01 138
   0   3  12  148.02    9.97 124
   0   3  12  154.85    8.19 125
   0   3  12  149.51    9.77 129
   0   3  12  157.04    8.52 108
   0   3  12  142.43    7.92 105
   0   3  12  157.57    8.44 104
   0   3  12  167.81    8.55  89
   0   3  12  139.34    7.72  91
   0   3  12  146.54    8.43 100
   0   3  13   42.95    5.84 159
   0   3  13   47.83    5.72 172
   0   3  13   42.66    5.38 147
   0   3  13   55.83    6.13 150
   0  -3 -13   39.80    6.94  25
   0   3  13   48.08    9.56  20
   0   3  13   51.60    6.12 135
   0   3  13   54.01    4.93 133
   0   3  13   51.02    6.98 124
   0   3  13   56.81    7.04 129
   0   3  13   46.10    5.25 108
   0   3  13   45.81    5.18 104
   0   3  13   50.03    4.91 105
   0   3  13   45.71    5.50 100
   0   3  13   44.41    5.12  89
   0   3  13   38.20    4.43  91
   0   3  14  782.38   27.94 150
   0  -3 -14  619.13   30.65  28
   0   3  14  723.96   28.60 129
   0   3  14  734.82   28.57 135
   0   3  14  645.03   25.83  91
   0   3  14  757.23   27.28 100
   0   3  14  769.20   27.64 167
   0   3  14  741.38   27.60 172
   0   3  14  732.39   28.04 159
   0   3  15   49.75    6.01 135
   0   3  15   48.36    5.20 167
   0   3  15   53.97    5.83 159
   0   3  15   42.05    4.32  97
   0   3  15   50.64    6.03  94
   0   3  16  800.84   29.70 135
   0   3  16  788.26   28.91 167
   0   3  16  790.17   29.68 139
   0   3  16  764.10   28.24  85
   0   3  16  761.43   28.26 103
   0   3  16  815.52   29.60  94
   0   3  17  178.90    8.81 135
   0   3  17  173.47    8.33 167
   0   3  17  151.06    7.54 103
   0   3  17  151.02    7.59  85
   0   3  17  157.81    8.61  94
   0   3  17  177.18    8.89 139
   0   3  17  166.01    8.44 157
   0   3  18    9.27    2.93 139
   0   3  18    4.16    2.54 157
   0   3  18    6.17    2.92  94
   0  -4  17   12.94    2.37  89
   0  -4  16   34.16    4.35 103
   0  -4  16   21.31    3.55 118
   0  -4  16   28.43    4.15  85
   0  -4  16   21.57    3.44  89
   0  -4  15   83.32    6.51 103
   0  -4  15   75.69    5.77 118
   0  -4  15   94.20    6.29  97
   0  -4  15   84.92    6.40  85
   0  -4  15   73.17    5.17  91
   0  -4  15   80.12    5.62  89
   0  -4  15   60.29    5.17 147
   0  -4  14  105.15    7.17 167
   0  -4  14  107.70    6.84  89
   0  -4  14  106.67    6.83  92
   0  -4  14   89.32    7.42 103
   0  -4  14  103.98    7.66  85
   0  -4  14  105.25    6.77 147
   0  -4  14  106.22    7.73 157
   0   4 -13   37.02    7.19  36
   0  -4  13   39.83    5.16 167
   0  -4  13   49.73    5.17 147
   0  -4  13   48.42    6.00 157
   0  -4  13   50.36    5.35 125
   0  -4  13   42.59    5.80 126
   0  -4  13   43.84    4.03 112
   0  -4  13   41.98    4.77  95
   0  -4  13   38.18    5.72  85
   0  -4  13   47.38    5.37  92
   0  -4  13   44.68    5.93 103
   0   4 -12 2507.37   88.66  41
   0   4 -12 2484.59   88.98  53
   0   4 -12 2553.08   89.67  36
   0  -4  12 2438.77   85.41 167
   0  -4  12 2609.12   85.34 147
   0  -4  12 2675.16   86.64 157
   0   4 -12 2479.71   91.14  16
   0  -4  12 2512.71   89.13  19
   0  -4  12 2352.52   87.89  21
   0  -4  12 2491.69   85.14 126
   0  -4  12 2601.20   84.92 125
   0  -4  12 2421.19   84.11 112
   0  -4  12 2419.52   85.66  94
   0  -4  12 2594.66   86.18 103
   0  -4  12 2545.42   85.77  85
   0  -4  12 2541.77   84.83  95
   0  -4  12 2535.64   84.83  92
   0  -4  11  207.53   11.33 172
   0  -4  11  196.54   10.35 167
   0  -4  11  214.71   11.38 157
   0  -4  11  184.93   12.36  21
   0  -4  11  178.81   13.42  19
   0   4 -11  186.61   13.84  16
   0  -4  11  201.32   11.11 126
   0  -4  11  200.10    9.64 134
   0  -4  11  219.79   10.29 125
   0  -4  11  201.68   10.84  98
   0  -4  11  204.16   10.12  92
   0  -4  11  216.27   10.93  94
   0  -4  11  213.49   10.19  95
   0  -4  11  236.40   11.26 103
   0   4 -11  207.21   13.01  41
   0   4 -11  202.85   13.49  36
   0   4 -11  210.44   12.86  34
   0   4 -10    8.00    4.52  34
   0   4 -10   10.20    5.23  41
   0  -4  10    3.78    4.31 172
   0  -4  10    7.00    3.51 167
   0  -4  10    7.04    4.11 157
   0   4 -10   13.04    6.05  16
   0  -4  10    8.16    5.23  21
   0  -4  10    3.36    6.69  19
   0  -4  10    4.24    2.83 134
   0  -4  10   10.36    3.80 125
   0  -4  10    5.48    5.09 126
   0  -4  10    5.13    3.59 135
   0  -4  10    7.15    3.80 139
   0  -4  10    7.10    4.03 118
   0  -4  10    5.21    3.17  95
   0  -4  10    5.94    4.35  98
   0  -4  10    5.74    3.75  94
   0  -4  10    9.37    4.05 100
   0  -4  10    5.44    3.45  92
   0  -4  10    7.46    3.83 103
   0   4  -9  173.15   10.80  51
   0   4  -9  200.93   11.67  34
   0  -4   9  197.66    9.45 167
   0  -4   9  207.56   10.05 172
   0  -4   9  203.12   10.24 157
   0  -4   9  213.46    9.93 148
   0  -4   9  193.15   10.08 139
   0   4  -9  194.41   12.89  16
   0  -4   9  193.29   11.16  21
   0  -4   9  177.62   12.52  19
   0  -4   9  185.99    9.81 135
   0  -4   9  176.39    9.18 134
   0  -4   9  181.19    9.14 125
   0  -4   9  199.05    9.47 119
   0  -4   9  199.82    9.55 118
   0  -4   9  188.22    9.13  93
   0  -4   9  200.67    9.82  98
   0  -4   9  195.58    9.76  94
   0  -4   9  185.86    9.31 100
   0  -4   9  192.90    9.34  95
   0   4  -8 1256.33   47.25  48
   0   4  -8 1376.41   48.72  34
   0   4  -8 1352.33   47.93  51
   0  -4   8 1343.87   46.03 172
   0  -4   8 1292.21   45.74 167
   0  -4   8 1350.73   46.80 157
   0  -4   8 1351.62   46.41 148
   0  -4   8 1289.48   46.53 139
   0  -4   8 1311.88   46.37 135
   0  -4   8 1265.46   45.55 125
   0  -4   8 1409.27   45.94 118
   0  -4   8 1337.70   45.72  93
   0  -4   8 1278.30   46.17  94
   0  -4   8 1334.20   45.94  98
   0  -4   8 1323.57   45.55 100
   0  -4   8 1350.05   45.99  95
   0  -4   8 1373.38   46.16  90
   0  -4   8 1384.89   47.86  21
   0  -4   8 1405.96   49.42  19
   0   4  -8 1423.68   50.34  16
   0   4  -7    0.25    2.96  48
   0   4  -7    2.53    3.43  34
   0   4  -7   -0.32    4.53   8
   0  -4   7    1.82    3.93  21
   0  -4   7    4.63    5.51  19
   0   4  -7    2.00    4.10  16
   0   4  -6  550.09   22.41  48
   0   4  -6  581.69   23.34  34
   0   4  -6  602.03   23.50   8
   0  -4   6  619.33   24.44  19
   0  -4   6  652.38   23.06  21
   0   4  -6  596.54   22.37   9
   0   4  -6  620.43   24.50  16
   0   4  -5   16.25    3.93  41
   0   4  -5   20.54    2.73  47
   0   4  -5   19.24    3.19  48
   0   4  -5   17.94    3.61  34
   0  -4   5   26.18    5.82  19
   0  -4   5   20.45    3.84  21
   0   4  -5   20.05    4.33  16
   0   4  -5   22.12    4.14   8
   0   4  -4   71.74    5.55  41
   0   4  -4   79.04    5.43  34
   0   4  -4   74.73    4.26  47
   0   4  -4   72.79    4.85  48
   0   4  -4   79.81    5.99  16
   0  -4   4   77.15    5.30  21
   0  -4   4   74.36    6.91  19
   0   4  -3 3225.98  111.70  48
   0   4  -3 3393.12  112.40  41
   0   4  -3 3462.54  112.42  34
   0   4  -3 3482.45  112.81  36
   0  -4   3 3562.68  113.32  19
   0   4  -3 3670.08  113.20  16
   0  -4   3 3232.48  111.72  11
   0   4  -2  153.32    7.38  41
   0   4  -2  151.54    7.71  36
   0   4  -2  158.45    7.68  55
   0   4  -2  153.82    7.59  51
   0  -4   2  170.42    8.03  23
   0   4  -2  161.40    7.84  16
   0  -4   2  150.99    7.01  11
   0   4  -1    4.79    2.68  36
   0   4  -1    4.38    2.78  55
   0  -4   1    7.74    3.21  44
   0   4  -1    2.42    2.74  51
   0   4  -1    3.75    2.67  41
   0  -4   1    5.45    2.78  10
   0   4  -1    4.99    4.35   1
   0  -4   1    5.48    2.00   8
   0  -4   0 3708.52  124.54  46
   0  -4   0 3890.86  124.78  44
   0   4   0 3688.41  124.72  53
   0  -4   0 3700.95  124.79  54
   0   4   0 3638.33  124.89  55
   0   4   0 3879.64  124.97  51
   0  -4   0 3766.22  124.87  10
   0   4   0 3998.34  124.64  27
   0   4   0 3991.98  125.28   1
   0  -4  -1  729.03   24.89  31
   0  -4  -1  682.72   24.45  44
   0   4   1  698.14   24.55  40
   0   4   1  733.82   25.15   1
   0  -4  -1  681.73   24.80  23
   0   4   1  705.77   24.24  27
   0   4   2  548.89   19.11  40
   0  -4  -2  545.58   19.35  35
   0  -4  -2  487.71   18.83  31
   0  -4  -2  522.99   19.26  23
   0  -4  -3   73.82    4.97  31
   0  -4  -3   68.12    4.97  39
   0   4   3   79.00    4.39  26
   0  -4  -3   87.82    5.61  24
   0   4   3   89.19    4.74   9
   0  -4  -3   81.79    5.26  14
   0   4   4   60.25    4.81  57
   0  -4  -4   57.53    4.51  39
   0  -4  -4   67.25    4.33  31
   0  -4  -4   65.34    4.87  14
   0  -4  -4   68.45    5.20  24
   0   4   4   69.43    4.82   7
   0   4   4   67.76    4.61   9
   0  -4  -5  266.22   10.67  39
   0   4   5  280.80   11.55  57
   0  -4  -5  295.14   11.26  17
   0   4   5  294.71   11.77   7
   0   4   5  285.16   11.40   9
   0  -4  -5  279.78   11.50  24
   0  -4  -5  288.85   11.64  14
   0  -4  -5  240.55    9.01  13
   0  -4  -6 1631.14   55.58  39
   0  -4  -6 1710.77   56.59  24
   0  -4  -6 1730.22   56.91  14
   0   4   6 1655.33   57.11  20
   0  -4  -6 1616.74   55.33  30
   0  -4  -6 1620.05   54.51  13
   0  -4  -6 1669.00   56.36  17
   0   4   6 1800.19   57.50   7
   0  -4  -7    6.00    2.94  39
   0  -4  -7    9.68    2.36  30
   0   4   7    8.43    4.60  20
   0  -4  -7    9.97    3.07  17
   0  -4  -7    6.73    4.01  14
   0  -4  -7    7.53    4.08  24
   0   4   8 2146.46   72.40  20
   0  -4  -8 2022.46   70.64  24
   0  -4  -8 2099.90   70.74  17
   0  -4  -8 2062.95   71.33  14
   0   4   9  689.05   25.83 138
   0   4   9  692.56   25.94 129
   0   4   9  678.47   25.89 124
   0  -4  -9  710.33   26.65  24
   0   4   9  792.36   29.32  20
   0  -4  -9  735.60   27.59  14
   0  -4  -9  733.02   26.71  17
   0   4   9  674.26   25.26 150
   0   4   9  708.17   25.37 140
   0   4   9  739.00   25.68 147
   0   4   9  665.44   25.34 145
   0   4   9  691.92   25.44 163
   0   4  10 2107.83   72.74 170
   0   4  10 2234.33   73.32 159
   0   4  10 2141.22   72.44 172
   0   4  10 2188.84   72.87 163
   0   4  10 2314.21   73.10 147
   0   4  10 2170.20   72.78 145
   0   4  10 2072.38   72.57 150
   0   4  10 2165.43   72.70 140
   0  -4 -10 2071.39   74.80  14
   0   4  10 2315.51   77.11  20
   0  -4 -10 2073.22   73.69  24
   0  -4 -10 2103.19   73.88  17
   0   4  10 2122.51   73.34 129
   0   4  10 2105.94   72.49 128
   0   4  10 2081.32   73.23 124
   0   4  10 2179.62   72.48 133
   0   4  10 2149.89   72.36 137
   0   4  10 2161.06   71.89 125
   0   4  10 2190.77   73.33 138
   0   4  10 2181.83   72.32 104
   0   4  10 2179.11   72.57 105
   0   4  10 2188.84   72.45  89
   0   4  10 2120.86   72.01  91
   0   4  10 2145.87   72.14 100
   0   4  11  789.96   29.17 163
   0   4  11  804.61   29.55 159
   0   4  11  775.57   28.66 172
   0   4  11  824.02   29.12 150
   0   4  11  769.51   28.98 145
   0   4  11  752.40   28.89 140
   0   4  11  824.26   29.22 147
   0   4  11  858.00   33.78  20
   0  -4 -11  718.20   30.79  14
   0   4  11  818.32   29.89 124
   0   4  11  828.76   29.97 129
   0   4  11  790.18   29.71 138
   0   4  11  803.11   28.59 133
   0   4  11  764.95   28.39 104
   0   4  11  792.39   28.70 105
   0   4  11  761.41   28.82 108
   0   4  11  792.76   28.57  89
   0   4  11  798.62   28.40 100
   0   4  11  759.02   28.03  91
   0   4  12   56.24    6.28 163
   0   4  12   63.29    6.28 159
   0   4  12   50.51    5.50 172
   0   4  12   62.27    6.20 145
   0   4  12   63.08    6.28 140
   0   4  12   81.13   10.02  20
   0  -4 -12   47.34    6.49  14
   0   4  12   56.82    6.99 124
   0   4  12   66.48    7.14 138
   0   4  12   64.45    6.78 129
   0   4  12   59.22    5.28 133
   0   4  12   56.17    5.16 105
   0   4  12   57.81    5.25 104
   0   4  12   58.91    5.66 108
   0   4  12   56.94    5.49 100
   0   4  12   57.75    4.84  91
   0   4  12   59.30    5.38  89
   0   4  13 1688.38   58.54 159
   0   4  13 1740.10   58.47 163
   0   4  13 1636.53   57.59 172
   0   4  13 1672.90   58.12 140
   0   4  13 1697.19   63.37  20
   0  -4 -13 1708.42   61.17  25
   0   4  13 1685.28   58.94 129
   0   4  13 1731.48   58.94 124
   0   4  13 1773.66   59.10 138
   0   4  13 1735.43   57.96 108
   0   4  13 1665.74   57.27 104
   0   4  13 1559.73   56.46  91
   0   4  13 1710.24   57.43 100
   0  -4 -14  916.89   38.84  42
   0   4  14 1007.24   36.70 172
   0   4  14 1049.93   37.51 163
   0   4  14 1020.19   36.78 167
   0   4  14 1033.94   37.41 159
   0   4  14 1044.55   37.35 140
   0  -4 -14  956.81   39.58  25
   0   4  14 1024.17   37.92 129
   0   4  14 1025.01   37.87 135
   0   4  14 1017.02   37.70 124
   0   4  14  982.39   36.11 104
   0   4  14 1036.25   36.86 108
   0   4  14 1028.02   36.41 100
   0   4  15    4.44    4.27 159
   0   4  15    1.01    3.57 167
   0   4  15   -0.93    5.08 129
   0   4  15    0.63    4.05 135
   0   4  15    4.38    5.42 140
   0   4  16  133.44    8.19 135
   0   4  16  130.17    8.23 139
   0   4  16  144.46    8.69 140
   0   4  16  131.17    7.56 167
   0   4  16  126.37    6.91 103
   0   4  16  114.59    6.80  85
   0   4  16  113.81    7.83  94
   0   4  17   39.00    4.60 135
   0   4  17   36.67    4.61 139
   0   4  17   38.19    4.30 157
   0   4  17   31.96    3.99 167
   0   4  17   40.01    4.69  94
   0   4  18   54.30    4.27 139
   0   4  18   51.44    3.91 157
   0   4  18   52.59    4.35  94
   0   4  18   58.27    4.43 135
   0  -5  16    0.83    2.76  89
   0  -5  16    3.37    3.16  97
   0  -5  16   -1.82    2.92 118
   0  -5  15   37.87    4.55  97
   0  -5  15   26.55    3.94  89
   0  -5  15   30.44    4.63  85
   0  -5  15   39.27    4.94 103
   0  -5  15   29.90    3.53  91
   0  -5  15   26.07    3.54 147
   0  -5  14  153.31    8.30 147
   0  -5  14  166.17    9.34 103
   0  -5  14  165.44    8.51  92
   0  -5  14  175.32    9.36  85
   0  -5  14  163.93    9.08  97
   0  -5  13   26.08    5.29  85
   0  -5  13   39.69    4.44  95
   0  -5  13   35.68    5.27 103
   0  -5  13   31.71    4.51  92
   0  -5  13   35.71    5.43 157
   0  -5  13   24.96    4.26 147
   0   5 -13   25.63    7.46  27
   0  -5  13   27.91    5.70 126
   0  -5  13   30.02    4.66 125
   0  -5  13   24.73    4.85 118
   0  -5  13   23.09    3.54 112
   0   5 -13   31.00    6.29  56
   0   5 -13   29.70    6.44  36
   0   5 -12    1.07    5.51  53
   0   5 -12   -4.23    5.12  36
   0  -5  12   -3.30    3.45 167
   0  -5  12   -0.25    3.79 147
   0  -5  12    0.32    4.16 157
   0  -5  12    2.27    5.56  21
   0  -5  12    6.62    7.09  19
   0  -5  12   -2.83    4.00 125
   0  -5  12   -3.08    5.20 126
   0  -5  12   -1.10    2.43 134
   0  -5  12    1.15    3.16 112
   0  -5  12    0.26    4.33 118
   0  -5  12    0.90    4.44 103
   0  -5  12    2.89    3.88  92
   0  -5  12   -1.39    4.71  85
   0  -5  12    0.69    3.36  95
   0   5 -11 1192.20   45.14  41
   0   5 -11 1289.66   46.71  36
   0   5 -11 1083.28   46.29  53
   0  -5  11 1125.51   41.92 167
   0  -5  11 1214.13   43.13 157
   0   5 -11 1209.34   47.78  16
   0  -5  11 1153.49   45.94  19
   0  -5  11 1128.79   44.57  21
   0  -5  11 1168.72   41.65 125
   0  -5  11 1125.15   41.25 134
   0  -5  11 1211.30   42.63 126
   0  -5  11 1201.34   42.24 118
   0  -5  11 1224.02   42.52  85
   0  -5  11 1215.24   41.83  92
   0  -5  11 1210.73   41.97  95
   0  -5  11 1230.52   42.88 103
   0   5 -10   25.30    5.08  34
   0   5 -10   27.08    6.38  36
   0   5 -10   31.25    5.83  41
   0  -5  10   23.31    4.10 167
   0  -5  10   26.34    4.99 172
   0  -5  10   25.07    4.91 157
   0  -5  10   20.12    3.98 148
   0   5 -10   17.67    6.40  16
   0  -5  10   18.24    7.18  19
   0  -5  10   18.25    5.56  21
   0  -5  10   22.92    3.74 134
   0  -5  10   23.37    4.34 125
   0  -5  10   24.14    5.80 126
   0  -5  10   23.88    4.67 118
   0  -5  10   15.94    4.07  94
   0  -5  10   20.12    4.03  90
   0  -5  10   15.94    4.42  85
   0  -5  10   21.82    4.34  92
   0  -5  10   25.65    4.23  95
   0  -5  10   17.65    4.41 103
   0   5  -9 3123.99  111.61  51
   0   5  -9 3364.73  112.57  41
   0   5  -9 3104.33  111.53  55
   0   5  -9 3480.15  113.66  36
   0   5  -9 3276.48  112.24  34
   0  -5   9 3262.11  109.20 167
   0  -5   9 3278.15  109.40 172
   0  -5   9 3336.67  109.92 148
   0  -5   9 3329.44  110.38 157
   0   5  -9 3292.37  114.38  16
   0  -5   9 3254.89  111.56  21
   0  -5   9 3331.45  113.33  19
   0  -5   9 3213.74  108.93 125
   0  -5   9 3242.35  109.25 134
   0  -5   9 3393.81  109.47 118
   0  -5   9 3318.58  109.61  90
   0  -5   9 3331.93  109.48  95
   0  -5   9 3303.47  109.14  93
   0  -5   9 3150.79  109.63  94
   0   5  -8  171.68   10.29  55
   0   5  -8  145.00   10.05  41
   0   5  -8  160.44   10.83  36
   0   5  -8  155.70    9.86  34
   0   5  -8  157.88   10.00  51
   0  -5   8  165.29    7.99 167
   0  -5   8  162.80    8.34 172
   0  -5   8  166.77    8.80 148
   0  -5   8  148.54    7.74 153
   0  -5   8  156.15    8.11 152
   0  -5   8  169.95    8.91 157
   0  -5   8  155.25    7.87 100
   0  -5   8  166.60    8.55  90
   0  -5   8  160.32    8.44  98
   0  -5   8  165.66    8.11  93
   0  -5   8  161.14    8.48 103
   0  -5   8  143.31    8.30  94
   0  -5   8  165.23    8.15 125
   0  -5   8  150.64    7.80 131
   0  -5   8  166.82    8.42 118
   0   5  -8  158.10   11.30  16
   0  -5   8  170.69   10.20  21
   0  -5   8  160.75   11.80  19
   0  -5   7  175.57   11.40  19
   0  -5   7  156.80    9.16  21
   0   5  -7  168.97   10.73  16
   0  -5   7  154.96    8.26 148
   0  -5   7  143.81    7.58 152
   0  -5   7  155.23    8.48 157
   0  -5   7  140.59    7.37 125
   0  -5   7  154.17    7.66 114
   0   5  -7  156.49    9.46  34
   0   5  -7  159.24    9.72  41
   0   5  -7  163.82    9.62  51
   0   5  -7  160.78   10.21  36
   0  -5   7  153.41    7.77  98
   0  -5   7  155.34    7.62  93
   0  -5   7  161.77    8.17  90
   0  -5   7  139.50    7.79  94
   0  -5   7  162.43    8.03 103
   0   5  -6  324.10   14.38   9
   0  -5   6  369.46   15.33  21
   0  -5   6  359.77   17.00  19
   0   5  -6  379.74   17.01  16
   0   5  -6  335.35   14.57  48
   0   5  -6  350.33   16.25  36
   0   5  -6  348.57   15.56  34
   0   5  -6  344.85   15.65  41
   0   5  -6  390.34   15.85  51
   0  -5   5  174.59   10.65  19
   0   5  -5  170.97    9.88  16
   0  -5   5  173.74    8.88  21
   0   5  -5  169.24    9.63  10
   0   5  -5  138.79    7.86  48
   0   5  -5  149.03    8.73  34
   0   5  -5  172.47    9.10  41
   0   5  -5  176.77    9.78  36
   0   5  -5  166.74    9.13  51
   0  -5   4   30.69    4.11  21
   0   5  -4   20.78    4.20  10
   0  -5   4   29.87    6.13  19
   0   5  -4   25.38    4.33  16
   0   5  -4   19.46    3.83  41
   0   5  -4   26.64    4.28  51
   0   5  -4   26.38    3.21  48
   0   5  -4   31.59    4.51  36
   0   5  -4   26.83    4.05  55
   0  -5   3  340.45   15.17  19
   0   5  -3  337.95   14.35  16
   0   5  -3  319.24   13.83  51
   0   5  -3  334.17   14.13  36
   0   5  -3  327.15   13.94  55
   0   5  -3  327.41   13.63  41
   0  -5   2  579.60   20.51  23
   0  -5   2  501.12   19.22  11
   0   5  -2  511.77   20.10  55
   0   5  -2  527.56   20.12  51
   0   5  -2  549.60   19.94  41
   0  -5   1   63.21    3.93   8
   0   5  -1   74.67    5.05  27
   0   5  -1   69.42    4.75  41
   0   5  -1   73.16    5.16  51
   0   5  -1   74.67    5.04  36
   0  -5   1   74.71    5.45  44
   0   5  -1   66.10    5.09  55
   0  -5   0  442.45   15.44   8
   0  -5   0  427.45   15.31  25
   0   5   0  455.84   16.36  27
   0  -5   0  435.78   16.79  54
   0  -5   0  414.06   15.71  42
   0   5   0  444.84   16.54  53
   0   5   0  423.92   16.73  51
   0   5   0  446.13   16.85  55
   0  -5   0  446.57   16.71  44
   0  -5   0  440.81   16.41  46
   0   5   1  631.16   22.61   1
   0  -5  -1  609.01   22.36  23
   0   5   1  615.94   21.47  27
   0  -5  -1  560.14   21.75  44
   0  -5  -1  618.86   22.22  54
   0   5   1  597.08   21.80  40
   0   5   1  599.14   21.68  53
   0   5   1  617.87   22.28  55
   0  -5  -2  548.86   20.64  23
   0  -5  -2  524.49   20.15  31
   0   5   2  595.31   20.34  40
   0  -5  -2  524.00   19.71  44
   0  -5  -3 1223.73   42.15  23
   0   5   3 1258.91   41.24   9
   0  -5  -3 1197.46   42.19  35
   0   5   3 1199.14   41.85  40
   0  -5  -3 1174.37   41.37  31
   0  -5  -4  237.57   10.16  14
   0  -5  -4  232.73   10.24  24
   0   5   4  199.93    9.19   9
   0  -5  -4  196.23    9.04  31
   0  -5  -4  210.18    9.42  39
   0   5   4  204.95    9.77  57
   0  -5  -5 5922.98  185.32  24
   0   5   5 5782.89  185.37   7
   0  -5  -5 5716.60  185.35  14
   0   5   5 5641.98  184.87   9
   0  -5  -5 5236.57  183.91  31
   0   5   5 5797.32  185.25  57
   0  -5  -6 1184.50   40.63  59
   0   5   6 1308.98   43.48   7
   0  -5  -6 1301.88   43.30  14
   0  -5  -6 1287.95   43.05  24
   0  -5  -6 1180.42   41.77  39
   0  -5  -6 1176.92   41.46  31
   0   5   6 1271.21   43.12  57
   0  -5  -7 2451.95   82.95  59
   0  -5  -7 2557.51   85.76  14
   0   5   7 2581.62   86.09  20
   0   5   7 2678.05   86.36   7
   0  -5  -7 2553.05   85.40  24
   0  -5  -8 1372.17   48.38  14
   0   5   8 1286.66   46.24   2
   0  -5  -8 1389.55   47.94  24
   0   5   8 1439.80   49.13  20
   0   5   9 1536.04   53.42 150
   0   5   9 1567.37   53.40 140
   0   5   9 1549.15   53.36 145
   0  -5  -9 1618.13   55.22  24
   0   5   9 1708.64   57.19  20
   0  -5  -9 1564.53   55.91  14
   0   5   9 1534.34   53.10 128
   0   5   9 1511.36   52.96 137
   0   5   9 1544.73   53.80 138
   0   5   9 1582.93   53.94 124
   0   5   9 1570.41   53.91 129
   0   5   9 1590.09   53.70 108
   0   5   9 1588.77   53.83 106
   0   5   9 1651.86   53.70 105
   0   5   9 1589.24   53.64 116
   0   5   9 1528.26   53.32 170
   0   5   9 1586.78   53.54 163
   0   5  10  771.63   28.60 163
   0   5  10  738.71   27.98 172
   0   5  10  755.18   28.45 170
   0   5  10  825.92   28.77 150
   0   5  10  800.48   28.58 140
   0   5  10  787.54   28.55 145
   0  -5 -10  792.91   30.07  24
   0   5  10  830.59   32.45  20
   0  -5 -10  733.27   30.76  14
   0   5  10  802.58   29.18 129
   0   5  10  767.31   28.09 137
   0   5  10  800.64   29.08 138
   0   5  10  772.08   28.27 128
   0   5  10  780.69   29.09 124
   0   5  10  812.09   28.84 116
   0   5  10  829.30   28.64 105
   0   5  10  785.17   27.86 100
   0   5  11   54.54    6.04 170
   0   5  11   60.91    5.95 163
   0   5  11   56.13    5.11 172
   0   5  11   59.14    5.59 159
   0   5  11   58.77    5.67 150
   0   5  11   63.21    5.98 140
   0   5  11   50.28    5.46 145
   0  -5 -11   55.78    7.11  14
   0   5  11   70.96    8.94  20
   0   5  11   60.09    6.55 138
   0   5  11   59.35    6.54 124
   0   5  11   66.03    6.43 129
   0   5  11   57.49    5.86 116
   0   5  11   58.35    5.27 105
   0   5  11   60.24    4.79 104
   0   5  11   47.85    4.87 100
   0   5  12  259.77   12.28 163
   0   5  12  242.02   11.32 172
   0   5  12  245.24   12.00 159
   0   5  12  255.01   12.22 140
   0   5  12  229.83   11.74 145
   0   5  12  240.95   11.93 150
   0  -5 -12  206.15   13.47  14
   0   5  12  243.11   15.63  20
   0   5  12  242.69   12.47 138
   0   5  12  251.14   12.53 124
   0   5  12  256.01   12.61 129
   0   5  12  218.86   10.70 104
   0   5  12  240.69   11.09 100
   0   5  13  201.90   11.09 163
   0   5  13  183.71    9.99 172
   0   5  13  191.63   10.61 159
   0   5  13  204.28   10.95 150
   0   5  13  203.07   10.97 140
   0   5  13  207.76   10.75 145
   0   5  13  182.85   14.22  20
   0  -5 -13  205.67   13.26  25
   0   5  13  209.83   11.50 138
   0   5  13  198.87   11.45 129
   0   5  13  209.57   11.53 124
   0   5  13  197.88    9.63 104
   0   5  13  189.56   10.50 108
   0   5  13  193.58    9.98 100
   0   5  14   29.64    4.99 159
   0   5  14   31.19    4.36 167
   0   5  14   35.84    6.16 163
   0   5  14   34.37    6.26 140
   0   5  14   37.35    5.80 150
   0   5  14   30.18    8.31  20
   0  -5 -14   26.20    6.61  25
   0   5  14   29.05    5.92 129
   0   5  14   27.53    6.02 124
   0   5  14   24.23    3.95 104
   0  -5 -14   26.82    6.91  42
   0   5  15   11.22    5.42 140
   0   5  15    6.16    3.58 167
   0   5  15   10.63    5.27 163
   0   5  15    8.21    4.24 159
   0   5  15    6.30    5.01 129
   0   5  15    9.14    4.41 135
   0  -5 -15   11.61    5.31  35
   0   5  15    6.26    3.12  85
   0   5  16  144.11    8.69 135
   0   5  16  141.13    7.81 167
   0   5  16  148.27    8.16 159
   0  -5 -16  130.44   10.05  49
   0   5  16  161.19    9.13 140
   0   5  17    0.70    3.00 157
   0   5  17    4.38    2.83 167
   0   5  17   -3.34    3.44 139
   0   5  17   -0.84    3.33 135
   0   5  18  214.26    9.18 135
   0   5  18  209.83    9.10 139
   0  -6  16  364.60   13.18  89
   0  -6  16  352.56   13.32  97
   0  -6  15    5.52    3.51  97
   0  -6  15    5.63    2.67  91
   0  -6  15    8.69    3.51 118
   0  -6  14 1567.36   51.93  97
   0  -6  14 1525.73   51.31  92
   0  -6  14 1572.85   51.89  85
   0  -6  14 1449.76   51.97 103
   0  -6  14 1522.27   51.55 118
   0  -6  14 1407.13   50.99 147
   0  -6  13   23.11    4.02 147
   0  -6  13   27.62    4.34  92
   0  -6  13   32.72    5.21  85
   0  -6  13   20.87    3.67  95
   0  -6  13   32.18    5.35  97
   0  -6  13   31.84    5.16 103
   0  -6  13   21.33    5.34 126
   0  -6  13   26.95    3.46 112
   0  -6  13   29.93    4.86 118
   0   6 -13   29.45    6.15  56
   0   6 -12   96.12   10.36  27
   0  -6  12   91.47    7.21  85
   0  -6  12  115.49    7.00  90
   0  -6  12  106.66    7.45 103
   0  -6  12   95.67    6.66  95
   0  -6  12  111.89    6.96  92
   0  -6  12  101.13    6.99 147
   0  -6  12  103.57    8.25 126
   0  -6  12  104.95    6.83 125
   0  -6  12   89.81    5.58 134
   0  -6  12  114.46    7.69 118
   0   6 -12   90.88    9.64  53
   0   6 -12   92.58    9.17  36
   0  -6  11    0.44    5.21  21
   0   6 -11   -5.20    6.66  27
   0   6 -11   -1.91    5.24  16
   0  -6  11   10.37    7.20  19
   0  -6  11    0.97    3.53  95
   0  -6  11    5.51    4.41 103
   0  -6  11   -4.43    4.69  85
   0  -6  11    1.78    3.87  92
   0  -6  11    1.51    3.49  90
   0  -6  11    3.42    4.03 157
   0   6 -11    2.66    3.87  61
   0  -6  11    0.80    2.64 134
   0  -6  11    1.12    5.71 126
   0  -6  11    1.49    3.76 125
   0  -6  11   -0.26    4.46 118
   0   6 -11   -2.39    7.12  53
   0   6 -11    0.52    5.23  36
   0   6 -10   23.12    5.51  41
   0   6 -10    9.30    6.94  53
   0   6 -10   17.81    5.82  36
   0  -6  10   16.90    3.73 167
   0  -6  10   17.78    4.00 148
   0  -6  10   24.78    5.07 157
   0  -6  10   17.94    5.65  21
   0   6 -10   24.14    6.95  16
   0  -6  10    8.84    6.92  19
   0  -6  10   18.48    5.83 126
   0  -6  10   22.72    4.15 125
   0  -6  10   19.75    3.65 134
   0  -6  10   27.15    5.09 118
   0  -6  10   14.05    4.37 103
   0  -6  10    9.75    4.32  85
   0  -6  10   21.46    4.26  95
   0  -6  10   17.08    4.29  92
   0  -6  10   18.83    4.21  90
   0   6  -9   34.25    5.63  55
   0   6  -9   30.97    6.44  36
   0   6  -9   21.52    5.35  41
   0  -6   9   27.22    3.99 167
   0  -6   9   34.17    5.08 157
   0  -6   9   31.74    7.75  19
   0  -6   9   34.28    5.98  21
   0   6  -9   23.74    6.07  16
   0  -6   9   32.17    6.46 126
   0  -6   9   34.19    4.26 134
   0  -6   9   23.15    4.31 125
   0  -6   9   26.23    4.78 118
   0  -6   9   28.78    4.44  90
   0  -6   9   23.98    4.44  85
   0  -6   9   36.70    4.78  95
   0  -6   9   43.91    5.11 103
   0  -6   9   29.05    4.33  93
   0  -6   8    7.83    3.83 103
   0  -6   8   11.33    4.03  98
   0  -6   8    3.10    3.55  85
   0  -6   8    5.93    3.35  93
   0  -6   8    5.19    3.53  90
   0  -6   8    4.67    3.38 148
   0  -6   8    9.64    3.54 152
   0  -6   8    7.41    2.97 153
   0  -6   8    6.39    3.69 157
   0   6  -8    4.74    4.89  16
   0  -6   8    7.15    6.54  19
   0  -6   8   16.03    5.12  21
   0  -6   8    7.90    3.53 125
   0  -6   8    7.58    3.90 118
   0   6  -8    3.94    4.46  41
   0   6  -8    9.49    4.74  51
   0   6  -8    3.91    4.07  55
   0   6  -8    5.55    4.76  36
   0   6  -7  296.97   15.14  36
   0   6  -7  282.45   14.21  55
   0   6  -7  277.72   14.06  41
   0   6  -7  295.38   14.30  51
   0  -6   7  261.71   11.62 172
   0  -6   7  284.97   12.05 152
   0  -6   7  291.28   12.84 148
   0  -6   7  265.58   11.86 153
   0  -6   7  282.08   12.61 157
   0  -6   7  291.15   11.94  93
   0  -6   7  285.09   12.36 103
   0  -6   7  275.28   11.78  85
   0  -6   7  282.53   12.46  90
   0  -6   7  271.89   11.87  98
   0  -6   7  251.16   11.56 125
   0  -6   7  296.56   12.21 118
   0  -6   7  277.70   13.63  21
   0   6  -7  282.27   15.47  16
   0  -6   7  285.95   15.88  19
   0  -6   6  422.98   17.03  21
   0   6  -6  384.23   18.26  16
   0  -6   6  404.44   19.02  19
   0  -6   6  377.30   15.39 103
   0  -6   6  368.58   15.03  85
   0  -6   6  382.47   15.04  98
   0  -6   6  409.11   15.36  93
   0  -6   6  380.82   15.26 114
   0  -6   6  391.77   15.99 157
   0   6  -6  371.60   17.13  41
   0   6  -6  426.43   17.77  51
   0   6  -6  420.03   18.17  36
   0   6  -6  404.55   17.54  55
   0  -6   5  154.18    8.63  21
   0  -6   5  152.47   10.90  19
   0   6  -5  141.34    9.53  16
   0   6  -5  141.90    8.77  41
   0   6  -5  155.87    9.23  55
   0   6  -5  158.65    9.60  36
   0   6  -5  155.28    9.13  51
   0  -6   4 1784.08   59.26  21
   0   6  -4 1627.30   57.73   5
   0  -6   4 1818.24   61.54  19
   0   6  -4 1773.59   60.17  55
   0   6  -4 1755.25   60.12  51
   0   6  -4 1727.09   59.73  41
   0   6  -4 1769.35   60.47  36
   0   6  -3   41.99    3.43  73
   0   6  -3   32.23    4.25   5
   0  -6   3   38.45    6.64  19
   0   6  -3   43.06    4.79  51
   0   6  -3   43.59    4.83  55
   0   6  -3   41.48    5.10  36
   0   6  -3   41.19    4.56  41
   0   6  -2  108.51    5.48  73
   0   6  -2   97.92    6.21   5
   0   6  -2  103.97    6.91  27
   0  -6   2  123.08    7.74  23
   0   6  -2  108.50    7.04  55
   0   6  -2  121.38    7.14  36
   0   6  -2  107.70    7.00  51
   0   6  -2  112.91    6.67  41
   0   6  -1    2.31    2.18  73
   0  -6   1    3.13    2.65  60
   0   6  -1    3.44    3.65   5
   0  -6   1    2.91    2.26   8
   0   6  -1    4.35    3.41  27
   0  -6   1    6.93    4.32  23
   0   6  -1    2.45    3.18  51
   0   6  -1    4.28    3.08  55
   0  -6   1    0.64    3.93  44
   0   6  -1    5.09    3.32  53
   0   6   0 6743.26  224.15  73
   0  -6   0 6998.74  224.29  60
   0  -6   0 6530.75  223.90   8
   0   6   0 6863.70  224.22   5
   0  -6   0 6920.71  223.93  25
   0   6   0 7070.67  225.17  27
   0  -6   0 7181.62  225.90  54
   0  -6   0 6571.96  225.38  44
   0   6   0 7087.30  225.53  53
   0   6   0 6869.70  225.78  55
   0  -6   0 6847.21  224.46  42
   0  -6   0 7056.11  225.33  46
   0   6   0 7212.40  225.90  51
   0  -6  -1  129.28    6.49  71
   0   6   1  131.80    6.16  73
   0  -6  -1  121.26    6.34  60
   0   6   1  136.26    6.05  61
   0  -6  -1  143.17    8.27  23
   0   6   1  140.51    6.70   5
   0  -6  -1  130.40    6.42  25
   0   6   1  143.17    6.99  27
   0  -6  -1  126.74    6.96  42
   0  -6  -1  140.78    7.78  44
   0   6   1  140.70    7.56  40
   0  -6  -1  146.67    7.88  54
   0  -6  -1  136.83    7.41  46
   0   6   1  130.49    7.06  53
   0  -6  -2 9956.11  324.49  71
   0   6   2 9801.39  324.15  61
   0  -6  -210088.71  324.49  65
   0  -6  -210064.71  326.26  23
   0  -6  -2 9699.77  325.13  44
   0  -6  -210349.61  326.18  54
   0   6   210161.81  325.61  40
   0  -6  -3 2210.27   74.21  65
   0  -6  -3 2187.57   74.26  71
   0  -6  -3 2377.13   76.14  23
   0   6   3 2339.17   74.67  26
   0   6   3 2249.13   74.03   5
   0   6   3 2300.80   74.61   9
   0   6   3 2237.15   75.61  40
   0  -6  -3 2029.27   74.40  44
   0  -6  -3 2332.39   75.29  31
   0  -6  -4 5226.89  169.25  70
   0  -6  -4 5048.75  169.43  65
   0  -6  -4 5397.63  171.39  23
   0   6   4 5149.77  169.35   5
   0   6   4 5492.73  170.07  26
   0   6   4 5321.58  170.30   9
   0  -6  -4 4801.20  169.56  44
   0  -6  -4 5504.50  171.65  35
   0  -6  -4 5118.36  170.26  31
   0  -6  -5  626.47   22.75  59
   0  -6  -5  659.06   23.13  70
   0   6   5  668.36   24.55   9
   0   6   5  708.53   25.35   7
   0  -6  -5  701.54   25.49  14
   0   6   5  674.41   23.38   5
   0   6   5  700.93   25.27  57
   0  -6  -5  630.37   23.94  31
   0  -6  -5  740.66   25.70  35
   0  -6  -6 1465.55   50.53  70
   0   6   6 1475.96   50.65   5
   0   6   6 1574.06   53.13   7
   0  -6  -6 1631.94   53.34  14
   0  -6  -6 1472.29   51.28  31
   0   6   6 1640.51   53.12  57
   0   6   7  383.57   17.11  20
   0   6   7  380.56   17.25   7
   0  -6  -7  407.95   17.32  14
   0   6   8  531.36   19.21 150
   0  -6  -8  528.13   21.61  14
   0   6   8  538.32   22.00  20
   0   6   8  508.60   19.29 138
   0   6   8  505.83   19.37 124
   0   6   8  502.31   19.34 108
   0   6   8  511.67   19.25 106
   0   6   8  492.23   19.00 116
   0   6   8  502.72   18.97 163
   0   6   9  212.99    9.79 140
   0   6   9  206.65    9.62 145
   0   6   9  203.05    9.85 150
   0   6   9  241.62   12.99  20
   0  -6  -9  222.06   12.26  14
   0   6   9  204.28   10.12 124
   0   6   9  202.96   10.06 138
   0   6   9  197.78    9.38 128
   0   6   9  191.71    9.15 137
   0   6   9  228.98   10.28 106
   0   6   9  215.08   10.10 108
   0   6   9  222.38   10.04 116
   0   6   9  216.08    9.86 163
   0   6   9  211.63    9.54 158
   0   6   9  196.36    9.65 170
   0   6  10  748.91   28.52 170
   0   6  10  794.74   28.85 163
   0   6  10  772.32   28.63 140
   0   6  10  835.33   29.03 150
   0   6  10  787.51   28.63 145
   0   6  10  827.57   32.49  20
   0  -6 -10  756.34   31.48  14
   0   6  10  810.51   29.25 138
   0   6  10  793.69   29.28 124
   0   6  10  759.74   28.28 128
   0   6  10  823.40   29.17 108
   0   6  10  790.30   28.92 116
   0   6  10  824.09   29.26 106
   0   6  10  774.65   27.90 100
   0   6  11  859.48   31.82 159
   0   6  11  885.11   31.84 163
   0   6  11  838.61   31.41 170
   0   6  11  882.59   31.65 140
   0   6  11  856.91   31.50 145
   0   6  11  889.37   31.84 150
   0   6  11  909.47   35.78  20
   0  -6 -11  815.03   34.49  14
   0   6  11  906.00   32.30 138
   0   6  11  886.61   32.33 124
   0   6  11  889.39   32.34 129
   0   6  11  899.55   32.05 108
   0   6  11  917.30   32.03 116
   0   6  11  826.45   30.68 104
   0   6  11  815.92   30.59 100
   0   6  12  110.73    8.07 163
   0   6  12  112.05    7.64 159
   0   6  12  112.63    7.76 145
   0   6  12  128.81    8.16 140
   0   6  12  115.44    7.97 150
   0   6  12   99.69   10.49  20
   0  -6 -12  111.68    9.96  25
   0   6  12  105.11    7.98 129
   0   6  12  116.05    8.50 138
   0   6  12  117.86    8.48 124
   0   6  12  110.05    7.86 116
   0   6  12  102.67    6.39 104
   0   6  12  112.78    6.75 100
   0   6  13  419.30   17.37 172
   0   6  13  458.74   18.68 163
   0   6  13  453.08   17.67 167
   0   6  13  428.84   18.31 159
   0   6  13  441.02   18.18 145
   0   6  13  473.72   18.72 140
   0   6  13  437.17   18.50 150
   0  -6 -13  402.22   21.08  25
   0   6  13  420.98   22.21  20
   0   6  13  466.49   19.13 138
   0   6  13  440.82   18.91 129
   0   6  13  485.09   19.14 124
   0   6  13  385.13   16.72 104
   0   6  13  442.77   18.54 116
   0   6  13  412.75   17.14 100
   0   6  14   79.68    6.06 167
   0   6  14   79.53    6.64 159
   0   6  14   69.43    7.12 163
   0   6  14   95.72    7.68 140
   0   6  14   85.71    7.24 150
   0   6  14   86.23    7.04 145
   0  -6 -14   74.91    8.75  25
   0   6  14   92.06    7.84 129
   0   6  14   98.55    7.81 124
   0   6  14   82.49    7.70 138
   0   6  14   75.63    5.35 104
   0  -6 -14   72.85    8.71  42
   0  -6 -14   70.50    7.98  35
   0   6  15   62.77    6.21 135
   0   6  15   80.08    7.12 129
   0   6  15   69.65    6.73 124
   0   6  15   62.70    6.67 163
   0   6  15   62.55    5.31 167
   0   6  15   66.21    5.83 159
   0  -6 -15   55.81    7.78  42
   0   6  15   85.22    7.14 140
   0   6  16    1.86    3.33 159
   0   6  16    0.37    2.89 167
   0   6  16    2.97    4.71 129
   0   6  16    3.52    3.69 135
   0   6  16   -4.29    5.11 140
   0   6  17   16.29    3.00 167
   0   6  17   18.46    3.30 157
   0   6  17   23.33    3.94 139
   0   6  17   20.47    3.83 135
   0   6  18   19.82    3.08  94
   0   6  18   22.36    3.14 135
   0   6  18   21.91    3.04 139
   0  -7  15  517.20   17.83 118
   0  -7  15  490.14   17.88  97
   0  -7  15  471.54   17.26  91
   0  -7  14   53.42    4.30 147
   0   7 -14   55.02    4.84  77
   0  -7  14   57.21    5.11 118
   0  -7  14   74.12    5.32  85
   0  -7  14   67.07    4.85  92
   0  -7  14   65.16    5.44  97
   0  -7  13 1361.16   46.09  95
   0  -7  13 1382.21   46.75  97
   0  -7  13 1348.26   46.38  85
   0  -7  13 1364.15   46.27  90
   0  -7  13 1428.30   46.21  92
   0  -7  13 1313.44   46.03 147
   0   7 -13 1400.78   46.76  72
   0  -7  13 1335.41   46.62 126
   0  -7  13 1291.96   46.66 103
   0  -7  13 1407.84   46.63 118
   0  -7  13 1188.49   45.21 112
   0   7 -13 1357.58   49.87  56
   0  -7  12   63.31    5.96  85
   0  -7  12   58.93    5.48  92
   0  -7  12   69.76    6.27  97
   0  -7  12   63.54    5.54  90
   0  -7  12   65.39    5.45  95
   0  -7  12   62.83    5.50 147
   0  -7  12   62.93    6.96 126
   0  -7  12   50.59    6.00 118
   0  -7  12   68.23    6.09 103
   0   7 -12   60.62    8.50  53
   0   7 -12   72.20    8.89  56
   0   7 -12   58.90    7.33  36
   0   7 -11  183.23   13.25  27
   0  -7  11  172.86    9.21  90
   0  -7  11  188.95    9.38  95
   0  -7  11  169.25    9.36  85
   0  -7  11  180.04    9.12  92
   0   7 -11  149.02    9.26  61
   0  -7  11  159.00    8.70 125
   0  -7  11  169.98   10.59 126
   0  -7  11  152.89    8.07 134
   0  -7  11  188.34    9.83 103
   0  -7  11  170.17    9.67 118
   0   7 -11  148.79   12.76  53
   0   7 -11  150.70   11.46  36
   0  -7  10   66.90    7.82  21
   0  -7  10   75.83    9.61  19
   0   7 -10   86.16    9.55  27
   0  -7  10   89.13    6.41  92
   0  -7  10   79.79    6.54  85
   0  -7  10   78.98    6.72 103
   0  -7  10   72.60    6.20  90
   0  -7  10   88.52    6.60  95
   0  -7  10   85.50    6.57 148
   0   7 -10   83.53    6.69  61
   0  -7  10   74.67    5.65 134
   0  -7  10   75.57    6.09 125
   0  -7  10   80.04    6.86 118
   0   7 -10   89.35    9.72  53
   0   7 -10   94.55    9.26  36
   0  -7   9  665.00   27.30  21
   0   7  -9  737.21   29.68  27
   0  -7   9  688.00   29.44  19
   0  -7   9  685.24   25.48  90
   0  -7   9  610.69   24.66  85
   0  -7   9  665.06   24.77  93
   0  -7   9  692.58   25.52 103
   0  -7   9  658.96   25.60 148
   0  -7   9  633.22   24.34 125
   0  -7   9  659.81   24.94 134
   0  -7   9  686.64   25.33 118
   0   7  -9  644.77   28.55  36
   0   7  -9  609.88   27.26  55
   0   7  -9  700.40   29.81  53
   0   7  -9  674.56   27.56  41
   0   7  -9  614.26   27.63  51
   0   7  -8   85.39    8.56  36
   0   7  -8   92.13    8.44  51
   0   7  -8   90.94    9.21  53
   0   7  -8   90.06    7.78  41
   0   7  -8   80.26    7.91  55
   0   7  -8   89.88    9.33  27
   0  -7   8  103.88   10.45  19
   0  -7   8   97.09    8.30  21
   0  -7   8   80.99    5.39 171
   0  -7   8   88.48    5.98 153
   0  -7   8   80.61    6.23 152
   0  -7   8   90.63    6.84 148
   0   7  -8   85.61    5.78  73
   0  -7   8   80.30    5.85 125
   0  -7   8   88.77    8.11 126
   0  -7   8   97.50    6.75 118
   0  -7   8   88.41    6.08  93
   0  -7   8   84.40    6.48  90
   0  -7   8   82.92    6.38 103
   0  -7   8   84.19    6.24  85
   0   7  -7  296.19   15.44  36
   0   7  -7  261.88   13.99  41
   0   7  -7  302.64   14.95  51
   0   7  -7  296.87   15.84  53
   0   7  -7  281.90   14.66  55
   0  -7   7  267.97   11.68 171
   0  -7   7  275.49   13.01 148
   0  -7   7  264.47   11.72 142
   0  -7   7  271.22   12.18 153
   0  -7   7  289.04   12.38 152
   0  -7   7  292.94   16.45  19
   0  -7   7  300.48   14.20  21
   0   7  -7  289.72   11.95  73
   0  -7   7  272.56   12.31 118
   0  -7   7  274.43   12.04  85
   0  -7   7  274.80   12.70  90
   0  -7   7  275.19   12.04  93
   0  -7   7  273.67   12.45 103
   0   7  -6  695.34   26.70  36
   0   7  -6  603.98   25.24  41
   0   7  -6  633.83   25.87  51
   0   7  -6  670.87   26.02  55
   0  -7   6  609.01   22.85 171
   0  -7   6  631.26   23.49 153
   0  -7   6  587.45   23.01 142
   0  -7   6  657.38   27.54  19
   0  -7   6  655.09   25.01  21
   0   7  -6  640.26   23.03  73
   0  -7   6  639.91   23.34 114
   0  -7   6  580.19   22.75  85
   0  -7   6  636.72   23.16  93
   0  -7   6  640.38   23.43 103
   0   7  -5 5373.38  183.08  41
   0   7  -5 5615.21  183.78  55
   0   7  -5 5592.64  183.78  51
   0   7  -5 5538.32  184.14  36
   0  -7   5 5345.29  180.83 171
   0  -7   5 5529.93  181.43 153
   0  -7   5 5627.34  181.27 152
   0  -7   5 5540.13  181.10 103
   0  -7   5 5457.33  180.94  93
   0   7  -5 5687.17  180.99  73
   0  -7   5 5207.42  180.88 114
   0  -7   5 5767.27  182.64  21
   0  -7   5 5804.57  185.32  19
   0  -7   4  192.06    9.05 152
   0   7  -4  199.91    8.84  73
   0   7  -4  195.59    9.33   5
   0  -7   4  205.12   13.06  19
   0   7  -4  204.32   11.41  27
   0   7  -4  192.41   10.91  51
   0   7  -4  185.12   10.37  41
   0   7  -4  212.39   11.16  36
   0   7  -4  208.58   11.10  55
   0   7  -3  153.70    7.34  73
   0  -7   3  140.68   10.91  19
   0   7  -3  157.68    9.32  27
   0   7  -3  150.41    8.13   5
   0   7  -3  173.11    9.47  51
   0   7  -3  158.50    8.78  41
   0   7  -3  160.30    9.45  36
   0   7  -3  160.60    9.30  55
   0  -7   2   90.20    5.21  74
   0   7  -2   95.79    5.34  73
   0  -7   2  106.37    8.06  23
   0   7  -2   95.20    6.45   5
   0   7  -2  109.86    7.21  27
   0   7  -2  115.87    7.47  55
   0   7  -2   89.89    6.94  51
   0  -7   1  208.82    9.04  60
   0   7  -1  196.12    8.66  73
   0  -7   1  192.95    8.56  74
   0   7  -1  211.24   10.25  27
   0   7  -1  211.30    9.33   5
   0  -7   1  214.77   11.22  23
   0   7  -1  213.56   10.62  51
   0   7  -1  192.04   10.29  55
   0   7  -1  209.40   10.37  53
   0   7   0  660.70   22.46  61
   0  -7   0  648.56   22.33  74
   0   7   0  623.98   22.33  73
   0  -7   0  645.89   22.71  60
   0  -7   0  613.36   21.92  25
   0   7   0  670.66   23.60  27
   0  -7   0  531.13   21.77   8
   0   7   0  648.34   22.61   5
   0  -7   0  631.82   24.35  54
   0   7   0  662.84   24.42  51
   0   7   0  644.28   24.52  55
   0  -7   0  619.87   22.74  42
   0   7   0  651.70   23.96  53
   0   7   0  648.71   23.82  40
   0  -7   0  615.77   22.71  52
   0  -7   0  644.37   24.26  44
   0  -7   0  648.83   23.84  46
   0  -7  -1  187.25    8.42  60
   0   7   1  181.79    7.57  72
   0   7   1  181.22    7.92  61
   0   7   1  177.20    8.01  73
   0  -7  -1  182.52    8.45  71
   0  -7  -1  174.07    8.17  25
   0  -7  -1  160.70    7.60   8
   0   7   1  193.38    8.53   5
   0  -7  -1  191.46    9.01  42
   0  -7  -1  192.36   10.11  54
   0  -7  -1  188.88    9.47  46
   0   7   1  193.88    9.66  40
   0   7   1  190.65    9.32  53
   0  -7  -2    4.65    3.00  71
   0  -7  -2    1.17    3.06  65
   0   7   2    3.02    2.39  61
   0  -7  -2    1.75    4.64  23
   0   7   2    2.68    2.56   9
   0  -7  -2    6.87    3.80  44
   0   7   2   -0.45    4.27  40
   0   7   2    5.11    2.43  56
   0  -7  -2    4.37    4.24  54
   0   7   2    3.96    1.44  32
   0  -7  -2    4.45    3.89  46
   0  -7  -3 1223.11   41.94  71
   0  -7  -3 1213.23   41.92  65
   0   7   3 1196.08   41.93   9
   0  -7  -3 1330.15   44.25  23
   0   7   3 1253.61   41.65   5
   0   7   3 1271.13   42.29  26
   0  -7  -3 1168.56   42.15  44
   0   7   3 1156.70   41.52  56
   0  -7  -3 1290.53   44.26  54
   0   7   3 1244.49   43.43  40
   0  -7  -4  466.31   17.07  65
   0  -7  -4  458.65   16.77  70
   0  -7  -4  467.40   17.19  71
   0   7   4  444.08   17.52   9
   0   7   4  465.67   17.46  26
   0   7   4  473.86   17.03   5
   0  -7  -4  479.25   19.37  23
   0  -7  -4  401.89   17.07  44
   0  -7  -5 3543.43  117.30  65
   0  -7  -5 3442.55  116.95  70
   0  -7  -5 3681.51  119.70  23
   0   7   5 3611.83  117.25   5
   0   7   5 3529.14  119.29   7
   0  -7  -5 3411.51  118.05  31
   0   7   5 3758.77  119.58  57
   0  -7  -5 3777.42  120.02  35
   0  -7  -6  365.47   13.94  70
   0  -7  -6  365.53   14.26  65
   0  -7  -6  360.44   14.93  31
   0  -7  -6  389.39   16.73  35
   0   7   6  397.91   16.52  57
   0  -7  -6  355.52   16.37  23
   0   7   6  366.65   14.29   5
   0   7   7 4055.05  126.32  57
   0  -7  -7 3851.93  126.55  35
   0   7   7 3723.88  123.56 143
   0  -7  -7 3608.47  123.08  70
   0   7   7 3603.52  123.61 129
   0   7   7 4017.40  124.12 108
   0   7   7 3678.45  123.59 106
   0  -7  -7 3744.81  125.96  23
   0   7   8 1550.85   54.16  20
   0  -7  -8 1513.62   53.56  23
   0  -7  -8 1492.37   53.98  14
   0   7   8 1412.26   50.70 163
   0   7   8 1469.97   50.70 158
   0   7   8 1512.74   51.06 150
   0   7   8 1466.31   50.71 140
   0   7   8 1508.66   51.17 143
   0   7   8 1460.00   50.63 145
   0  -7  -8 1510.78   50.53  70
   0   7   8 1453.76   51.25 124
   0   7   8 1610.35   51.67 108
   0   7   8 1536.91   51.25 106
   0  -7  -8 1543.66   54.19  35
   0  -7  -9  496.98   21.45  23
   0   7   9  534.61   22.44  20
   0  -7  -9  478.32   21.97  14
   0   7   9  481.63   18.80 170
   0   7   9  510.61   18.90 158
   0   7   9  472.10   18.91 163
   0   7   9  485.29   18.81 145
   0   7   9  476.71   18.83 140
   0   7   9  520.68   19.31 150
   0  -7  -9  496.35   18.48  70
   0   7   9  504.08   19.41 138
   0   7   9  486.89   19.46 124
   0   7   9  454.92   18.19 137
   0   7   9  500.52   19.15 116
   0   7   9  535.07   19.74 108
   0   7   9  529.95   19.51 106
   0  -7  -9  551.58   22.38  35
   0   7  10   44.04    7.17  20
   0  -7 -10   50.49    6.76  23
   0   7  10   41.90    5.03 163
   0   7  10   43.03    5.19 170
   0   7  10   43.73    5.28 150
   0   7  10   50.47    5.42 140
   0   7  10   43.30    4.85 145
   0  -7 -10   41.73    4.34  70
   0   7  10   45.70    4.95 128
   0   7  10   48.19    5.64 124
   0   7  10   49.19    5.58 138
   0   7  10   43.69    5.20 108
   0   7  10   44.40    5.17 116
   0   7  10   50.83    5.53 106
   0  -7 -10   57.29    7.00  35
   0  -7 -11  121.96   10.02  35
   0   7  11  105.58    7.36 170
   0   7  11  116.09    7.68 163
   0   7  11  114.23    7.67 150
   0   7  11  108.77    7.40 140
   0   7  11  107.64    7.13 145
   0   7  11  109.30   10.33  20
   0  -7 -11  100.00    8.93  23
   0   7  11  113.77    8.04 124
   0   7  11  117.19    8.06 138
   0   7  11  131.32    8.05 108
   0   7  11  106.61    7.45 116
   0   7  11  106.13    6.31 100
   0   7  12   88.53    9.97  20
   0  -7 -12   61.66    8.22  25
   0   7  12   85.30    6.77 145
   0   7  12   80.87    6.93 140
   0   7  12   87.34    7.06 150
   0   7  12   75.60    6.42 159
   0   7  12   82.54    7.08 163
   0   7  12   85.59    7.37 124
   0   7  12   87.80    7.49 138
   0   7  12   87.06    6.98 116
   0  -7 -12   73.89    8.41  35
   0  -7 -13    8.92    5.91  25
   0   7  13   16.02    7.15  20
   0   7  13   10.06    3.25 167
   0   7  13   13.12    5.19 163
   0   7  13   14.72    4.77 150
   0   7  13   18.45    5.18 140
   0   7  13    7.37    4.63 145
   0   7  13   17.84    5.41 129
   0   7  13   12.29    5.62 138
   0   7  13   17.83    5.53 124
   0   7  13   14.99    4.93 116
   0  -7 -13   12.33    6.02  35
   0   7  14  116.66    8.21 163
   0   7  14  112.81    6.78 167
   0   7  14  112.54    7.44 159
   0   7  14  115.51    7.70 145
   0   7  14  112.00    8.05 140
   0  -7 -14  109.87    6.89  65
   0   7  14  110.22    8.37 129
   0   7  14  120.26    8.46 124
   0   7  14  124.16    8.80 138
   0  -7 -14   97.80    9.78  42
   0  -7 -14  108.14    9.50  35
   0  -7 -14   88.85    9.60  25
   0   7  15  126.19    8.20 140
   0   7  15  111.43    8.10 129
   0   7  15  129.63    8.27 124
   0   7  15  113.32    7.71 135
   0   7  15  135.69    8.32 163
   0   7  15  111.37    6.71 167
   0   7  15  131.37    7.58 159
   0   7  16   13.05    3.96 135
   0   7  16   13.90    4.87 129
   0  -7 -16   17.18    3.55  71
   0   7  16    4.60    2.68 167
   0   7  16   10.77    3.36 159
   0   7  16   12.30    4.93 140
   0   7  17  164.42    8.06  94
   0   7  17  170.61    8.33 135
   0   7  18  198.33    8.41 139
   0   7  18  186.41    8.23  94
   0  -8  15   79.00    4.38 118
   0  -8  14    3.94    3.34 118
   0  -8  14    3.30    2.79  89
   0  -8  14    4.32    3.18  97
   0   8 -13   95.31    6.31  72
   0  -8  13   83.24    5.37 147
   0  -8  13   96.08    6.26 118
   0  -8  13   96.62    5.84  92
   0  -8  13   96.35    6.25  97
   0  -8  13   87.36    5.51  95
   0  -8  12  539.71   20.04  85
   0  -8  12  540.01   20.19  90
   0  -8  12  534.28   19.90  92
   0  -8  12  554.51   20.42  97
   0  -8  12  485.82   19.90 147
   0   8 -12  498.30   24.05  53
   0   8 -12  505.39   24.24  56
   0  -8  12  513.49   19.66 112
   0  -8  12  521.82   20.38 118
   0   8 -12  545.27   21.07  72
   0   8 -11   31.50    7.35  27
   0  -8  11   27.58    4.32  95
   0  -8  11   37.08    4.97  85
   0  -8  11   29.43    4.50  90
   0  -8  11   38.09    5.45 103
   0  -8  11   21.04    4.78  97
   0  -8  11   28.48    4.35  92
   0   8 -11   30.39    4.73  61
   0  -8  11   23.16    2.97 134
   0  -8  11   27.66    5.31 118
   0   8 -11   32.17    7.30  56
   0   8 -11   32.57    7.58  53
   0   8 -10   18.68    6.80  27
   0  -8  10   21.06    7.64  19
   0  -8  10   11.13    6.48  21
   0  -8  10   13.06    4.29  97
   0  -8  10   25.96    4.56  92
   0  -8  10   23.69    4.54  90
   0  -8  10   26.04    4.99 103
   0  -8  10   21.14    4.45  85
   0  -8  10   21.46    4.09 148
   0   8 -10   17.12    4.56  61
   0  -8  10   22.36    3.97 125
   0  -8  10   20.94    3.62 134
   0  -8  10   15.14    4.94 118
   0   8 -10   19.31    5.76  36
   0   8 -10   10.52    6.98  53
   0  -8   9  432.10   20.93  21
   0   8  -9  490.65   23.16  27
   0  -8   9  492.94   23.33  19
   0  -8   9  491.33   19.45  90
   0  -8   9  485.86   18.83  85
   0  -8   9  481.34   19.64 148
   0   8  -9  488.15   19.48  61
   0  -8   9  466.44   18.88 134
   0  -8   9  474.27   20.47 126
   0  -8   9  461.29   19.20 118
   0  -8   9  485.13   19.38 103
   0   8  -9  501.68   23.67  53
   0   8  -9  449.92   22.12  36
   0   8  -9  402.36   20.98  55
   0   8  -8 2126.70   78.50  41
   0   8  -8 2201.80   79.72  51
   0   8  -8 2203.08   79.35  55
   0   8  -8 2263.86   80.29  36
   0   8  -8 2395.83   81.43  53
   0  -8   8 2256.69   80.86  19
   0  -8   8 2244.62   78.43  21
   0  -8   8 2099.76   75.25 171
   0  -8   8 2304.21   77.26 148
   0  -8   8 2305.32   76.45 152
   0  -8   8 2292.46   76.19 153
   0   8  -8 2433.78   76.97  61
   0  -8   8 2271.30   77.42 126
   0  -8   8 2173.55   76.25 118
   0  -8   8 2177.15   76.35 103
   0  -8   8 2291.87   76.04  93
   0  -8   8 2223.83   75.85  85
   0  -8   8 2297.81   76.84  90
   0   8  -7   65.78    7.33  55
   0   8  -7   49.25    6.40  41
   0   8  -7   53.04    7.28  36
   0   8  -7   65.61    8.17  53
   0   8  -7   54.49    6.99  51
   0  -8   7   48.81    8.80  19
   0  -8   7   54.97    6.57  21
   0  -8   7   52.53    4.84 171
   0  -8   7   47.32    4.94 153
   0  -8   7   54.99    5.85 148
   0  -8   7   57.56    4.77 142
   0   8  -7   60.89    5.54  61
   0   8  -7   55.61    4.82  73
   0  -8   7   45.74    6.78 126
   0  -8   7   56.23    5.49 103
   0  -8   7   58.73    5.57 118
   0  -8   7   57.98    5.10  85
   0  -8   7   56.34    5.09  93
   0  -8   7   60.52    5.86  90
   0   8  -6 1252.97   45.64  53
   0   8  -6 1252.06   45.26  36
   0   8  -6 1157.33   44.38  55
   0   8  -6 1122.59   43.66  41
   0   8  -6 1232.76   44.96  51
   0  -8   6 1203.12   41.37 171
   0  -8   6 1222.80   41.90 152
   0  -8   6 1199.14   41.96 153
   0  -8   6 1151.56   41.48 142
   0  -8   6 1171.77   46.00  19
   0  -8   6 1176.88   43.27  21
   0   8  -6 1213.76   41.43  73
   0  -8   6 1159.73   41.38 118
   0  -8   6 1144.31   41.54 103
   0  -8   6 1187.81   41.43  93
   0   8  -5   85.82    8.09  53
   0   8  -5   82.80    7.34  41
   0   8  -5   85.57    7.96  36
   0   8  -5   93.49    8.07  51
   0   8  -5   81.78    7.66  55
   0  -8   5   86.13    5.88 171
   0  -8   5   89.31    6.23 153
   0  -8   5   84.29    5.88 142
   0  -8   5   95.73    6.29 152
   0  -8   5   90.31    7.26  21
   0  -8   5   94.32   10.03  19
   0   8  -5   98.51    8.73  27
   0   8  -5   92.32    5.89  73
   0  -8   5   84.90    6.13 114
   0  -8   5   94.41    6.05 103
   0  -8   5   86.49    5.77  93
   0   8  -4  277.26   13.81  51
   0   8  -4  271.37   13.62  55
   0   8  -4  279.60   13.99  53
   0   8  -4  234.07   13.31  36
   0  -8   4  249.36   11.14 171
   0  -8   4  268.97   11.44 152
   0  -8   4  234.26   11.23 142
   0  -8   4  267.82   11.70 153
   0  -8   4  260.48   15.40  19
   0  -8   4  264.03   12.46  21
   0   8  -4  277.29   13.70  27
   0   8  -4  256.04   11.34  61
   0   8  -4  254.84   11.03  73
   0  -8   4  240.02   10.89 114
   0  -8   4  251.72   11.01  93
   0  -8   3  240.09   10.46 152
   0  -8   3  226.97   10.34 141
   0  -8   3  229.64   10.60 153
   0   8  -3  243.28   10.40  61
   0   8  -3  221.46   10.03  73
   0  -8   3  216.70   10.23 171
   0   8  -3  222.92   12.18  55
   0   8  -3  238.83   12.51  51
   0  -8   3  228.32   11.25  21
   0   8  -3  244.75   12.44  27
   0   8  -3  236.20   11.10   5
   0  -8   3  207.94   14.08  19
   0   8  -2 1607.86   55.29  51
   0   8  -2 1623.91   55.10  53
   0   8  -2 1627.72   55.34  55
   0   8  -2 1620.44   54.60  27
   0   8  -2 1488.65   52.92   5
   0   8  -2 1557.51   52.51  73
   0  -8   2 1406.47   52.07  74
   0   8  -2 1623.52   52.76  61
   0   8  -1  382.13   17.14  55
   0   8  -1  423.01   17.19  53
   0   8  -1  378.49   17.04  51
   0   8  -1  388.35   16.50  27
   0   8  -1  396.27   15.48   5
   0  -8   1  407.91   17.98  23
   0  -8   1  351.71   14.60  74
   0   8  -1  384.32   14.90  73
   0   8   0  892.05   32.17  82
   0   8   0  924.03   33.99  40
   0   8   0  998.21   34.50  53
   0   8   0  925.52   33.67  27
   0   8   0  940.97   32.73   5
   0  -8   0  864.88   31.76  79
   0   8   0  952.39   32.57  73
   0   8   0 1010.40   32.65  61
   0  -8   0  905.44   32.37  74
   0  -8   0  973.56   32.90  60
   0  -8  -1   21.07    4.35  46
   0   8   1   23.53    4.07  53
   0  -8  -1   15.85    4.90  54
   0   8   1   19.17    3.64  56
   0  -8  -1   21.32    4.27  42
   0  -8  -1   21.63    4.65  44
   0   8   1   28.94    5.12  40
   0   8   1   23.62    4.23   5
   0  -8  -1   20.41    2.90  25
   0   8   1   18.50    3.12  61
   0  -8  -1   19.95    3.80  60
   0  -8  -1   19.03    3.28  74
   0   8   1   20.10    3.25  73
   0   8   1   19.87    2.80  72
   0  -8  -2  131.28    8.33  42
   0   8   2  132.14    7.34  56
   0  -8  -2  133.32    8.70  46
   0  -8  -2  146.74    8.28  44
   0  -8  -2  136.55    9.25  54
   0   8   2  151.60    8.97  40
   0   8   2  135.70    7.32   5
   0  -8  -2  152.36   10.29  23
   0  -8  -2  122.80    7.42  25
   0   8   2  143.78    6.89  61
   0  -8  -2  140.81    7.53  60
   0   8   2  134.82    6.20  72
   0  -8  -2  134.34    7.59  71
   0   8   3 2851.03   93.63  82
   0  -8  -3 2931.19   94.48  71
   0  -8  -3 2769.13   94.22  65
   0   8   3 2659.51   92.81  72
   0   8   3 2660.24   93.79  56
   0  -8  -3 2988.79   96.59  46
   0   8   3 2920.18   95.88  40
   0  -8  -3 2778.99   94.52  44
   0  -8  -3 2891.51   96.97  54
   0  -8  -3 3013.35   97.06  23
   0   8   3 2970.87   94.66  26
   0  -8  -3 3010.28   95.06  25
   0  -8  -4  460.81   17.78  71
   0  -8  -4  472.95   17.72  65
   0  -8  -4  413.42   17.69  44
   0  -8  -4  476.13   20.16  54
   0   8   4  461.35   18.03  26
   0   8   4  488.31   17.69   5
   0  -8  -4  473.02   20.25  23
   0  -8  -5   49.63    4.45  70
   0  -8  -5   56.18    4.72  65
   0  -8  -5   66.41    5.02  71
   0  -8  -5   58.34    6.75  23
   0   8   5   63.68    5.21   5
   0   8   5   51.77    6.25  57
   0  -8  -5   59.38    6.59  35
   0   8   6  253.73   11.04 176
   0   8   6  271.16   11.01 143
   0  -8  -6  270.96   11.28  65
   0  -8  -6  251.71   10.74  70
   0  -8  -6  268.00   11.41  71
   0   8   6  239.12   11.11   5
   0  -8  -6  267.86   13.76  23
   0   8   6  264.94   13.36  57
   0  -8  -6  266.68   13.76  35
   0   8   7   11.83    4.28 176
   0   8   7    7.78    3.47 143
   0  -8  -7    9.44    3.21  70
   0  -8  -7   12.56    3.69  65
   0   8   7    4.48    3.39 129
   0  -8  -7   11.51    4.93  35
   0   8   7    6.40    4.58  57
   0  -8  -7    6.25    5.30  23
   0   8   8   -0.38    4.96  20
   0  -8  -8    5.39    5.05  23
   0   8   8    0.99    3.25 163
   0   8   8   -1.63    3.19 158
   0   8   8    1.39    2.86 145
   0   8   8    2.91    3.71 143
   0   8   8    3.31    3.40 150
   0  -8  -8    2.78    3.04  70
   0  -8  -8    5.78    3.47  65
   0   8   8    4.22    3.46 129
   0   8   8    1.18    3.45 123
   0   8   8    1.96    3.66 106
   0  -8  -8    8.49    5.05  35
   0   8   9  340.56   16.78   2
   0   8   9  372.57   18.38  20
   0  -8  -9  359.38   17.86  23
   0   8   9  372.44   15.19 163
   0   8   9  362.41   14.88 158
   0   8   9  387.62   15.48 150
   0   8   9  372.42   15.06 140
   0   8   9  371.48   14.83 145
   0  -8  -9  383.07   15.19  65
   0  -8  -9  374.32   14.69  70
   0   8   9  370.66   15.53 138
   0   8   9  373.10   15.60 124
   0   8   9  399.87   15.68 106
   0   8   9  349.48   15.08 116
   0  -8  -9  376.33   18.37  35
   0  -8 -10 1142.61   45.42  23
   0   8  10 1247.17   46.74  20
   0   8  10 1175.74   42.67 163
   0   8  10 1178.00   42.30 170
   0   8  10 1205.86   42.42 145
   0   8  10 1231.19   42.68 140
   0   8  10 1257.50   43.08 150
   0  -8 -10 1215.65   42.61  65
   0   8  10 1170.88   43.29 124
   0   8  10 1235.92   43.18 138
   0   8  10 1274.03   43.31 106
   0   8  10 1275.10   43.02 116
   0  -8 -10 1266.60   46.94  35
   0   8  11  244.14   15.12  20
   0  -8 -11  259.75   15.13  25
   0  -8 -11  228.42   13.85  23
   0   8  11  244.95   11.81 163
   0   8  11  231.34   11.43 170
   0   8  11  260.47   12.13 150
   0   8  11  249.82   11.79 140
   0   8  11  238.02   11.37 145
   0  -8 -11  246.35   11.39  65
   0   8  11  241.88   12.22 138
   0   8  11  256.18   12.34 124
   0   8  11  246.06   11.86 116
   0   8  11  260.15   12.32 106
   0  -8 -11  244.47   14.90  35
   0   8  12   76.39    9.02  20
   0  -8 -12   71.39    8.72  25
   0   8  12   59.53    4.89 167
   0   8  12   71.29    6.63 163
   0   8  12   57.36    5.83 159
   0   8  12   73.66    6.21 145
   0   8  12   82.86    6.82 150
   0   8  12   75.11    6.68 140
   0  -8 -12   77.15    6.08  65
   0   8  12   87.14    7.12 124
   0   8  12   67.16    6.84 138
   0   8  12   73.75    6.40 116
   0  -8 -12   57.14    8.23  35
   0   8  13    4.41    6.62  20
   0  -8 -13    0.53    5.68  25
   0   8  13    7.88    4.96 163
   0   8  13    3.89    3.56 159
   0   8  13    4.31    2.75 167
   0   8  13    6.89    4.09 145
   0   8  13    1.49    4.80 140
   0   8  13    4.36    5.08 150
   0  -8 -13    7.93    4.07  65
   0   8  13    6.49    5.19 124
   0   8  13    2.53    5.21 138
   0   8  13    4.43    4.44 116
   0  -8 -13    0.52    6.38  42
   0  -8 -13    5.28    5.97  35
   0   8  14  494.09   18.63 140
   0   8  14  429.82   17.81 145
   0   8  14  491.02   18.99 124
   0   8  14  457.30   18.84 138
   0  -8 -14  375.46   20.87  42
   0  -8 -14  398.56   20.90  35
   0   8  14  449.80   18.07 159
   0   8  14  496.32   18.85 163
   0   8  14  407.50   16.89 167
   0   8  15  105.94    7.46 140
   0   8  15   94.20    7.44 124
   0   8  15  120.60    7.81 163
   0   8  15   96.67    6.49 159
   0  -8 -15   97.36    9.26  42
   0  -8 -15  106.84    6.58  71
   0   8  16   26.05    3.56 159
   0   8  16   26.03    4.92 129
   0   8  16   21.84    4.13 135
   0   8  17  490.70   18.03  94
   0   8  17  484.97   18.23 135
   0   8  18    2.06    2.05 135
   0   8  18    1.73    2.08 139
   0  -9  14  183.83    7.83 118
   0  -9  14  188.02    7.46  91
   0  -9  14  189.69    7.78  89
   0   9 -13  235.33    9.92 106
   0  -9  13  273.54   10.70 118
   0  -9  13  243.05   10.16  97
   0  -9  13  256.71   10.22  92
   0  -9  13  249.97   10.17  95
   0  -9  12   43.71    4.41  90
   0  -9  12   41.20    4.26  92
   0  -9  12   48.38    4.39  95
   0   9 -12   42.66    4.53  82
   0  -9  12   48.03    4.69  97
   0  -9  12   41.67    6.00 126
   0  -9  12   39.85    5.03 118
   0   9 -12   36.92    6.85  56
   0   9 -12   51.23    5.47  72
   0  -9  11 2564.35   85.54  97
   0  -9  11 2665.90   85.51  92
   0  -9  11 2596.71   85.93  90
   0   9 -11 2379.19   85.97  61
   0   9 -11 2659.80   86.75  72
   0  -9  11 2497.35   85.93 118
   0   9 -11 2613.18   91.09  56
   0   9 -11 2450.12   90.17  53
   0  -9  10   81.10    6.21  97
   0  -9  10   84.70    6.03  92
   0  -9  10   81.93    6.33  90
   0  -9  10   84.56    6.28 148
   0   9 -10   70.72    6.33  61
   0  -9  10   83.49    8.14 126
   0  -9  10   71.18    5.12 134
   0  -9  10   72.53    6.59 118
   0   9 -10   70.49    8.92  53
   0   9 -10   80.69    9.84  56
   0  -9   9  189.98   13.82  19
   0  -9   9  194.96    9.63  97
   0  -9   9  198.63   10.17  90
   0  -9   9  186.82   10.07 148
   0   9  -9  195.29   10.35  61
   0  -9   9  177.39    9.44 134
   0  -9   9  187.37   11.53 126
   0  -9   9  184.62   10.04 118
   0   9  -9  177.59   13.42  53
   0   9  -8  295.96   16.91  53
   0  -9   8  243.76   14.21  21
   0  -9   8  264.73   16.73  19
   0  -9   8  254.91   11.73 171
   0  -9   8  271.66   12.41 153
   0  -9   8  277.24   13.35 148
   0   9  -8  291.70   13.11  61
   0  -9   8  283.51   14.19 126
   0  -9   8  273.41   12.64 118
   0  -9   8  284.61   13.10  90
   0  -9   8  280.07   12.23  93
   0  -9   8  276.68   12.22  97
   0   9  -7   39.38    6.59  55
   0   9  -7   46.49    7.69  53
   0  -9   7   45.93    6.58  21
   0  -9   7   57.36    8.97  19
   0   9  -7   58.61    8.10  27
   0  -9   7   50.63    4.90 171
   0  -9   7   48.86    4.45 142
   0  -9   7   58.41    6.18 148
   0  -9   7   56.44    5.31 153
   0   9  -7   53.84    5.50  61
   0   9  -7   48.21    4.91  73
   0  -9   7   55.88    7.16 126
   0  -9   7   59.08    5.50 118
   0  -9   7   62.48    6.11  90
   0  -9   7   48.46    4.89  93
   0  -9   7   49.35    4.99  97
   0   9  -6    0.97    4.82  51
   0   9  -6    3.09    5.24  53
   0   9  -6    2.79    4.52  55
   0   9  -6    1.44    5.29  27
   0  -9   6    2.75    4.52  21
   0  -9   6   -1.10    7.23  19
   0  -9   6    4.60    3.49 171
   0  -9   6   -1.29    3.40 153
   0  -9   6    0.74    3.76 152
   0  -9   6    3.86    3.02 142
   0   9  -6    3.09    3.40  61
   0   9  -6   -0.88    3.11  73
   0  -9   6    1.64    5.25 126
   0  -9   6    0.61    3.48 118
   0  -9   6    3.17    3.40  93
   0   9  -5  857.21   33.91  51
   0   9  -5  860.89   34.16  53
   0   9  -5  822.03   33.49  55
   0  -9   5  796.49   31.73  21
   0   9  -5  851.61   33.58  27
   0  -9   5  801.62   35.05  19
   0  -9   5  865.55   30.51 171
   0  -9   5  861.17   31.08 153
   0  -9   5  847.75   30.79 152
   0  -9   5  849.02   30.70 142
   0   9  -5  836.11   30.75  61
   0   9  -5  826.46   30.34  73
   0  -9   5  832.77   31.08 126
   0  -9   5  834.94   29.92 118
   0  -9   5  821.09   30.16  93
   0  -9   4  118.86    7.03 171
   0   9  -4   98.84    6.92 176
   0  -9   4  116.67    7.21 152
   0  -9   4  110.46    7.23 153
   0  -9   4  102.92    6.88 142
   0  -9   4  103.79   11.05  19
   0   9  -4  115.95    9.52  27
   0  -9   4   95.74    7.58  21
   0   9  -4  117.00    6.78  73
   0   9  -4  126.73    7.19  61
   0  -9   4   95.10    6.33  93
   0   9  -4  109.36    8.93  51
   0   9  -4  105.94    8.78  55
   0   9  -3   15.71    5.00  55
   0   9  -3   22.72    5.20  51
   0  -9   3   18.12    3.84 171
   0   9  -3   12.55    4.47 176
   0  -9   3   15.73    3.92 152
   0  -9   3    9.73    3.41 142
   0  -9   3   11.94    3.64 153
   0   9  -3   11.37    4.86  27
   0   9  -3   15.35    5.51   5
   0  -9   3   11.83    7.46  19
   0  -9   3   16.26    4.25  21
   0   9  -3   12.61    3.20  73
   0   9  -3   14.37    3.59  61
   0  -9   3   11.39    3.45 114
   0  -9   3   12.21    3.29 120
   0  -9   3   14.43    3.37  93
   0   9  -2   74.28    7.32  40
   0   9  -2   80.63    7.51  55
   0   9  -2   90.17    7.72  53
   0   9  -2   72.49    6.01 176
   0  -9   2   73.34    5.81 152
   0  -9   2   87.71    6.14 142
   0   9  -2   86.40    7.04   5
   0  -9   2   62.36    9.21  19
   0   9  -2   83.20    7.33  27
   0   9  -2   86.07    5.76  61
   0   9  -2   88.68    5.61  73
   0  -9   2   75.33    5.49 120
   0   9  -2   79.96    5.60 102
   0   9  -1    4.81    4.68  40
   0   9  -1    7.02    4.15  53
   0   9  -1    4.35    4.09 176
   0  -9   1    4.13    3.09 171
   0  -9   1    7.53    3.55 141
   0  -9   1    8.94    3.52 152
   0   9  -1   10.27    4.51  27
   0   9  -1   10.99    4.67   5
   0  -9   1    7.23    5.94  23
   0   9  -1   10.16    3.13  73
   0  -9   1    5.58    2.95  74
   0   9  -1    9.45    3.94 106
   0  -9   1    4.75    3.38 120
   0   9  -1   10.63    3.29 102
   0   9  -1    8.04    3.64  82
   0   9   0  159.81    9.60  40
   0   9   0  148.87    9.22  53
   0   9   0  129.06    7.79 176
   0  -9   0  149.27    7.76 171
   0  -9   0  153.91    8.18 161
   0  -9   0  123.05    7.71 141
   0  -9   0  139.02    7.53 152
   0  -9   0  144.80   10.64  23
   0   9   0  150.00    8.33   5
   0   9   0  152.27    7.64  73
   0   9   0  144.74    7.49  61
   0  -9   0  153.53    8.06  60
   0   9   0  152.23    7.09  72
   0  -9   0  134.79    6.76  79
   0  -9   0  142.62    7.55  74
   0   9   0  139.51    7.62 106
   0  -9   0  137.89    7.61 120
   0   9   0  145.69    7.41 102
   0   9   0  149.76    7.54  82
   0   9   1  442.80   18.90  53
   0  -9  -1  422.14   19.07  46
   0  -9  -1  454.96   18.16  42
   0  -9  -1  389.92   17.54  52
   0   9   1  445.57   18.22  56
   0   9   1  468.99   19.27  40
   0  -9  -1  420.94   17.56 161
   0   9   1  413.54   16.92 176
   0  -9  -1  484.71   17.32 171
   0  -9  -1  442.42   17.38 141
   0  -9  -1  399.59   16.76  25
   0   9   1  492.53   17.73   5
   0   9   1  474.77   17.25  61
   0   9   1  451.01   16.51  72
   0  -9  -1  437.16   17.20  74
   0  -9  -1  473.87   17.74  60
   0  -9  -1  439.28   16.70  79
   0   9   1  435.97   17.10 106
   0   9   1  457.52   16.98 102
   0   9   2 1252.12   45.30  40
   0  -9  -2 1282.94   45.78  46
   0  -9  -2 1300.83   46.63  54
   0  -9  -2 1240.93   44.66  42
   0  -9  -2 1317.49   47.14  23
   0   9   2 1276.86   44.01  26
   0  -9  -2 1188.70   43.66  25
   0   9   2 1317.05   43.43   5
   0   9   2 1164.26   42.67 176
   0  -9  -2 1294.61   43.08 171
   0  -9  -2 1271.76   43.68 161
   0  -9  -2 1256.86   43.18 141
   0   9   2 1269.85   43.08  61
   0   9   2 1210.91   42.20  72
   0  -9  -2 1318.38   43.79  60
   0   9   2 1165.29   43.01 106
   0   9   2 1224.07   42.92 102
   0  -9  -3    8.89    5.54  54
   0  -9  -3    8.44    4.88  42
   0  -9  -3   13.53    4.17  44
   0   9   3    8.17    4.87  40
   0  -9  -3   12.53    5.21  46
   0   9   3   10.17    3.65  26
   0  -9  -3   27.30    4.37  25
   0  -9  -3   12.08    6.09  23
   0   9   3   13.05    3.29 165
   0  -9  -3   11.05    3.03 171
   0   9   3    7.39    3.93 176
   0  -9  -3    8.53    3.45 161
   0  -9  -3    7.57    3.09 141
   0  -9  -3    3.78    3.84  60
   0   9   3   11.98    2.27  72
   0  -9  -3    7.59    4.17  71
   0   9   3    8.28    3.72 123
   0   9   3    4.07    3.78 106
   0   9   3   13.19    3.66  82
   0   9   3    9.99    3.31  87
   0   9   3   10.09    3.54 102
   0  -9  -4  116.74    8.64  42
   0  -9  -4  113.26    8.86  46
   0  -9  -4  127.74    9.33  54
   0  -9  -4  135.22    9.93  23
   0  -9  -4  120.40    7.87  25
   0   9   4  116.12    7.13   5
   0   9   4  105.49    6.97  26
   0  -9  -4  110.44    6.28 171
   0   9   4  110.08    6.29 165
   0  -9  -4  123.30    7.02 161
   0  -9  -4  116.55    6.57 141
   0   9   4  105.73    6.24 143
   0  -9  -4  131.23    7.43  71
   0  -9  -4  114.67    7.20  65
   0   9   4  110.92    6.61 123
   0   9   4  108.58    6.68 106
   0   9   4  118.78    6.42  87
   0   9   4  111.64    6.56 102
   0   9   5    2.27    4.25   5
   0  -9  -5    1.23    5.43  23
   0  -9  -5    2.74    3.97  25
   0  -9  -5   -0.47    2.72 171
   0   9   5   -1.13    4.26 176
   0   9   5   -0.76    2.77 160
   0   9   5    2.12    3.22 165
   0  -9  -5    3.66    2.92 141
   0   9   5   -0.32    3.19 143
   0  -9  -5    0.20    3.51  65
   0  -9  -5    1.28    3.63  71
   0   9   5   -0.92    3.75 123
   0  -9  -5   -2.07    5.00  54
   0   9   5   -0.38    4.33  57
   0   9   5    0.75    2.95  87
   0  -9  -6    2.02    3.96  25
   0   9   6    3.47    4.33   5
   0  -9  -6    2.08    5.55  23
   0   9   6    8.42    4.31 176
   0   9   6    2.76    3.33 143
   0  -9  -6    1.97    2.93 141
   0  -9  -6    4.40    3.52  65
   0  -9  -6    4.47    3.70  71
   0   9   6    5.93    3.57 123
   0  -9  -6    1.76    5.11  35
   0   9   6    4.62    4.94  57
   0   9   6    2.31    2.89  87
   0   9   7  199.17    9.81 176
   0   9   7  195.44    9.54 143
   0  -9  -7  189.87    9.13  70
   0  -9  -7  204.55   10.04  71
   0  -9  -7  219.30    9.87  65
   0   9   7  200.55    9.34 123
   0   9   7  194.06   12.00  57
   0  -9  -7  192.65   12.49  35
   0  -9  -7  211.62   12.82  23
   0  -9  -8 1262.93   48.52  23
   0   9   8 1319.78   48.43  20
   0  -9  -8 1339.72   48.44  25
   0   9   8 1208.19   44.51 163
   0   9   8 1263.90   44.63 158
   0   9   8 1325.02   45.28 143
   0   9   8 1238.16   44.32 145
   0   9   8 1322.99   45.05 150
   0  -9  -8 1369.06   45.71  71
   0  -9  -8 1321.06   44.65  70
   0  -9  -8 1387.04   45.42  65
   0   9   8 1257.03   44.53 123
   0   9   8 1293.36   45.36 129
   0   9   8 1364.28   45.43 106
   0  -9  -8 1321.89   49.24  35
   0   9   9   93.66    9.15  20
   0  -9  -9   90.94    8.69  25
   0   9   9   89.72    8.57   2
   0  -9  -9   89.80    9.16  23
   0   9   9   91.15    6.32 163
   0   9   9   93.48    6.66 150
   0   9   9   96.40    6.11 145
   0  -9  -9   99.93    7.01  71
   0  -9  -9   98.52    6.63  65
   0   9   9  100.14    6.27 123
   0   9   9   91.22    6.76 129
   0   9   9   92.99    6.87 138
   0   9   9   92.17    7.09 124
   0   9   9  100.46    7.03 106
   0   9   9   97.35    6.53 116
   0  -9  -9   85.17    9.29  35
   0   9  10    5.27    6.18  20
   0  -9 -10    9.66    6.12  23
   0   9  10    3.87    3.92 163
   0   9  10    0.58    3.96 158
   0   9  10    5.72    3.63 145
   0   9  10    3.53    4.23 150
   0   9  10    6.08    4.30 140
   0  -9 -10    4.47    4.22  65
   0  -9 -10    7.35    3.88  71
   0   9  10    5.75    4.60 138
   0   9  10    0.25    4.66 124
   0   9  10    0.50    4.76 106
   0   9  10    3.58    3.92 116
   0  -9 -10    4.79    5.63  35
   0  -9 -11    1.36    5.64  23
   0   9  11   -5.09    6.73  20
   0   9  11    1.87    4.45 163
   0   9  11   -0.82    3.70 145
   0   9  11   -0.25    4.38 150
   0   9  11    1.97    4.40 140
   0  -9 -11   -2.93    4.04  65
   0  -9 -11    5.50    4.29  71
   0   9  11   -5.83    5.58 124
   0   9  11   -0.51    4.93 138
   0   9  11   -0.24    4.16 116
   0   9  11   -0.79    4.92 106
   0  -9 -11    8.24    5.83  35
   0   9  12  504.52   25.19  20
   0  -9 -12  546.80   25.70  25
   0   9  12  539.30   21.86 163
   0   9  12  562.87   21.99 159
   0   9  12  566.93   21.83 140
   0   9  12  542.41   21.32 145
   0   9  12  577.77   22.29 150
   0   9  12  583.20   22.87 144
   0  -9 -12  562.13   21.54  65
   0  -9 -12  562.71   21.88  71
   0   9  12  565.24   22.49 124
   0   9  12  596.47   22.55 138
   0   9  12  560.49   21.97 116
   0  -9 -12  541.16   25.74  35
   0  -9 -12  522.10   25.52  42
   0  -9 -13  431.54   22.83  25
   0   9  13  491.72   19.68 163
   0   9  13  511.45   19.59 159
   0   9  13  467.20   18.96 145
   0   9  13  524.54   19.69 140
   0  -9 -13  455.62   18.84  65
   0  -9 -13  482.65   19.44  71
   0   9  13  515.07   20.22 138
   0   9  13  515.88   20.17 124
   0   9  13  518.01   19.80 116
   0  -9 -13  437.30   22.84  35
   0  -9 -13  456.77   23.11  42
   0   9  14   70.09    6.38 140
   0  -9 -14   65.93    5.54  71
   0   9  14   73.53    6.66 138
   0   9  14   60.14    6.43 124
   0  -9 -14   49.13    8.30  42
   0   9  14   55.92    5.29 159
   0   9  14   64.21    6.26 163
   0   9  15  538.83   19.44 140
   0   9  15  508.39   19.55 124
   0   9  15  509.57   19.43 163
   0   9  15  475.93   18.70 159
   0  -9 -15  456.18   22.01  54
   0  -9 -15  474.26   18.69  71
   0   9  16   16.76    3.50 135
   0   9  17   25.41    3.03  94
   0   9  17   27.61    3.23 135
   0 -10  13  157.05    6.72  89
   0 -10  13  139.95    6.60 118
   0  10 -12  165.90    8.58  77
   0  10 -12  159.65    8.34  72
   0 -10  12  147.97    7.19 112
   0  10 -12  152.88    7.37 106
   0 -10  12  171.29    7.88 118
   0 -10  12  172.53    7.62  95
   0 -10  12  176.45    7.71  90
   0 -10  12  145.83    6.97  97
   0 -10  12  177.55    7.54  92
   0  10 -11  198.29    9.23  82
   0 -10  11  209.16    9.44  90
   0 -10  11  210.09    9.12  92
   0  10 -11  173.90    9.49  61
   0  10 -11  210.63   10.17  72
   0 -10  11  201.30   10.69 126
   0 -10  11  198.59    9.57 118
   0  10 -11  201.38   13.08  56
   0 -10  10 1267.75   45.36  97
   0 -10  10 1350.04   46.29  90
   0  10 -10 1371.58   45.91  82
   0 -10  10 1349.51   45.68  92
   0 -10  10 1277.13   46.12 148
   0  10 -10 1392.57   46.94  72
   0  10 -10 1277.55   46.52  61
   0 -10  10 1336.89   47.16 126
   0 -10  10 1333.08   46.07 118
   0  10 -10 1374.58   51.06  56
   0  10 -10 1326.39   50.54  53
   0 -10   9  192.20   10.28 148
   0  10  -9  227.99   10.93  72
   0  10  -9  211.06   10.65  61
   0 -10   9  184.30    9.38 134
   0 -10   9  197.42   11.48 126
   0 -10   9  193.84   10.18  95
   0 -10   9  194.21    9.61  92
   0 -10   9  213.85   10.42  90
   0  10  -9  201.28   13.65  53
   0  10  -9  225.80   14.37  56
   0  10  -8  813.19   33.03  56
   0  10  -8  751.96   31.76  27
   0 -10   8  718.82   27.17 171
   0 -10   8  739.94   27.79 153
   0 -10   8  741.16   28.71 148
   0  10  -8  788.36   28.66  61
   0 -10   8  754.40   29.12 126
   0 -10   8  742.08   27.70 118
   0  10  -8  724.28   27.15 102
   0 -10   8  791.79   28.57  90
   0 -10   8  778.49   28.54  95
   0  10  -7  388.12   19.57  53
   0  10  -7  357.22   18.61  27
   0 -10   7  328.69   19.51  19
   0 -10   7  348.34   14.84 171
   0 -10   7  371.33   16.28 148
   0 -10   7  330.51   14.43 142
   0 -10   7  384.39   15.60 153
   0 -10   7  382.96   15.70 152
   0  10  -7  339.67   14.88  73
   0  10  -7  373.99   15.79  61
   0  10  -7  340.98   15.01 123
   0 -10   7  380.91   16.59 126
   0 -10   7  365.03   14.96 118
   0 -10   7  346.72   14.75  93
   0  10  -7  322.06   14.47 102
   0 -10   7  360.00   15.75  90
   0  10  -6  227.60   14.25  53
   0  10  -6  203.99   13.64  27
   0 -10   6  231.70   10.63 171
   0 -10   6  198.40   10.20 142
   0 -10   6  228.66   11.05 153
   0 -10   6  220.46   10.98 152
   0  10  -6  205.18   10.71  61
   0  10  -6  197.65   10.19  73
   0 -10   6  203.97   11.52 126
   0 -10   6  209.86   10.07 118
   0 -10   6  204.77   10.11  93
   0  10  -5  115.61   10.01  53
   0 -10   5   99.12   11.31  19
   0  10  -5   84.41    9.17  27
   0 -10   5   97.43    6.77 171
   0 -10   5   96.37    7.17 153
   0 -10   5  103.73    7.20 152
   0 -10   5   91.35    6.73 142
   0  10  -5   88.79    6.49  73
   0  10  -5   97.45    6.92  61
   0 -10   5  102.74    8.00 126
   0 -10   5   95.76    6.26 118
   0 -10   5   91.42    6.37  93
   0  10  -5   92.26    6.41 102
   0 -10   4   25.62    8.26  19
   0  10  -4   34.37    6.53  27
   0  10  -4   22.13    4.88 176
   0 -10   4   32.09    4.62 171
   0 -10   4   26.79    4.63 153
   0 -10   4   30.98    4.48 142
   0 -10   4   23.73    4.61 152
   0  10  -4   23.34    3.97  73
   0  10  -4   34.61    4.63  61
   0 -10   4   24.74    5.42 126
   0  10  -4   24.92    4.18 102
   0 -10   4   22.88    3.92  93
   0  10  -4   28.78    6.24  40
   0  10  -3  134.36   10.21  53
   0  10  -3  144.36    9.94  40
   0  10  -3  134.70    9.84  27
   0 -10   3  132.30   12.66  19
   0 -10   3  137.78    8.13 171
   0  10  -3  129.26    7.99 176
   0 -10   3  140.17    8.48 153
   0 -10   3  138.93    8.20 152
   0 -10   3  155.24    8.50 142
   0  10  -3  138.50    7.77  73
   0  10  -3  144.77    8.10  61
   0 -10   3  144.03    8.54 126
   0 -10   3  138.85    7.79 120
   0  10  -3  131.48    7.65 102
   0 -10   3  118.58    7.31  93
   0  10  -3  150.61    8.34  82
   0  10  -2  359.09   17.31  53
   0  10  -2  369.46   17.07  56
   0  10  -2  350.13   16.64  27
   0  10  -2  347.18   15.52   5
   0 -10   2  335.74   19.39  19
   0  10  -2  310.22   14.15 176
   0 -10   2  335.20   14.40 174
   0 -10   2  357.89   15.09 142
   0 -10   2  353.18   14.83 152
   0  10  -2  337.69   14.44  73
   0 -10   2  340.80   14.50 126
   0  10  -2  333.54   14.45 106
   0 -10   2  341.86   14.44 120
   0  10  -2  351.93   14.50  82
   0  10  -2  357.57   14.25 102
   0  10  -1  421.93   18.23  40
   0  10  -1  383.02   18.37  53
   0  10  -1  407.79   18.12  56
   0  10  -1  431.72   17.14   5
   0 -10   1  399.53   16.22 174
   0 -10   1  402.56   16.42 171
   0  10  -1  365.44   15.89 176
   0 -10   1  390.16   16.72 142
   0 -10   1  387.47   16.22 152
   0 -10   1  407.77   16.74 141
   0 -10   1  335.22   15.47  74
   0  10  -1  388.51   16.22  73
   0  10  -1  423.43   15.85  72
   0  10  -1  399.02   16.16 106
   0 -10   1  406.92   16.26 120
   0  10  -1  419.82   16.06 102
   0  10  -1  425.82   16.24  82
   0  10   0 1277.54   44.17  56
   0  10   0 1234.01   44.83  53
   0  10   0 1230.70   44.36  40
   0  10   0 1283.66   42.84   5
   0 -10   0 1256.16   46.74  23
   0 -10   0 1330.12   42.70 171
   0 -10   0 1253.87   43.19 161
   0  10   0 1172.87   41.78 176
   0  10   0 1053.44   41.15 165
   0 -10   0 1215.21   42.46 174
   0 -10   0 1229.78   42.75 141
   0 -10   0 1201.50   42.12 152
   0 -10   0 1102.16   41.90  74
   0  10   0 1225.26   41.64  72
   0  10   0 1272.37   42.44  61
   0  10   0 1142.27   41.99 123
   0  10   0 1199.80   42.04 106
   0 -10   0 1167.67   42.33 120
   0  10   0 1273.01   42.08  82
   0  10   0 1236.08   42.03 102
   0  10   1  867.69   31.88  56
   0  10   1  846.11   32.80  40
   0  10   1  879.40   31.06   5
   0 -10  -1  857.45   31.42 161
   0  10   1  821.68   30.18 176
   0 -10  -1  913.03   30.79 171
   0  10   1  772.56   29.65 165
   0 -10  -1  831.67   30.22 152
   0 -10  -1  879.22   31.00 141
   0 -10  -1  818.09   30.60  74
   0  10   1  872.23   29.86  72
   0 -10  -1  836.13   30.00  79
   0  10   1  841.97   29.33  77
   0 -10  -1  852.27   31.27  60
   0  10   1  886.53   30.70  61
   0  10   1  830.41   30.45 123
   0  10   1  847.18   30.52 106
   0  10   1  844.50   30.38 102
   0  10   2  880.16   33.48  40
   0 -10  -2  812.61   33.47  46
   0 -10  -2  868.39   34.77  54
   0  10   2  812.85   31.46  56
   0 -10  -2  849.09   32.51  42
   0 -10  -2  786.69   32.06  52
   0  10   2  879.07   31.32   5
   0  10   2  887.01   32.00  26
   0 -10  -2  898.70   31.70 161
   0  10   2  820.96   30.51 176
   0  10   2  837.93   30.16 165
   0  10   2  891.53   30.55 160
   0 -10  -2  919.64   30.96 171
   0 -10  -2  873.20   30.45 152
   0 -10  -2  905.35   31.24 141
   0 -10  -2  865.14   31.68  60
   0  10   2  837.73   29.89  72
   0 -10  -2  835.49   30.59  79
   0 -10  -2  839.97   31.20  74
   0  10   2  854.03   30.90 106
   0  10   2  836.92   30.69 102
   0  10   2  870.85   30.63  87
   0 -10  -3 1253.84   48.87  54
   0 -10  -3 1243.03   48.02  46
   0 -10  -3 1346.24   47.28  42
   0 -10  -3 1280.84   45.99  25
   0  10   3 1229.28   45.73  26
   0 -10  -3 1379.95   49.59  23
   0  10   3 1307.64   44.66 160
   0  10   3 1283.72   44.39 165
   0 -10  -3 1322.19   45.60 161
   0  10   3 1280.09   44.67 176
   0 -10  -3 1376.29   44.97 171
   0 -10  -3 1321.31   45.07 141
   0 -10  -3 1267.79   45.81  60
   0 -10  -3 1361.99   46.16  71
   0  10   3 1274.94   44.71 123
   0  10   3 1233.46   44.94 106
   0  10   3 1313.50   44.91 102
   0  10   3 1257.16   44.62  87
   0 -10  -4  865.91   33.27  46
   0 -10  -4  818.98   33.52  54
   0  10   4  827.09   32.90  57
   0 -10  -4  835.23   32.14  42
   0 -10  -4  796.83   31.14  25
   0  10   4  806.50   30.36  26
   0 -10  -4  877.14   34.05  23
   0  10   4  851.72   30.26   5
   0 -10  -4  838.31   29.59 171
   0  10   4  820.37   29.31 160
   0  10   4  854.41   29.40 165
   0 -10  -4  798.57   30.07 161
   0  10   4  765.50   29.10 143
   0 -10  -4  811.55   29.69 141
   0 -10  -4  849.09   30.57  60
   0 -10  -4  835.12   30.60  71
   0  10   4  791.73   29.42 123
   0  10   4  854.29   29.87 106
   0  10   4  825.72   29.36  87
   0  10   5   -1.33    4.61   5
   0 -10  -5    2.39    5.88  23
   0 -10  -5    1.35    4.23  25
   0  10   5    1.71    3.06 160
   0 -10  -5    3.14    3.36 161
   0 -10  -5    0.72    2.92 171
   0 -10  -5    2.51    3.33 141
   0  10   5    1.41    3.48 143
   0 -10  -5    1.50    3.97  71
   0  10   5    1.58    3.91 123
   0 -10  -5    0.48    5.38  54
   0 -10  -5   -3.97    5.31  46
   0  10   5   -2.15    4.70  57
   0 -10  -5    2.67    5.16  42
   0  10   5    4.09    3.18  87
   0 -10  -6  175.45   12.60  23
   0 -10  -6  183.94   11.18  25
   0  10   6  170.02    9.38 176
   0 -10  -6  164.35    9.04 161
   0 -10  -6  166.16    8.59 141
   0  10   6  176.74    8.92 143
   0 -10  -6  187.84    9.64  65
   0 -10  -6  186.66    9.80  71
   0  10   6  175.65    8.83 123
   0 -10  -6  183.76   12.28  54
   0 -10  -6  181.68   11.69  42
   0  10   6  204.05   12.03  57
   0 -10  -6  175.66   11.77  46
   0  10   6  176.54    8.53  87
   0 -10  -7 2142.14   77.49 161
   0  10   7 2344.13   77.43 176
   0 -10  -7 2169.95   76.96 141
   0  10   7 2385.69   77.57 143
   0 -10  -7 2418.13   78.03  65
   0 -10  -7 2417.76   78.24  71
   0  10   7 2242.37   77.03 123
   0 -10  -7 2279.51   81.67  23
   0 -10  -7 2273.60   80.38  25
   0  10   7 2387.67   81.24  57
   0 -10  -7 2357.80   82.22  35
   0 -10  -7 2308.42   81.02  42
   0 -10  -7 2286.65   81.80  54
   0  10   8 2242.28   76.82 158
   0 -10  -8 2095.29   77.21 161
   0  10   8 2337.39   77.59 143
   0 -10  -8 2375.16   78.07  71
   0 -10  -8 2418.34   77.87  65
   0  10   8 2344.56   77.74 129
   0  10   8 2255.64   76.83 123
   0 -10  -8 2368.64   81.46  42
   0 -10  -8 2312.10   82.27  35
   0  10   8 2261.90   80.62  20
   0 -10  -8 2263.36   80.71  25
   0 -10  -8 2370.49   81.86  23
   0 -10  -9 2646.28   89.43  25
   0  10   9 2355.41   87.83   2
   0  10   9 2488.27   88.81  20
   0 -10  -9 2454.20   89.31  23
   0 -10  -9 2315.99   84.96 161
   0  10   9 2535.15   84.84 158
   0  10   9 2533.67   84.91 163
   0  10   9 2382.16   84.33 145
   0 -10  -9 2723.62   85.81  65
   0 -10  -9 2673.32   86.05  71
   0  10   9 2639.44   85.88 129
   0  10   9 2504.96   85.68 124
   0  10   9 2491.18   85.41 138
   0  10   9 2507.88   84.64 123
   0  10   9 2559.17   85.12 116
   0  10   9 2770.98   85.98 106
   0 -10  -9 2581.20   89.69  42
   0 -10  -9 2712.28   90.67  35
   0 -10 -10 5178.37  172.27  25
   0  10  10 4807.56  171.33  20
   0 -10 -10 4636.22  171.32  23
   0  10  10 4994.95  167.30 158
   0  10  10 4845.41  167.47 163
   0  10  10 5023.36  167.10 145
   0 -10 -10 5275.05  168.54  71
   0 -10 -10 5110.01  168.03  65
   0  10  10 5136.02  168.18 138
   0  10  10 5302.53  168.61 129
   0  10  10 5077.69  168.37 124
   0  10  10 5362.30  168.54 106
   0  10  10 5191.28  167.84 116
   0 -10 -10 5214.03  173.15  35
   0  10  11  521.69   25.89  20
   0 -10 -11  550.08   26.35  25
   0 -10 -11  517.63   25.66  23
   0  10  11  580.04   22.63 163
   0  10  11  574.90   22.04 145
   0 -10 -11  611.73   22.84  65
   0 -10 -11  612.19   23.29  71
   0  10  11  604.53   23.48 129
   0  10  11  589.87   23.37 124
   0  10  11  605.05   23.28 138
   0  10  11  638.38   23.56 106
   0  10  11  605.15   22.83 116
   0 -10 -11  620.89   27.45  35
   0 -10 -11  625.26   27.49  42
   0  10  12 1274.79   43.32 163
   0  10  12 1189.85   43.24 159
   0  10  12 1239.54   44.24 144
   0  10  12 1199.51   42.52 145
   0  10  12 1269.78   43.03 140
   0 -10 -12 1130.55   42.85  65
   0 -10 -12 1251.68   43.58  71
   0  10  12 1257.17   43.78 138
   0  10  12 1247.34   43.89 124
   0  10  12 1241.92   43.32 116
   0 -10 -12 1184.84   47.72  35
   0 -10 -12 1212.79   47.63  42
   0 -10 -12 1302.64   48.35  54
   0  10  13  441.15   17.51 159
   0  10  13  451.08   17.84 163
   0  10  13  414.61   16.88 145
   0  10  13  444.00   17.54 140
   0 -10 -13  415.10   17.56  71
   0  10  13  443.22   18.25 138
   0  10  13  461.43   18.34 124
   0  10  13  440.19   17.70 116
   0 -10 -13  437.83   21.67  35
   0 -10 -13  424.69   21.62  42
   0 -10 -13  466.87   21.89  54
   0  10  14  179.01    9.03 140
   0  10  14  180.91    9.66 138
   0  10  14  177.89    9.57 124
   0  10  14  159.44    8.43 159
   0  10  14  182.18    9.26 163
   0 -10 -14  157.22   12.01  42
   0 -10 -14  175.72   12.04  54
   0 -10 -14  165.78    8.80  71
   0 -10 -15  383.04   15.97  79
   0 -10 -15  394.09   15.75  71
   0  10  16   -1.99    2.58  94
   0  10  16    0.15    2.73 135
   0  10  17  425.37   15.22 135
   0  11 -12    2.45    2.48  87
   0 -11  12    2.73    2.36  95
   0 -11  12    7.10    2.39 118
   0  11 -11  393.81   14.72  72
   0  11 -11  381.13   14.74  77
   0  11 -11  343.80   13.55 106
   0 -11  11  366.57   13.64 118
   0 -11  11  389.40   13.88 112
   0  11 -11  325.93   13.53  82
   0 -11  11  359.99   13.89  90
   0 -11  11  344.74   13.45  92
   0 -11  10    8.31    3.35  90
   0 -11  10    4.40    3.28  95
   0  11 -10    9.05    3.95  82
   0 -11  10    7.72    3.24  92
   0  11 -10    7.97    3.63  61
   0  11 -10    8.50    3.89  72
   0 -11  10    1.33    5.24 126
   0 -11  10    5.15    3.51 118
   0  11 -10    3.92    3.96 106
   0  11 -10    0.45    5.23  56
   0 -11   9 1991.91   66.58  95
   0  11  -9 2017.68   66.12  82
   0 -11   9 1941.89   66.46  90
   0 -11   9 1948.56   65.70  92
   0 -11   9 1808.19   66.31 148
   0  11  -9 2079.90   67.03  72
   0  11  -9 1937.20   66.80  61
   0 -11   9 1947.76   67.06 126
   0 -11   9 1988.27   65.84 118
   0  11  -9 1893.71   65.94 106
   0  11  -9 2039.78   70.93  56
   0  11  -9 1872.37   70.36  53
   0  11  -8  121.09    7.04 102
   0 -11   8  134.73    8.02  90
   0 -11   8  129.68    7.99  95
   0 -11   8  123.81    7.15  92
   0  11  -8  128.05    7.86  82
   0 -11   8  128.21    7.97 148
   0 -11   8  125.62    7.33 153
   0  11  -8  130.88    8.11  61
   0  11  -8  136.64    8.23  72
   0 -11   8  119.20    8.97 126
   0 -11   8  125.55    7.36 118
   0  11  -8  131.19   10.99  53
   0  11  -7 1030.07   40.74  53
   0  11  -7  944.16   39.43  27
   0 -11   7 1013.93   35.90 171
   0 -11   7 1035.42   36.44 153
   0 -11   7 1009.14   37.13 148
   0  11  -7 1089.82   37.04  61
   0  11  -7  942.72   35.58 123
   0 -11   7 1057.28   37.17 126
   0 -11   7  995.59   35.48 118
   0  11  -7 1038.16   36.21  82
   0  11  -7 1001.40   35.54 102
   0 -11   7 1013.28   36.73  90
   0 -11   7  970.49   35.59  93
   0 -11   6  158.08   13.39  19
   0  11  -6  155.22   11.97  27
   0 -11   6  178.68    9.42 171
   0 -11   6  182.48    9.81 153
   0 -11   6  146.85    8.72 142
   0 -11   6  210.30   10.28 152
   0  11  -6  178.66    9.88  61
   0 -11   6  193.08   10.76 126
   0  11  -6  158.65    9.53 123
   0  11  -6  206.74   13.17  56
   0  11  -6  178.40   12.74  53
   0  11  -6  187.35    9.92  82
   0 -11   6  178.09   10.06  90
   0  11  -6  189.27    9.21 102
   0 -11   6  166.34    8.89  93
   0 -11   5  161.45   13.59  19
   0  11  -5  137.54   11.13  27
   0 -11   5  166.60    8.99 171
   0 -11   5  168.98    9.32 152
   0 -11   5  140.78    8.58 142
   0 -11   5  153.18    9.17 153
   0  11  -5  159.33    8.95  72
   0  11  -5  154.89    8.99  61
   0 -11   5  154.70    9.74 126
   0  11  -5  141.05    8.98 123
   0  11  -5  173.90    9.23  82
   0  11  -5  141.34    8.25 102
   0 -11   5  145.55    8.12  93
   0  11  -5  159.28   11.75  56
   0  11  -4   87.33    8.68  56
   0  11  -4   93.65    9.26  53
   0  11  -4   80.41    8.11  40
   0  11  -4   69.68    8.46  27
   0  11  -4   64.01   11.06   2
   0 -11   4   95.38   11.20  19
   0  11  -4   69.26    6.38 176
   0 -11   4   91.49    6.78 171
   0 -11   4   80.31    6.51 142
   0 -11   4   86.73    6.75 152
   0 -11   4   80.81    6.77 153
   0  11  -4   80.37    6.20  73
   0  11  -4   91.06    6.70  61
   0  11  -4   81.09    6.29  72
   0 -11   4   79.79    6.97 126
   0  11  -4   68.94    6.72 123
   0  11  -4   81.25    7.04 106
   0  11  -4   77.14    6.19 102
   0  11  -4   82.49    6.81  82
   0 -11   4   70.86    5.83  93
   0  11  -3  756.10   30.71  40
   0  11  -3  819.82   32.60  53
   0  11  -3  809.87   31.94  56
   0 -11   3  763.86   34.13  19
   0  11  -3  765.64   31.40  27
   0  11  -3  727.00   28.05 176
   0 -11   3  828.31   29.50 171
   0 -11   3  804.22   29.52 142
   0 -11   3  803.21   29.22 152
   0 -11   3  802.77   29.76 153
   0  11  -3  825.14   29.28  61
   0  11  -3  777.56   28.59  72
   0  11  -3  747.95   28.68 123
   0 -11   3  752.05   28.77 126
   0  11  -3  770.80   28.68 106
   0  11  -3  742.36   28.24 102
   0  11  -3  809.55   28.74  82
   0 -11   3  717.34   28.02  93
   0  11  -2   19.86    5.40  56
   0  11  -2   23.20    6.18  40
   0  11  -2   17.53    5.58  53
   0 -11   2   24.67    8.66  19
   0 -11   2   28.84    4.38 174
   0  11  -2   25.02    5.34 176
   0 -11   2   27.37    4.82 142
   0 -11   2   23.89    4.52 152
   0  11  -2   23.54    4.07  72
   0 -11   2   22.74    5.12 126
   0  11  -2   24.57    5.34 123
   0  11  -2   33.83    5.32 106
   0 -11   2   21.30    4.49 120
   0  11  -2   31.06    5.18  82
   0  11  -2   27.85    4.84 102
   0  11  -1   90.56    7.88  56
   0  11  -1   81.90    8.09  53
   0  11  -1   85.89    8.45  40
   0 -11   1   75.06   10.72  19
   0  11  -1   80.26    6.76 176
   0 -11   1   78.40    6.50 171
   0 -11   1   76.85    6.16 174
   0 -11   1   83.31    6.22 152
   0 -11   1   83.68    6.90 141
   0 -11   1   75.85    6.65 142
   0  11  -1   74.01    5.68  72
   0  11  -1   82.58    6.96 123
   0 -11   1   77.44    6.37 120
   0  11  -1   87.40    6.93 106
   0  11  -1   85.55    6.60  82
   0  11  -1   81.19    6.30 102
   0  11   0  467.14   20.61  40
   0  11   0  435.83   19.51  56
   0  11   0  475.41   18.89   5
   0  11   0  420.65   17.58 176
   0 -11   0  449.65   18.92 161
   0 -11   0  433.13   18.13 174
   0 -11   0  460.61   18.16 171
   0 -11   0  474.22   18.59 141
   0 -11   0  413.82   17.49 152
   0 -11   0  397.20   17.45  74
   0  11   0  438.19   17.96  61
   0  11   0  435.20   17.15  72
   0  11   0  443.11   16.73  77
   0  11   0  439.92   17.94 123
   0  11   0  460.12   18.06 106
   0 -11   0  417.68   18.07 120
   0  11   0  460.33   17.85  82
   0  11   0  449.19   17.79 102
   0  11   1   33.77    5.02  56
   0  11   1   47.44    7.31  40
   0  11   1   34.03    6.09   5
   0 -11  -1   35.19    8.42  23
   0  11   1   35.69    5.40  26
   0 -11  -1   41.28    5.60 161
   0 -11  -1   33.84    4.98 174
   0  11   1   26.81    4.00 165
   0  11   1   33.81    5.51 176
   0 -11  -1   38.55    4.73 171
   0  11   1   38.05    4.68 160
   0 -11  -1   37.70    5.17 141
   0 -11  -1   41.28    4.49 152
   0 -11  -1   36.52    4.80  74
   0 -11  -1   32.36    3.96  79
   0  11   1   32.20    3.86  72
   0  11   1   32.66    5.28 123
   0  11   1   34.96    5.40 106
   0 -11  -1   32.68    5.09 120
   0  11   1   37.82    4.86  87
   0  11   1   26.81    4.85 102
   0  11   2  100.66    9.33  40
   0  11   2  103.77    6.55 165
   0  11   2  104.92    7.52 176
   0 -11  -2  128.47    8.26 161
   0 -11  -2  119.62    7.21 171
   0  11   2  117.53    7.05 160
   0 -11  -2  111.15    6.63 152
   0 -11  -2  125.81    7.53 141
   0  11   2  120.50    8.42   5
   0  11   2  104.71    7.86  26
   0 -11  -2  117.01    8.39  60
   0 -11  -2  101.94    7.40  74
   0 -11  -2  107.71    7.05  79
   0  11   2  107.91    6.21  72
   0 -11  -2  111.35    7.53 120
   0  11   2  112.07    7.77 106
   0  11   2  117.04    7.30 102
   0  11   2  119.33    7.37  87
   0 -11  -3 3057.83  110.78  54
   0 -11  -3 2726.51  107.64  52
   0 -11  -3 3050.81  109.65  46
   0  11   3 2940.92  106.87  26
   0 -11  -3 3556.26  112.10  23
   0 -11  -3 3331.87  106.28 171
   0  11   3 3262.89  105.89 160
   0  11   3 3205.96  105.90 176
   0  11   3 3043.45  105.40 165
   0 -11  -3 3233.77  106.98 161
   0  11   3 3113.04  105.43 143
   0 -11  -3 3336.29  106.49 141
   0 -11  -3 3229.91  107.35  60
   0 -11  -3 3038.05  106.69  74
   0 -11  -3 3175.86  106.08  79
   0  11   3 3296.95  106.36 106
   0  11   3 3335.80  106.26 102
   0  11   3 3291.80  105.98  87
   0  11   4   84.37    8.76  57
   0 -11  -4   81.64    8.42  46
   0 -11  -4   81.30    8.25  42
   0 -11  -4   86.69    9.39  54
   0 -11  -4   90.14   10.28  23
   0 -11  -4   69.81    6.73  25
   0  11   4   69.16    6.15  26
   0  11   4   81.05    5.96 165
   0 -11  -4   76.81    5.92 171
   0 -11  -4   84.64    6.68 161
   0  11   4   88.94    5.91 160
   0  11   4   88.92    6.93 176
   0  11   4   93.42    6.08 143
   0 -11  -4   80.76    6.18 141
   0 -11  -4   81.61    7.14  60
   0  11   4   89.22    6.56 123
   0  11   4   94.58    6.64 106
   0  11   4   86.48    6.04  87
   0 -11  -5 1770.13   65.34  54
   0  11   5 1889.65   64.92  57
   0 -11  -5 1707.10   64.31  46
   0 -11  -5 1766.55   63.65  42
   0 -11  -5 1724.94   62.68  25
   0 -11  -5 1843.81   65.78  23
   0 -11  -5 1723.52   60.41 171
   0 -11  -5 1756.87   61.26 161
   0  11   5 1773.79   60.24 160
   0  11   5 1755.39   60.32 143
   0 -11  -5 1766.50   60.73 141
   0 -11  -5 1748.81   61.70  71
   0 -11  -5 1748.02   61.58  60
   0  11   5 1800.97   60.49 123
   0  11   5 1847.01   60.87 106
   0  11   5 1800.72   60.29  87
   0 -11  -6    7.13    4.67  25
   0 -11  -6   10.31    6.92  23
   0  11   6    4.00    5.15 176
   0 -11  -6    5.59    3.14 171
   0 -11  -6    8.50    4.00 161
   0  11   6    5.11    3.84 143
   0 -11  -6    9.52    3.75 141
   0 -11  -6    7.27    4.42  71
   0  11   6    3.91    4.23 123
   0 -11  -6    6.23    5.77  42
   0 -11  -6    8.00    5.47  46
   0  11   6   16.38    5.98  57
   0 -11  -6    3.81    5.83  54
   0  11   6   11.58    3.71  87
   0 -11  -7 1869.70   67.21 161
   0  11   7 1998.94   67.08 176
   0 -11  -7 1943.14   66.70 141
   0  11   7 1958.45   66.97 143
   0 -11  -7 2046.56   68.02  71
   0  11   7 1989.03   66.69 123
   0  11   7 1915.30   67.06 129
   0 -11  -7 2000.08   71.98  54
   0  11   7 2108.15   71.34  57
   0 -11  -7 2028.41   71.04  42
   0 -11  -7 1989.09   71.40  46
   0 -11  -7 1925.72   69.99  25
   0 -11  -7 1912.64   71.63  23
   0 -11  -8  609.86   29.29  23
   0 -11  -8  647.75   28.36  25
   0  11   8  633.17   28.07  20
   0  11   8  640.08   28.93   2
   0  11   8  642.82   24.50 158
   0 -11  -8  621.76   25.19 161
   0  11   8  716.16   25.59 143
   0  11   8  709.69   25.60 129
   0  11   8  689.94   24.88 123
   0 -11  -8  693.24   29.30  42
   0 -11  -8  665.55   29.36  46
   0 -11  -8  669.66   29.68  54
   0  11   8  657.68   24.64 116
   0 -11  -8  717.66   26.19  71
   0 -11  -8  702.48   25.77  65
   0  11   9 4261.88  152.89  20
   0 -11  -9 4623.54  153.78  25
   0 -11  -9 4269.75  153.90  23
   0 -11  -9 4628.86  150.13  65
   0 -11  -9 4759.96  150.63  71
   0  11   9 4423.80  149.00 158
   0 -11  -9 4229.60  149.49 161
   0  11   9 4468.74  148.99 123
   0  11   9 4492.09  150.08 124
   0  11   9 4389.13  149.66 138
   0  11   9 4712.72  150.21 129
   0  11   9 4852.17  150.29 106
   0  11   9 4574.65  149.35 116
   0 -11  -9 4636.02  154.33  42
   0 -11  -9 4636.82  154.72  46
   0 -11  -9 4492.42  155.19  35
   0  11  10   59.12    8.00  20
   0 -11 -10   53.13    8.36  23
   0 -11 -10   63.38    8.28  25
   0 -11 -10   44.25    5.55  65
   0 -11 -10   60.82    5.98  71
   0 -11 -10   55.65    5.18 161
   0  11  10   57.55    4.94 158
   0  11  10   64.71    6.19 138
   0  11  10   65.14    6.16 129
   0  11  10   46.84    6.06 124
   0  11  10   58.91    5.39 116
   0  11  10   56.98    6.25 106
   0 -11 -10   56.60    8.68  42
   0 -11 -10   56.24    8.52  35
   0 -11 -11  615.32   29.15  35
   0 -11 -11  681.58   29.48  54
   0 -11 -11  625.34   24.74  65
   0 -11 -11  664.88   25.38  71
   0  11  11  652.04   25.32 124
   0  11  11  677.09   25.14 138
   0  11  11  691.33   25.56 129
   0  11  11  674.66   25.37 106
   0  11  11  662.66   24.64 116
   0 -11 -11  609.18   28.51  25
   0  11  12  327.28   14.20 159
   0  11  12  347.95   14.34 163
   0  11  12  357.94   15.39 144
   0 -11 -12  298.91   14.13  65
   0 -11 -12  330.76   14.71  71
   0  11  12  380.11   15.14 138
   0  11  12  373.77   15.39 129
   0  11  12  360.79   15.32 124
   0 -11 -12  328.39   14.05 120
   0  11  12  335.43   14.28 116
   0 -11 -12  345.64   18.75  54
   0 -11 -12  344.95   18.50  46
   0 -11 -12  316.58   18.39  35
   0  11  13 1080.82   38.37 144
   0 -11 -13 1037.57   37.74  71
   0  11  13 1070.67   38.10 129
   0  11  13 1108.34   37.99 138
   0  11  13 1104.21   38.13 124
   0  11  13 1031.52   37.25 159
   0  11  13 1069.15   37.36 163
   0 -11 -13 1078.37   41.90  54
   0 -11 -13  982.51   41.32  42
   0  11  14  180.17    9.21 144
   0  11  14  189.52    9.20 138
   0  11  14  177.81    9.09 129
   0  11  14  180.17    9.07 124
   0 -11 -14  156.56    8.45  71
   0 -11 -14  158.07    8.90  60
   0 -11 -14  154.74    8.68  79
   0  11  15  312.27   12.68 135
   0  11  15  352.13   13.07 124
   0  11  15  349.67   13.21 129
   0 -11 -15  340.38   13.09  60
   0 -11 -15  287.87   12.65  79
   0 -11 -15  271.39   11.96 174
   0  11  16   86.49    5.16 129
   0  11  16   64.22    4.18 135
   0 -12  11    4.17    2.30 112
   0  12 -11    8.24    2.72  87
   0 -12  11    7.32    2.39  90
   0  12 -10   63.06    4.58 106
   0 -12  10   58.74    3.95  92
   0 -12  10   70.78    4.65  90
   0 -12  10   72.60    4.73  95
   0  12 -10   56.84    4.57  82
   0  12 -10   73.80    5.26  72
   0 -12   9   10.47    2.99 148
   0  12  -9   14.21    4.01  72
   0  12  -9   17.64    4.12  77
   0  12  -9   18.02    4.09 106
   0 -12   9   21.17    3.53  90
   0 -12   9   20.58    3.72  95
   0 -12   9   15.51    3.16  92
   0  12  -9   14.81    3.91  82
   0 -12   8  100.68    6.54 148
   0  12  -8   89.16    6.70  61
   0  12  -8  101.34    6.74  77
   0 -12   8  101.47    7.72 126
   0  12  -8  106.26    6.77 106
   0 -12   8   92.79    5.78  92
   0  12  -8  103.07    6.69  82
   0 -12   8  103.33    6.64  90
   0 -12   8   98.62    6.64  95
   0  12  -7   60.75    8.03  56
   0  12  -7   59.45    8.07  53
   0 -12   7   65.82    5.29 171
   0 -12   7   75.85    5.72 153
   0 -12   7   71.78    6.13 148
   0  12  -7   61.09    5.88  61
   0  12  -7   62.64    5.74 123
   0 -12   7   64.80    6.98 126
   0  12  -7   63.06    5.88 106
   0  12  -7   73.53    6.14  82
   0  12  -7   59.40    5.26 102
   0 -12   7   67.02    5.95  95
   0 -12   7   73.10    5.98  90
   0  12  -6  381.00   19.33  56
   0 -12   6  390.02   15.93 171
   0 -12   6  379.00   16.20 153
   0 -12   6  379.01   16.82 148
   0 -12   6  353.30   15.16 142
   0  12  -6  426.03   16.35  72
   0  12  -6  385.96   16.38  61
   0  12  -6  369.34   15.66 123
   0 -12   6  390.54   16.57 126
   0  12  -6  384.86   15.90 106
   0  12  -6  370.80   15.40 102
   0 -12   6  405.77   16.56  90
   0 -12   6  339.25   14.90  93
   0  12  -6  401.97   16.07  82
   0  12  -5   83.58    8.82  56
   0 -12   5   98.05    6.96 171
   0 -12   5   87.92    6.92 153
   0 -12   5   86.68    6.45 142
   0 -12   5   97.72    7.19 152
   0  12  -5   93.44    7.03  61
   0  12  -5   95.67    6.88  72
   0 -12   5   84.08    7.45 126
   0  12  -5   85.94    7.04 123
   0  12  -5   84.14    6.91 106
   0 -12   5   73.77    5.64  93
   0  12  -5   90.28    6.51 102
   0  12  -5  103.30    7.33  82
   0  12  -4  274.18   16.53  53
   0  12  -4  304.24   16.50  56
   0 -12   4  304.14   18.77  19
   0 -12   4  309.36   13.92 171
   0  12  -4  274.22   12.82 176
   0 -12   4  279.09   13.65 142
   0 -12   4  299.94   14.28 153
   0 -12   4  308.18   13.95 152
   0  12  -4  325.20   13.69  72
   0  12  -4  294.41   13.82  61
   0 -12   4  302.94   13.93 126
   0  12  -4  299.01   13.57 123
   0  12  -4  291.86   13.53 106
   0  12  -4  306.12   13.31 102
   0  12  -4  329.25   13.85  82
   0  12  -3   17.49    5.73  56
   0  12  -3   22.29    6.17  40
   0  12  -3   24.82    6.40  53
   0 -12   3   21.91    9.04  19
   0  12  -3   12.78    9.48   2
   0 -12   3   16.53    4.71 171
   0  12  -3   18.19    5.25 176
   0 -12   3   19.33    4.54 152
   0 -12   3   21.12    4.97 153
   0 -12   3   23.91    4.62 142
   0  12  -3   12.57    4.00  72
   0  12  -3   20.92    4.62  61
   0 -12   3   20.02    5.39 126
   0  12  -3   20.52    5.27 123
   0  12  -3   18.23    5.15 106
   0  12  -3   27.87    5.26  82
   0  12  -3   20.84    4.64 102
   0  12  -2  783.50   32.27  56
   0  12  -2  756.58   31.85  40
   0 -12   2  772.67   35.49  19
   0  12  -2  745.67   29.01 176
   0 -12   2  754.88   29.33 174
   0 -12   2  837.04   30.74 142
   0 -12   2  781.36   29.71 152
   0  12  -2  832.72   29.45  72
   0  12  -2  791.92   29.66 123
   0 -12   2  807.03   29.42 126
   0  12  -2  842.58   29.84 106
   0 -12   2  810.60   29.74 120
   0  12  -2  823.51   29.59 102
   0  12  -2  836.46   29.77  82
   0  12  -1  189.93   12.85  40
   0  12  -1  210.11   12.55  56
   0 -12   1  207.16   16.30  19
   0 -12   1  228.03   11.27 171
   0  12  -1  214.03   10.73 176
   0 -12   1  213.91   10.96 174
   0 -12   1  195.84   11.42 142
   0 -12   1  224.22   10.81 152
   0  12  -1  204.30    9.77  77
   0  12  -1  235.03   10.55  72
   0  12  -1  214.09   11.11  61
   0  12  -1  206.41   11.00 123
   0 -12   1  213.96   11.09 120
   0  12  -1  222.36   11.22 106
   0  12  -1  224.97   11.07  82
   0  12  -1  221.56   11.00 102
   0  12   0  669.74   27.20  56
   0  12   0  644.85   28.04  40
   0 -12   0  644.70   31.54  19
   0  12   0  564.13   26.30  26
   0  12   0  717.01   25.29 160
   0 -12   0  671.41   25.84 174
   0  12   0  657.79   25.06 176
   0 -12   0  770.36   26.15 171
   0 -12   0  660.58   26.53 142
   0 -12   0  681.46   25.15 152
   0  12   0  624.85   23.92  77
   0  12   0  716.34   24.90  72
   0 -12   0  540.88   24.53  74
   0  12   0  699.66   25.54 123
   0  12   0  658.04   25.55 106
   0 -12   0  685.85   26.03 120
   0  12   0  706.83   25.58 102
   0  12   0  726.40   25.67  82
   0  12   0  696.32   25.44  87
   0  12   1  299.06   16.18  40
   0  12   1  302.71   14.74  56
   0  12   1  273.56   14.59  26
   0  12   1  291.91   12.70 165
   0 -12  -1  337.90   14.03 171
   0 -12  -1  302.36   14.34 174
   0 -12  -1  314.72   14.73 161
   0  12   1  310.72   13.50 160
   0  12   1  309.84   13.67 176
   0 -12  -1  319.33   13.34 152
   0 -12  -1  332.12   14.42 141
   0 -12  -1  273.10   13.52  74
   0  12   1  299.12   12.80  72
   0  12   1  296.05   13.70 123
   0  12   1  292.94   13.98 106
   0 -12  -1  302.39   14.20 120
   0  12   1  322.22   13.79  87
   0  12   1  316.52   13.87 102
   0  12   2  231.87   13.46  26
   0  12   2  310.75   13.02 160
   0 -12  -2  302.98   13.18 171
   0 -12  -2  297.99   13.95 161
   0  12   2  264.26   12.09 165
   0  12   2  311.31   13.31 176
   0 -12  -2  300.19   13.89 174
   0 -12  -2  251.38   13.13  74
   0 -12  -2  282.64   12.66  79
   0  12   2  262.23   12.02 143
   0 -12  -2  310.32   13.52 141
   0 -12  -2  270.20   12.22 152
   0  12   2  295.53   13.42 106
   0 -12  -2  311.85   13.80 120
   0  12   2  307.17   13.08  87
   0  12   2  306.82   13.24 102
   0 -12  -3   33.34    5.60 174
   0 -12  -3   52.10    5.17 171
   0  12   3   41.07    4.91 160
   0 -12  -3   50.67    5.87 161
   0  12   3   42.95    6.11 176
   0  12   3   37.51    4.61 165
   0  12   3   35.58    4.64 143
   0 -12  -3   50.71    5.29 141
   0 -12  -3   46.49    5.39  74
   0 -12  -3   38.52    5.96  60
   0 -12  -3   38.90    5.02  79
   0 -12  -3   29.80    4.16  63
   0  12   3   49.66    5.82 106
   0  12   3   39.42    4.97  87
   0 -12  -4  259.49   14.76  42
   0  12   4  296.03   16.39  57
   0 -12  -4  245.52   15.29  46
   0 -12  -4  295.38   17.84  23
   0  12   4  279.49   12.94 176
   0 -12  -4  270.79   12.47 171
   0  12   4  278.66   12.19 160
   0 -12  -4  297.22   13.51 161
   0  12   4  251.12   11.90 143
   0 -12  -4  289.80   12.89 141
   0 -12  -4  285.80   13.85  60
   0 -12  -4  264.20   12.56  79
   0 -12  -4  277.79   13.21  74
   0  12   4  270.48   12.57 123
   0  12   4  300.02   13.10 106
   0  12   4  287.68   12.36  87
   0 -12  -5   17.43    6.44  46
   0 -12  -5   17.57    7.05  54
   0  12   5   28.54    6.96  57
   0 -12  -5   16.49    6.20  42
   0 -12  -5   31.73    8.04  23
   0 -12  -5   25.62    4.09 171
   0 -12  -5   26.21    5.09 161
   0  12   5   24.91    4.45 143
   0 -12  -5   26.45    4.43 141
   0 -12  -5   21.65    4.63  79
   0 -12  -5   21.30    5.28  60
   0 -12  -5   29.12    5.21  74
   0  12   5   29.48    5.14 123
   0  12   5   23.82    4.86 106
   0  12   5   24.65    4.17  87
   0 -12  -6  161.66   13.27  23
   0 -12  -6  146.55   10.60  25
   0 -12  -6  168.74    9.52 161
   0 -12  -6  156.72    8.50 171
   0 -12  -6  159.19    8.88 141
   0  12   6  164.88    8.89 143
   0 -12  -6  188.47   10.24  60
   0 -12  -6  179.37   10.16  71
   0  12   6  171.03    9.23 123
   0 -12  -6  155.97   11.84  42
   0 -12  -6  160.31   12.87  54
   0  12   6  172.18   12.21  57
   0 -12  -6  150.47   11.79  46
   0  12   6  174.98    8.66  87
   0 -12  -7 1561.46   55.16 161
   0  12   7 1622.34   54.87 176
   0  12   7 1607.33   54.69 143
   0 -12  -7 1592.62   54.50 141
   0  12   7 1474.74   53.88 158
   0  12   7 1646.54   54.54 123
   0  12   7 1627.24   54.92 129
   0 -12  -7 1605.39   59.95  54
   0  12   7 1707.96   59.31  57
   0 -12  -7 1528.00   58.87  46
   0  12   7 1600.03   59.38   2
   0 -12  -7 1611.98   60.14  23
   0 -12  -7 1419.79   57.13  25
   0 -12  -7 1613.18   55.79  71
   0  12   8  102.24    9.37  20
   0  12   8  101.34   11.32   2
   0 -12  -8   86.86    8.86  25
   0 -12  -8   94.65   10.79  23
   0 -12  -8  117.15    8.20  71
   0  12   8   97.80    6.30 158
   0 -12  -8   97.13    7.17 161
   0  12   8  123.42    7.62 129
   0  12   8  111.31    7.16 123
   0  12   8   95.16    6.26 116
   0 -12  -8  101.25   10.34  54
   0 -12  -8   96.69    9.85  46
   0 -12  -8  112.83   10.46  42
   0 -12  -9  120.05   11.41  23
   0 -12  -9  149.14   11.16  25
   0 -12  -9  145.16    9.08  71
   0  12   9  150.24    7.69 158
   0 -12  -9  138.10    8.29 161
   0  12   9  153.02    9.05 124
   0  12   9  160.76    8.99 129
   0  12   9  149.57    8.53 138
   0  12   9  156.66    8.17 123
   0  12   9  136.76    7.78 116
   0 -12  -9  144.76   12.30  54
   0 -12  -9  138.94   11.73  42
   0 -12  -9  137.21   11.56  46
   0 -12 -10 1003.51   40.55  42
   0 -12 -10 1003.43   40.66  46
   0  12  10 1020.27   36.67 124
   0  12  10 1063.23   36.82 129
   0  12  10 1037.84   36.36 138
   0 -12 -10 1025.52   37.32  60
   0 -12 -10  995.79   36.92  71
   0  12  10  982.73   35.64 116
   0  12  10 1089.81   36.85 106
   0 -12 -11  222.12   11.36  60
   0 -12 -11  205.40   11.02  71
   0  12  11  223.70   10.79 138
   0  12  11  238.05   11.16 129
   0  12  11  208.91   10.89 124
   0 -12 -11  204.60   10.35 120
   0  12  11  213.29   10.04 116
   0  12  11  232.02   11.20 106
   0 -12 -11  193.42   13.91  42
   0 -12 -11  219.74   14.22  46
   0  12  12  584.32   22.56 159
   0  12  12  637.50   23.83 144
   0 -12 -12  655.65   24.04  60
   0 -12 -12  589.11   23.34  71
   0  12  12  642.32   23.57 124
   0  12  12  660.80   23.41 138
   0 -12 -12  588.89   22.67 120
   0  12  12  612.52   22.55 116
   0 -12 -12  581.44   26.83  46
   0 -12 -12  606.41   27.16  42
   0  12  13   24.62    4.54 138
   0  12  13   15.37    4.17 129
   0  12  13   19.63    4.62 124
   0 -12 -13   18.07    4.44  60
   0 -12 -13   11.69    3.88  71
   0 -12 -13   19.95    4.29  79
   0 -12 -13   24.16    6.62  54
   0  12  13   15.20    4.15 144
   0  12  14  444.83   16.82 144
   0  12  14  438.28   16.43 138
   0  12  14  423.43   16.56 129
   0  12  14  429.45   16.46 124
   0 -12 -14  423.84   16.78  60
   0 -12 -14  390.72   16.46  79
   0 -12 -15  416.03   16.54 174
   0  12  15  532.59   17.34 124
   0  12  15  423.86   16.76 135
   0  12  15  551.45   17.63 129
   0 -13  10   18.07    2.62 112
   0 -13  10   11.09    2.49  90
   0  13 -10   11.68    2.71  87
   0 -13  10   13.62    2.59  95
   0  13  -9    0.31    3.00 106
   0  13  -9   -1.14    3.28  82
   0 -13   9    9.13    2.94  95
   0  13  -9    2.84    3.20  87
   0 -13   9    0.51    2.69  90
   0 -13   8   65.09    4.69 148
   0  13  -8   65.62    5.13  77
   0  13  -8   62.54    5.16  72
   0  13  -8   62.71    5.09 106
   0  13  -8   59.55    5.15  82
   0 -13   8   67.74    4.95  90
   0 -13   8   70.59    5.16  95
   0 -13   7    0.63    3.60  95
   0  13  -7    1.85    3.06 102
   0  13  -7    0.70    3.93  82
   0 -13   7    5.43    3.55  90
   0 -13   7   -3.66    3.37 148
   0 -13   7    4.98    3.02 153
   0  13  -7    1.82    3.57  77
   0  13  -7    1.59    3.56  72
   0  13  -7   -1.56    3.75 123
   0  13  -7    0.17    3.91 106
   0  13  -7   -2.43    4.73  56
   0  13  -6   16.97    5.67  56
   0 -13   6   15.20    3.89 171
   0 -13   6   17.14    3.82 153
   0 -13   6   16.47    4.02 148
   0  13  -6   19.09    4.03  77
   0  13  -6   20.22    4.18  72
   0 -13   6   23.22    5.48 126
   0  13  -6   19.79    4.42 123
   0  13  -6   20.42    4.60 106
   0  13  -6   23.69    4.75  82
   0  13  -6   12.25    3.82 102
   0 -13   6   13.50    4.01  90
   0  13  -5    1.80    4.92  56
   0 -13   5    2.42    3.78 171
   0 -13   5    0.63    2.84 142
   0 -13   5   -0.26    3.73 153
   0  13  -5    3.59    3.84  72
   0  13  -5   -1.41    3.71  77
   0  13  -5    7.20    4.46 123
   0 -13   5   -0.66    4.94 126
   0  13  -5    6.57    4.57 106
   0  13  -5    0.19    3.82 102
   0 -13   5   -1.30    3.88  90
   0  13  -5   -1.09    4.40  82
   0  13  -4  496.98   23.57  56
   0 -13   4  556.83   21.47 171
   0 -13   4  526.15   21.66 153
   0 -13   4  516.41   21.00 142
   0 -13   4  561.18   21.21 152
   0  13  -4  528.94   20.75  72
   0  13  -4  552.46   21.57  61
   0  13  -4  520.57   20.31  77
   0 -13   4  552.76   21.07 126
   0  13  -4  529.30   20.72 123
   0  13  -4  561.80   21.04 106
   0  13  -4  553.16   21.07  82
   0  13  -4  476.59   20.33 102
   0  13  -3  555.64   25.05  56
   0  13  -3  566.90   21.90 176
   0 -13   3  592.16   23.09 171
   0 -13   3  607.60   23.23 142
   0 -13   3  600.65   23.72 153
   0 -13   3  593.30   22.66 152
   0  13  -3  579.25   21.78  77
   0  13  -3  582.64   22.28  72
   0 -13   3  577.23   22.31 126
   0  13  -3  565.25   22.36 123
   0  13  -3  611.50   22.75 106
   0  13  -3  588.78   22.62  82
   0  13  -3  531.06   22.10 102
   0  13  -2    3.61    5.61  40
   0  13  -2    8.55    4.83  56
   0  13  -2   16.32    9.75   2
   0  13  -2   10.51    4.97 176
   0 -13   2    9.47    4.39 142
   0 -13   2    7.10    4.09 152
   0  13  -2    7.53    3.69  72
   0  13  -2   11.32    3.50  77
   0  13  -2    8.97    5.06 123
   0  13  -2    8.38    5.12 106
   0  13  -2    9.68    4.53 102
   0  13  -2    9.40    5.04  82
   0  13  -1  907.07   38.28  40
   0  13  -1  968.30   38.22  56
   0  13  -1 1002.97   41.86   2
   0 -13   1  966.45   42.46  19
   0 -13   1 1099.34   36.98 171
   0  13  -1 1052.41   36.11 160
   0  13  -1 1009.42   35.86 176
   0 -13   1  999.00   36.29 174
   0 -13   1 1005.83   35.98 152
   0 -13   1 1028.89   37.56 142
   0  13  -1 1017.12   35.72  72
   0  13  -1 1045.80   36.32 123
   0  13  -1 1059.17   36.62 106
   0 -13   1 1074.57   36.85 120
   0  13  -1  971.53   36.01 102
   0  13  -1 1082.34   36.61  82
   0  13   0  577.50   26.41  56
   0 -13   0  590.08   31.23  19
   0 -13   0  686.06   25.95 174
   0 -13   0  718.41   25.90 171
   0  13   0  689.99   25.19 160
   0  13   0  695.98   25.28 176
   0 -13   0  686.68   26.76 153
   0 -13   0  659.86   26.69 142
   0 -13   0  689.29   25.04 152
   0  13   0  640.01   24.52  72
   0  13   0  711.29   25.52 123
   0  13   0  685.01   25.75 106
   0 -13   0  675.94   25.92 120
   0  13   0  677.66   25.31 102
   0  13   0  697.66   25.75  82
   0  13   0  699.03   25.52  87
   0  13   1  617.27   23.53 160
   0  13   1  614.27   23.58 176
   0 -13  -1  667.19   24.23 171
   0 -13  -1  603.14   24.43 174
   0 -13  -1  604.03   24.93 142
   0 -13  -1  581.59   22.93 152
   0  13   1  643.81   23.81 123
   0  13   1  579.02   23.74 106
   0 -13  -1  615.10   24.33 120
   0  13   1  623.34   23.68 102
   0  13   1  618.38   23.63  87
   0  13   2  112.83   10.70  57
   0 -13  -2  113.19    8.25 174
   0 -13  -2  121.91    7.72 171
   0  13   2  125.82    8.49 176
   0  13   2  117.58    7.45 160
   0 -13  -2  136.88    8.85 161
   0 -13  -2   98.44    7.48  74
   0 -13  -2  129.72    8.24 141
   0 -13  -2  121.51    7.04 152
   0  13   2  108.41    6.72 143
   0 -13  -2  115.02    8.21 120
   0  13   2  131.43    8.32 106
   0  13   2  121.23    7.61  87
   0 -13  -3    7.57    4.52 174
   0  13   3   10.46    5.35 176
   0 -13  -3    7.45    4.66 161
   0  13   3    9.92    3.81 160
   0 -13  -3   15.81    4.11 171
   0 -13  -3   10.47    4.36 141
   0  13   3   10.36    3.78 143
   0 -13  -3    8.26    3.92  79
   0 -13  -3    8.92    4.14  74
   0  13   3    9.77    4.60 106
   0 -13  -3    8.23    4.61 120
   0  13   3   12.95    4.16  87
   0  13   4  150.28   11.75  57
   0 -13  -4  120.59   12.72  23
   0 -13  -4  149.75    8.28 171
   0 -13  -4  135.88    9.00 174
   0  13   4  145.27    8.91 176
   0  13   4  137.62    7.74 160
   0 -13  -4  152.84    9.24 161
   0  13   4  124.00    7.55 143
   0 -13  -4  147.00    8.52 141
   0 -13  -4  110.40    8.27  74
   0 -13  -4  144.66    8.42  79
   0 -13  -4  129.98    9.22  60
   0  13   4  137.19    8.43 123
   0  13   4  142.61    8.63 106
   0  13   4  146.31    8.04  87
   0  13   5  257.24   15.37  57
   0 -13  -5  236.07   16.40  23
   0 -13  -5  242.20   12.15 161
   0 -13  -5  233.94   11.27 171
   0  13   5  216.41   10.87 143
   0 -13  -5  252.86   11.65 141
   0 -13  -5  214.68   11.78  74
   0 -13  -5  228.55   12.37  60
   0 -13  -5  247.76   11.76  79
   0  13   5  253.65   11.77 123
   0  13   5  252.68   11.89 106
   0 -13  -5  250.87   12.23 120
   0  13   5  261.49   11.23  87
   0 -13  -6  625.33   29.80  54
   0 -13  -6  593.16   28.65  46
   0  13   6  737.14   30.05  57
   0 -13  -6  644.46   28.48  42
   0 -13  -6  699.91   31.15  23
   0  13   6  643.41   30.15   2
   0 -13  -6  674.76   26.06 161
   0 -13  -6  697.12   25.18 171
   0  13   6  668.43   25.16 143
   0  13   6  655.87   24.63 155
   0 -13  -6  694.74   25.51 141
   0 -13  -6  689.15   25.89  79
   0 -13  -6  685.43   26.62  60
   0 -13  -6  614.09   25.92  74
   0  13   6  704.72   25.41 123
   0  13   6  716.14   25.81 106
   0 -13  -6  682.22   26.12 120
   0  13   6  681.51   24.95  87
   0 -13  -7  121.17   12.01  23
   0  13   7   89.02   11.18   2
   0 -13  -7  115.38    7.63 161
   0  13   7  101.27    6.41 158
   0  13   7  115.74    7.43 143
   0 -13  -7  103.09    7.00 141
   0  13   7  112.64    7.42 129
   0  13   7  118.99    7.55 123
   0 -13  -7  119.17    8.47  60
   0 -13  -7  109.88    7.82  74
   0 -13  -7  121.33    7.90  79
   0 -13  -7  105.49    7.75 120
   0 -13  -7  114.00   10.94  54
   0 -13  -7   95.88    9.66  46
   0 -13  -7  100.88    9.73  42
   0  13   7  127.79   10.63  57
   0 -13  -8  189.30    9.74 161
   0  13   8  165.19    8.43 158
   0  13   8  181.58    9.26 138
   0  13   8  183.87    9.37 123
   0  13   8  170.18    9.72 124
   0  13   8  175.36    9.48 129
   0 -13  -8  184.54   10.20  74
   0 -13  -8  199.23   10.26  79
   0 -13  -8  180.96    9.98 120
   0 -13  -8  178.02   13.57  54
   0 -13  -8  175.07   12.64  42
   0 -13  -8  171.62   12.39  46
   0 -13  -9  227.97   10.69 161
   0  13   9  227.73   10.19 123
   0  13   9  239.18   10.78 138
   0  13   9  233.35   11.21 124
   0  13   9  243.42   11.15 129
   0 -13  -9  227.97   11.37  79
   0 -13  -9  218.49   11.04 120
   0  13   9  191.67    9.43 116
   0 -13  -9  189.79   14.06  54
   0 -13  -9  210.82   14.06  42
   0 -13  -9  206.47   13.97  46
   0 -13 -10    7.78    3.48 161
   0 -13 -10    5.27    4.40  79
   0  13  10    3.18    4.39 106
   0 -13 -10    4.76    3.96 120
   0 -13 -10    3.81    6.41  42
   0 -13 -10    1.50    5.52  46
   0 -13 -10    1.63    6.33  54
   0  13  10    6.57    4.16 138
   0  13  10    6.48    3.97 129
   0  13  10    1.32    4.38 124
   0 -13 -11  130.00    8.31  60
   0  13  11  135.07    7.72 138
   0  13  11  135.89    8.04 124
   0  13  11  137.84    7.95 129
   0  13  11  143.42    8.16 106
   0 -13 -11  123.68    7.52 120
   0 -13 -11  147.14   11.14  42
   0 -13 -11  115.68   10.53  54
   0 -13 -11  116.87    9.45  49
   0  13  12    4.27    4.12 124
   0  13  12    7.74    3.99 138
   0  13  12    7.52    3.98 129
   0 -13 -12    9.77    4.03  79
   0 -13 -12   16.75    4.49  60
   0 -13 -12    1.59    3.51 120
   0  13  12    8.22    3.80 144
   0  13  13  165.81    8.07 124
   0  13  13  157.61    7.75 138
   0  13  13  156.09    7.97 129
   0 -13 -13  145.95    8.19  60
   0 -13 -13  141.79    8.03  79
   0  13  13  158.74    8.10 144
   0 -13 -13  142.62    7.74 174
   0  13  14  631.96   20.62 124
   0  13  14  650.02   20.87 129
   0  13  14  673.96   21.18 144
   0  13  15  128.88    5.94 129
   0 -14   9   67.20    3.80  95
   0 -14   9   68.24    3.85 112
   0  14  -8   19.30    3.23 160
   0  14  -8   13.11    2.96 106
   0 -14   8   16.64    2.82  90
   0 -14   8   22.75    3.17  95
   0  14  -8   20.56    3.31  87
   0  14  -7   30.78    3.89 160
   0 -14   7   38.43    3.76 148
   0  14  -7   35.25    4.13 106
   0  14  -7   40.30    4.43  82
   0 -14   7   36.73    4.13  95
   0  14  -7   39.98    4.38  87
   0 -14   7   34.25    3.76  90
   0  14  -6  534.90   19.88 160
   0 -14   6  549.77   20.09 153
   0 -14   6  538.26   20.45 148
   0  14  -6  545.07   20.11  72
   0  14  -6  543.85   19.72  77
   0  14  -6  564.05   19.56 123
   0  14  -6  530.45   19.94 106
   0  14  -6  468.10   19.04 102
   0  14  -6  563.76   20.19  82
   0  14  -6  560.14   20.18  87
   0 -14   6  531.57   20.15  90
   0 -14   6  547.32   20.40  95
   0  14  -5  120.26    9.27  56
   0 -14   5  147.34    7.89 171
   0  14  -5  144.51    7.61 160
   0 -14   5  143.04    7.91 153
   0 -14   5  158.71    8.57 148
   0  14  -5  138.79    7.23  77
   0  14  -5  140.37    7.69  72
   0  14  -5  148.38    7.74 123
   0  14  -5  132.86    7.82 106
   0  14  -5  132.09    7.91  82
   0 -14   5  145.00    7.97  90
   0  14  -5  109.82    6.93 102
   0  14  -5  159.09    8.06  87
   0  14  -4   -1.51    4.50  56
   0  14  -4    1.75    3.62 160
   0 -14   4    1.62    3.71 171
   0 -14   4    1.04    2.99 142
   0 -14   4   -3.64    3.87 153
   0  14  -4    3.33    2.94  77
   0  14  -4   -0.58    3.32  72
   0  14  -4   -2.14    4.34 123
   0  14  -4    3.04    4.48 106
   0 -14   4    1.66    3.72  90
   0  14  -4    3.12    4.42  82
   0  14  -4    1.91    3.56 102
   0  14  -4    1.86    4.09  87
   0  14  -3   91.65    8.10  56
   0  14  -3  102.92    6.80 160
   0 -14   3  118.42    7.51 171
   0  14  -3  105.96    7.04 176
   0 -14   3  109.12    6.85 152
   0 -14   3   97.13    7.00 142
   0 -14   3  110.96    7.77 153
   0  14  -3  101.13    6.64  72
   0  14  -3   92.05    5.85  77
   0  14  -3  112.55    7.27 123
   0  14  -3   99.11    7.34 106
   0  14  -3   97.21    6.64 102
   0  14  -3  115.26    7.53  82
   0  14  -2  513.37   23.71  56
   0 -14   2  510.02   21.33 164
   0  14  -2  579.23   21.97 160
   0  14  -2  581.07   21.80 176
   0 -14   2  580.30   23.04 142
   0 -14   2  625.09   22.21 152
   0  14  -2  576.89   21.76  72
   0  14  -2  610.57   22.34 123
   0  14  -2  585.93   22.51 106
   0  14  -2  607.41   22.59  82
   0  14  -2  587.07   21.98 102
   0 -14   1  683.76   25.60 152
   0 -14   1  700.94   27.22 142
   0  14  -1  668.01   25.71 160
   0  14  -1  677.62   25.64 176
   0 -14   1  753.31   26.67 171
   0 -14   1  649.01   25.61 174
   0  14  -1  723.35   26.08 123
   0  14  -1  698.70   26.27 106
   0  14  -1  711.48   25.90 102
   0  14  -1  676.22   26.09  82
   0  14   0  277.83   16.42  57
   0 -14   0  289.79   14.18 142
   0 -14   0  281.98   12.43 152
   0 -14   0  309.23   14.33 153
   0  14   0  288.05   13.09 176
   0 -14   0  277.63   13.19 174
   0  14   0  275.27   12.72 160
   0 -14   0  305.90   13.48 171
   0  14   0  287.10   13.20 123
   0  14   0  300.83   13.43 106
   0 -14   0  289.18   13.54 120
   0  14   0  285.20   12.91 102
   0  14   0  286.63   12.99  87
   0  14   0  283.64   13.20  82
   0  14   1  152.43   12.09  57
   0  14   1  166.34    8.82 160
   0 -14  -1  182.13    9.48 171
   0 -14  -1  153.96    9.37 174
   0  14   1  163.77    9.55 176
   0  14   1  174.21    9.63 123
   0  14   1  169.71    9.41 106
   0 -14  -1  171.27    9.78 120
   0  14   1  168.65    9.09  87
   0 -14  -1  158.36    9.87 153
   0 -14  -1  160.00    8.31 152
   0 -14  -1  161.19   10.11 142
   0 -14  -2    2.86    4.36 174
   0  14   2   -1.23    3.52 160
   0  14   2   -0.66    5.24 176
   0 -14  -2    4.83    3.82 171
   0 -14  -2    3.18    4.07 153
   0 -14  -2    9.66    4.71 142
   0  14   2    5.23    4.45 106
   0 -14  -2   -1.11    4.54 120
   0  14   2    3.26    3.86  87
   0 -14  -3   23.25    4.47 171
   0  14   3   18.29    3.94 160
   0  14   3   16.40    5.50 176
   0 -14  -3   15.99    4.59 174
   0  14   3   17.20    3.85 143
   0 -14  -3   16.86    3.82  74
   0  14   3   27.12    5.20 106
   0 -14  -3   23.11    5.14 120
   0  14   3   16.51    4.33  87
   0  14   4   61.51    8.10  57
   0  14   4   54.91    6.66 176
   0 -14  -4   69.90    6.48 174
   0 -14  -4   55.39    5.38 171
   0  14   4   56.63    5.22 143
   0 -14  -4   53.11    5.58  74
   0 -14  -4   54.30    5.13  79
   0  14   4   65.07    6.16 123
   0  14   4   62.61    5.91 106
   0  14   4   55.86    5.28  87
   0  14   5   22.87    6.67  57
   0  14   5   26.81    5.92 176
   0 -14  -5   29.72    4.32 171
   0 -14  -5   22.46    4.87 174
   0 -14  -5   22.61    5.12 161
   0  14   5   32.47    4.44 143
   0 -14  -5   34.02    4.70  79
   0 -14  -5   23.17    4.75  74
   0 -14  -5   26.64    5.72  60
   0  14   5   32.80    5.31 123
   0 -14  -5   31.28    5.35 120
   0  14   5   29.69    5.18 106
   0  14   5   26.77    4.36  87
   0  14   6  185.61    9.16 155
   0  14   6  183.19    9.73 129
   0  14   6  217.55   10.24 123
   0 -14  -6  180.40   10.90  60
   0 -14  -6  207.63   10.28  79
   0 -14  -6  170.84   10.17  74
   0  14   6  215.06   10.38 106
   0 -14  -6  208.77   10.75 120
   0 -14  -6  198.44   10.86 174
   0 -14  -6  209.69    9.70 171
   0 -14  -6  201.81   10.58 161
   0  14   7  361.74   14.79 138
   0  14   7  390.69   15.51 129
   0  14   7  381.09   15.25 123
   0 -14  -7  364.22   16.34  60
   0 -14  -7  346.19   15.79  74
   0 -14  -7  383.04   16.09 120
   0 -14  -7  416.99   16.13 161
   0  14   7  327.53   14.11 158
   0 -14  -8  157.62    8.60 161
   0  14   8  152.30    8.16 123
   0  14   8  145.79    8.57 124
   0  14   8  140.63    8.21 129
   0  14   8  159.72    8.05 138
   0 -14  -8  137.41    8.68  74
   0 -14  -8  151.25    9.31  60
   0 -14  -8  154.31    8.84  79
   0 -14  -8  160.62    8.99 120
   0 -14  -8  129.58   10.49  46
   0 -14  -9  341.85   14.68 174
   0 -14  -9  331.78   13.65 161
   0  14   9  327.58   13.40 138
   0  14   9  328.87   13.94 124
   0  14   9  337.61   13.89 129
   0 -14  -9  306.28   14.26  74
   0 -14  -9  324.54   14.19  79
   0 -14  -9  326.17   14.16 120
   0 -14  -9  269.09   17.04  54
   0 -14 -10   32.71    4.93 174
   0  14  10   40.67    4.96 124
   0  14  10   45.41    4.67 138
   0  14  10   39.12    4.77 129
   0 -14 -10   37.86    4.99  74
   0 -14 -10   37.47    4.95  79
   0 -14 -10   39.07    4.90 120
   0  14  10   45.30    5.14 106
   0 -14 -10   23.87    6.65  54
   0 -14 -11    2.39    3.79  79
   0 -14 -11    2.14    3.77  74
   0  14  11    2.08    3.53 138
   0  14  11    3.75    3.82 124
   0  14  11    2.08    3.63 129
   0 -14 -11   -3.73    3.81 120
   0  14  11    3.06    3.90 106
   0 -14 -11    2.31    3.59 174
   0 -14 -11    7.66    3.00 164
   0  14  12  217.71    9.27 144
   0 -14 -12  192.20    9.45  60
   0 -14 -12  164.14    8.97  74
   0  14  12  203.59    8.92 129
   0  14  12  184.95    8.34 138
   0  14  12  201.47    8.97 124
   0 -14 -12  175.46    8.37 120
   0 -14 -12  201.90    9.23 174
   0  14  13   28.42    3.67 144
   0 -14 -13   29.37    3.60 174
   0  14  13   31.14    3.64 129
   0  14  13   25.97    3.78 124
   0  14  14   64.03    4.23 144
   0 -14 -14   63.98    3.99 127
   0  15  -7   24.80    3.14  87
   0  15  -7   19.41    2.84 160
   0 -15   6    0.12    2.35 148
   0  15  -6    4.82    2.80 160
   0  15  -6   -0.10    2.97 106
   0 -15   6    0.32    2.25  90
   0  15  -6   -0.12    3.02  87
   0 -15   6    1.88    2.72  95
   0 -15   5  229.71   10.35 153
   0 -15   5  241.83   10.64 148
   0  15  -5  219.25   10.02 160
   0  15  -5  245.79    9.99 123
   0  15  -5  234.25   10.15 106
   0 -15   5  251.78   10.19  90
   0  15  -5  244.95   10.35  87
   0  15  -5  246.44   10.38  82
   0 -15   4  655.83   24.58 153
   0 -15   4  660.13   24.90 148
   0 -15   4  716.84   24.48 171
   0  15  -4  596.18   23.72 160
   0  15  -4  709.21   23.95 123
   0  15  -4  662.91   24.02 106
   0  15  -4  644.84   24.04  87
   0 -15   4  687.58   24.18  90
   0  15  -4  670.53   24.16  82
   0  15  -3  247.70   13.82  57
   0 -15   3  244.42   11.20 142
   0 -15   3  264.39   12.00 153
   0 -15   3  262.59   11.60 171
   0  15  -3  239.17   10.98 160
   0  15  -3  277.62   11.41 123
   0  15  -3  259.99   11.39 106
   0  15  -3  263.54   11.49  82
   0 -15   3  270.30   11.46  90
   0 -15   2   49.43    5.26 142
   0  15  -2   50.18    4.83 160
   0  15  -2   43.88    5.47 176
   0  15  -2   54.10    5.58 123
   0  15  -2   63.49    5.56 106
   0  15  -2   59.34    7.44  57
   0  15  -1  154.25   11.56  57
   0 -15   1  167.74    9.41 142
   0 -15   1  167.19    8.26 152
   0 -15   1  186.30    9.22 171
   0  15  -1  162.14    8.44 160
   0  15  -1  177.65    9.09 176
   0  15  -1  180.65    9.17 123
   0  15  -1  170.76    8.98 106
   0  15  -1  168.49    8.70  87
   0  15   0   20.60    6.47  57
   0 -15   0   23.23    4.72 142
   0 -15   0   22.52    3.57 152
   0 -15   0   21.98    4.68 153
   0  15   0   19.29    3.89 160
   0  15   0   17.54    4.94 176
   0 -15   0   18.80    4.28 171
   0  15   0   17.76    4.85 123
   0  15   0   25.15    4.71 106
   0  15   0   18.29    4.32  87
   0  15   1  260.00   15.09  57
   0 -15  -1  261.37   11.04 152
   0 -15  -1  269.20   12.87 153
   0 -15  -1  257.55   12.79 142
   0 -15  -1  277.79   12.21 171
   0  15   1  268.99   12.23 176
   0  15   1  237.35   11.19 160
   0 -15  -1  260.32   11.98 174
   0  15   1  265.56   12.14 123
   0 -15  -1  262.17   12.35 120
   0  15   1  286.09   12.15 106
   0  15   1  278.71   11.78  87
   0 -15  -2   10.23    4.15 153
   0 -15  -2    6.81    4.20 142
   0 -15  -2    5.42    4.23 120
   0  15   2    2.09    4.17 106
   0  15   2    4.73    3.79  87
   0  15   2    0.86    3.21 160
   0  15   2    2.62    4.94 176
   0 -15  -2    6.99    3.94 174
   0 -15  -2    5.07    3.66 171
   0 -15  -3  250.43   12.43 153
   0 -15  -3  255.62   12.16 174
   0  15   3  253.99   12.14 176
   0 -15  -3  259.16   11.76 171
   0 -15  -3  255.55   12.23 120
   0  15   3  275.08   11.98 106
   0  15   3  246.74   11.19  87
   0  15   4  104.79    9.73  57
   0 -15  -4  107.80    7.51 153
   0 -15  -4  104.02    7.43 174
   0 -15  -4  113.37    6.92 171
   0  15   4  114.11    7.83 176
   0  15   4  113.78    7.32 123
   0 -15  -4   92.75    6.40 127
   0  15   4  108.47    7.16 106
   0  15   4  105.59    6.47  87
   0 -15  -5  411.48   17.52 174
   0 -15  -5  451.10   16.75 171
   0 -15  -5  407.23   17.82 142
   0 -15  -5  416.98   17.52 153
   0  15   5  418.56   16.23 155
   0  15   5  432.67   16.89 123
   0  15   5  400.27   16.42 129
   0  15   5  417.66   16.93 106
   0  15   5  426.51   20.47  57
   0 -15  -6   17.49    3.50 171
   0 -15  -6   24.54    4.64 174
   0 -15  -6   18.20    4.57 142
   0  15   6   13.96    3.78 129
   0  15   6   14.28    4.44 123
   0 -15  -6   13.38    3.76  74
   0 -15  -6   19.17    3.81  79
   0 -15  -6   16.20    4.60 120
   0  15   6   25.02    4.54 106
   0  15   6   22.40    6.20  57
   0 -15  -7  364.03   15.07  79
   0 -15  -7  412.17   15.88 120
   0 -15  -7  406.83   16.12 174
   0  15   7  385.40   14.86 123
   0  15   7  379.42   14.91 129
   0  15   7  360.61   15.08 124
   0  15   8  159.21    7.64 123
   0  15   8  148.81    7.75 129
   0  15   8  155.08    8.10 124
   0 -15  -8  157.73    8.43 120
   0 -15  -8  148.02    8.72  60
   0 -15  -8  127.82    7.85  74
   0 -15  -8  128.96    7.83  79
   0 -15  -9    1.90    2.81 153
   0 -15  -9    2.20    3.70  79
   0 -15  -9    1.19    3.34  74
   0 -15  -9   -4.29    4.11  60
   0  15   9   -0.80    3.31 129
   0  15   9    1.16    3.70 124
   0 -15  -9   -1.94    3.87 120
   0 -15  -9    3.71    3.85 174
   0 -15 -10   15.22    3.81 142
   0 -15 -10   27.07    4.28  79
   0 -15 -10   27.30    4.56  60
   0  15  10   30.22    3.86 129
   0  15  10   32.11    4.26 124
   0  15  10   21.89    4.24 106
   0 -15 -10   26.87    4.13 120
   0 -15 -10   26.38    4.27 174
   0 -15 -10   26.76    3.70 164
   0  15  11  765.32   26.08 124
   0  15  11  772.10   26.03 129
   0 -15 -11  802.29   26.77 174
   0 -15 -11  710.72   25.59 164
   0 -15 -11  732.18   26.01 120
   0  15  11  783.12   26.47 144
   0  15  12    7.00    2.82 129
   0  15  12    9.80    3.00 124
   0 -15 -12   11.01    3.17 174
   0  15  12   11.62    3.03 144
   0 -15 -12    8.44    2.21 142
   0 -15 -12   11.08    2.44 120
   0 -15 -13   93.95    5.06 127
   0  15  13  111.01    5.11 144
   0  16  -5  143.12    6.25  87
   0 -16   5  144.24    6.14  95
   0 -16   4  182.75    7.74 153
   0 -16   4  187.89    7.73 148
   0  16  -4  187.37    7.54 123
   0  16  -4  173.58    7.45 106
   0 -16   4  186.33    7.56  95
   0 -16   4  164.79    7.05  90
   0 -16   3   12.09    3.30 153
   0 -16   3   11.70    3.28 148
   0  16  -3    7.47    2.64 160
   0 -16   3   11.93    3.17 171
   0  16  -3   11.71    3.69 123
   0  16  -3    8.56    3.30 106
   0 -16   3    7.24    2.47  90
   0 -16   3    7.29    2.83  95
   0 -16   2   88.90    5.73 153
   0  16  -2   89.56    5.67 123
   0  16  -2   80.77    5.25 106
   0 -16   2   77.54    4.76  90
   0 -16   1  527.79   19.98 142
   0 -16   1  605.37   20.26 171
   0  16  -1  461.84   18.94 160
   0  16  -1  570.39   19.82 123
   0  16  -1  566.72   19.76 106
   0 -16   1  516.55   19.40  90
   0  16  -1  519.06   19.43  87
   0  16   0  275.47   14.51  57
   0 -16   0  282.03   12.25 142
   0 -16   0  289.61   12.46 153
   0 -16   0  306.65   12.11 171
   0  16   0  301.66   11.99 123
   0  16   0  296.75   11.76 106
   0  16   0  270.99   11.39  87
   0  16   1   83.01    8.04  57
   0 -16  -1   73.60    5.88 153
   0 -16  -1   66.61    5.77 142
   0 -16  -1   77.17    5.58 171
   0 -16  -1   72.51    5.25 164
   0  16   1   78.64    6.02 123
   0  16   1   80.61    5.70 106
   0  16   1   73.42    5.14  87
   0 -16  -2   21.01    4.19 142
   0 -16  -2   23.67    4.28 153
   0  16   2   22.20    4.34 106
   0  16   2   29.24    3.83  87
   0 -16  -2   27.05    3.96 171
   0 -16  -3  165.02    8.89 153
   0  16   3  149.50    7.94 155
   0 -16  -3  162.40    8.34 174
   0 -16  -3  170.93    8.28 171
   0  16   3  181.42    8.55 106
   0 -16  -3  166.66    8.65 120
   0  16   3  151.19    7.68  87
   0 -16  -4   94.71    6.54 153
   0 -16  -4  104.20    6.17 171
   0 -16  -4   91.38    6.41 174
   0  16   4  109.15    6.73 123
   0  16   4   81.13    5.45 129
   0 -16  -4  101.81    6.81 120
   0  16   4  105.54    6.41 106
   0  16   4  109.77    8.97  57
   0  16   5   21.83    4.43 123
   0  16   5   15.75    3.34 129
   0 -16  -5   16.06    3.37 171
   0 -16  -5   14.64    4.11 174
   0  16   5   14.51    3.93 106
   0 -16  -5   18.84    4.11 142
   0 -16  -5   15.29    3.81 153
   0  16   6   13.83    3.75 124
   0  16   6   16.18    4.17 123
   0  16   6   16.03    3.27 129
   0 -16  -6   23.23    4.20 174
   0 -16  -6   17.45    3.05 171
   0  16   6   20.08    4.06 106
   0 -16  -6   22.58    4.29 120
   0 -16  -6   24.35    4.28 142
   0 -16  -6   15.98    3.76 153
   0 -16  -7    0.61    3.09 127
   0  16   7    5.59    2.90 129
   0  16   7    5.43    3.54 123
   0  16   7    9.06    3.54 124
   0 -16  -7    5.85    3.83 174
   0 -16  -7    6.35    3.77 120
   0 -16  -7    3.79    3.62 142
   0 -16  -7    3.22    3.05 153
   0  16   8  159.38    7.73 124
   0  16   8  158.19    7.38 129
   0 -16  -8  169.20    8.34 174
   0 -16  -8  179.01    8.36 120
   0 -16  -8  147.02    7.37 153
   0 -16  -8  156.84    8.24 142
   0 -16  -9  215.92    9.14 127
   0  16   9  188.20    8.74 124
   0  16   9  198.46    8.56 129
   0 -16  -9  216.58    9.05 164
   0 -16  -9  211.11    9.26 120
   0 -16  -9  202.30    9.34 142
   0  16  10  215.65    8.99 124
   0 -16 -10  245.70    9.46 127
   0 -16 -10  232.54    9.70 174
   0 -16 -10  217.68    8.89 164
   0 -16 -10  223.33    9.29 120
   0  16  10  210.68    9.22 144
   0 -16 -10  201.83    9.21 142
   0 -16 -11   53.99    3.90 127
   0 -16 -11   54.70    4.13 174
   0  16  11   49.95    3.70 144
   0  17  -3    2.13    2.43 155
   0  17  -2  157.67    7.01  87
   0  17  -2  161.71    7.04 106
   0 -17   2  169.99    7.15 148
   0 -17   2  179.76    7.46 153
   0 -17   1  308.14   12.34   6
   0 -17   1  360.33   13.01 148
   0 -17   1  383.97   12.94 171
   0  17  -1  362.79   12.81 123
   0  17  -1  341.74   12.48 106
   0 -17   1  313.42   12.00  95
   0  17  -1  307.63   12.25  87
   0 -17   0    2.62    2.89 153
   0 -17   0   -1.08    2.43 142
   0  17   0    5.43    3.01 155
   0 -17   0    3.83    2.85 171
   0  17   0    0.45    3.47 123
   0  17   0    1.39    2.94 106
   0  17   0   -0.68    2.52  87
   0 -17  -1   -0.31    3.07 153
   0  17   1    1.63    3.00 155
   0 -17  -1    5.21    2.87 142
   0 -17  -1    4.52    2.88 171
   0  17   1    0.96    3.57 123
   0  17   1    2.92    3.06 106
   0  17   1    3.90    2.58  87
   0 -17  -2  123.67    6.29 164
   0 -17  -2  137.96    6.62 171
   0 -17  -2  129.61    6.89 153
   0  17   2  115.56    6.22 155
   0 -17  -2  134.61    6.89 142
   0  17   2  135.96    6.62 106
   0 -17  -3   86.57    5.23 164
   0 -17  -3   91.33    5.19 171
   0  17   3   87.56    5.35 106
   0 -17  -3   84.17    5.52 153
   0 -17  -3   81.53    5.59 142
   0  17   4   67.91    4.97 123
   0 -17  -4   55.20    4.10 171
   0 -17  -4   56.85    4.52 164
   0  17   4   65.43    4.75 106
   0 -17  -4   60.04    4.69 153
   0  17   5  150.97    7.16 123
   0  17   5  140.12    6.86 124
   0 -17  -5  147.94    6.99 174
   0 -17  -5  139.40    6.36 171
   0  17   5  161.28    7.26 106
   0 -17  -5  139.03    7.12 153
   0  17   6  484.10   18.17 124
   0  17   6  522.86   18.19 123
   0 -17  -6  536.48   18.78 164
   0 -17  -6  496.64   18.54 174
   0  17   6  519.72   18.53 106
   0 -17  -6  484.67   18.43 153
   0 -17  -6  527.73   19.09 142
   0  17   7   55.00    4.05 124
   0 -17  -7   63.82    4.44 174
   0 -17  -7   66.64    4.49 164
   0 -17  -7   52.56    3.73 153
   0 -17  -7   58.94    4.61 142
   0  17   8   -0.64    2.47 124
   0 -17  -8    0.50    2.68 142
   0 -17  -8    2.19    2.74 174
   0 -17  -8    1.63    2.62 164
   0 -17  -9  221.15    8.42 142
   0 -17  -9  243.13    8.54 174
   0  18   3  202.97    8.24 106
   0 -18  -3  212.83    8.33 153
   0 -18  -3  222.43    8.49   6
   0  18   4 1059.53   37.20 106
   0 -18  -4 1186.33   37.49   6
  -1  17   7  372.49   14.05 106
   1 -17  -7  369.24   14.18 142
   1 -17  -7  379.92   14.07 174
   1 -17  -6   94.67    5.43 142
   1 -17  -6  101.92    5.31 174
  -1  17   6   93.71    5.38 106
   1 -17  -6   97.99    5.11   6
   1 -17  -5   18.41    2.62 153
   1 -17  -5   26.69    3.36 142
   1 -17  -5   22.72    3.04 174
  -1  17   5   33.35    3.75 123
  -1  17   5   26.19    3.45 106
   1 -17  -5   26.12    3.45   6
  -1  17   4  141.29    6.46 123
   1 -17  -4  136.81    6.32 164
  -1  17   4  123.22    6.16 106
   1 -17  -4  130.01    6.47 142
  -1  17   3   49.36    3.68 124
   1 -17  -3   61.95    4.19 164
  -1  17   3   61.32    4.29 106
   1 -17  -3   62.87    4.27 153
  -1  17   2  462.32   15.93 123
   1 -17  -2  409.81   15.47 164
  -1  17   2  416.93   15.55 106
   1 -17  -2  453.79   16.19 142
  -1  17   2  399.72   15.33 155
   1 -17  -2  460.77   16.05 153
  -1  17   1  135.74    6.57 123
   1 -17  -1  138.59    6.56   6
  -1  17   1  124.38    6.06 106
  -1  17   1  117.46    6.05 155
   1 -17  -1  130.96    6.37 142
   1 -17  -1  135.31    6.42 153
  -1  17   0   11.35    3.36 123
   1 -17   0   13.80    3.00   6
   1 -17   0   16.65    2.94 153
   1 -17   0   12.85    2.61 142
  -1  17   0   12.28    2.95 155
  -1  17   0   13.73    2.83 106
  -1  17  -1  200.14    7.68 123
   1 -17   1  181.90    7.74 148
   1 -17   1  200.32    7.74 153
   1 -16 -10   10.97    2.60 127
   1 -16 -10   10.73    2.88 174
  -1  16  10   11.55    2.48 144
   1 -16  -9  658.61   21.38 127
  -1  16   9  595.94   20.90 129
   1 -16  -9  656.32   21.72 174
   1 -16  -9  647.47   21.20 164
   1 -16  -9  537.38   21.11 142
  -1  16   9  533.71   21.05 144
   1 -16  -8   13.88    3.30 142
   1 -16  -8   23.59    3.39 164
  -1  16   8   14.07    2.95 129
   1 -16  -8   17.50    3.17 127
  -1  16   8   13.86    2.93 124
  -1  16   8   12.31    3.66 106
   1 -16  -8   13.42    2.72   6
  -1  16   7   54.99    4.50 123
   1 -16  -7   63.95    4.52 127
  -1  16   7   45.80    4.02 124
  -1  16   7   61.24    4.39 129
   1 -16  -7   60.19    4.70 164
   1 -16  -7   57.46    4.96 120
  -1  16   7   58.58    4.91 106
   1 -16  -7   51.72    4.73 142
  -1  16   6  906.21   33.05 129
  -1  16   6  932.00   33.05 124
  -1  16   6 1020.19   33.38 123
   1 -16  -6  978.78   34.04 174
   1 -16  -6 1026.08   33.96 164
   1 -16  -6 1036.70   34.08 120
  -1  16   6  995.11   33.60 106
   1 -16  -6  875.84   33.24 153
   1 -16  -6  969.04   34.15 142
  -1  16   5   36.35    3.96 124
  -1  16   5   31.91    3.79 129
  -1  16   5   38.65    4.65 123
   1 -16  -5   42.79    4.44 164
   1 -16  -5   33.19    4.34 174
   1 -16  -5   36.59    3.35 171
  -1  16   5   36.46    4.44 106
   1 -16  -5   36.60    3.99 153
   1 -16  -5   33.20    4.50 142
  -1  16   4 1944.54   63.19 123
  -1  16   4 1700.42   62.59 129
   1 -16  -4 1863.74   63.56 174
   1 -16  -4 1944.53   62.87 171
  -1  16   4 1945.33   63.21 106
   1 -16  -4 1876.35   63.54 153
   1 -16  -4 1936.74   64.12 142
  -1  16   3    8.55    3.14 129
   1 -16  -3   11.14    3.56 164
   1 -16  -3   12.91    3.58 174
   1 -16  -3   14.05    3.27 171
  -1  16   3   16.83    3.87 106
  -1  16   3   13.10    3.57 155
   1 -16  -3   20.68    3.65 153
   1 -16  -2  311.92   12.71 153
  -1  16   2  285.42   11.94 155
   1 -16  -2  325.98   12.28 171
   1 -16  -2  279.08   12.12 164
   1 -16  -2  282.42   12.04 174
  -1  16   2  316.71   12.43 123
  -1  16   2  284.39   12.05 106
  -1  16   2  276.78   11.74  87
   1 -16  -1  218.45   10.05 153
  -1  16   1  206.00    9.55 155
   1 -16  -1  220.37   10.20 142
   1 -16  -1  194.32    9.30 164
   1 -16  -1  222.53    9.64 171
  -1  16   1  222.16    9.85 123
  -1  16   1  222.83    9.51 106
  -1  16   1  204.82    9.23  87
   1 -16   0  230.73   10.31 153
   1 -16   0  216.59   10.22 142
   1 -16   0  239.20   10.00 171
  -1  16   0  232.25   10.03 123
  -1  16   0  213.34    9.57 106
  -1  16   0  213.06    9.47  87
   1 -16   1  234.08   10.14 142
   1 -16   1  238.42   10.32 153
   1 -16   1  257.00   10.16 171
  -1  16  -1  201.12    9.19 160
  -1  16  -1  251.90   10.11 123
  -1  16  -1  228.53    9.61 106
   1 -16   1  210.93    9.02  95
   1 -16   2    9.83    2.98 142
  -1  16  -2   13.13    2.86 160
   1 -16   2   15.71    3.32 171
  -1  16  -2   15.26    3.74 123
  -1  16  -2   14.03    3.23 106
   1 -16   2   15.26    3.21   6
  -1  16  -3  182.27    8.18 160
  -1  16  -3  210.38    8.59 123
  -1  16  -3  190.57    8.24 106
   1 -16   3  234.05    9.27 148
   1 -16   3  198.83    7.97  95
  -1  16  -3  221.89    8.64  87
   1 -16   4   -0.34    2.36 148
  -1  16  -4   -1.12    2.92 155
  -1  16  -4   -1.36    2.27 160
  -1  16  -4    0.99    2.61  87
  -1  16  -5  250.96    9.36  87
  -1  15  12  129.86    5.84 144
   1 -15 -12  127.87    5.96 127
  -1  15  11   23.96    3.33 144
   1 -15 -11   27.11    3.58 174
  -1  15  11   25.83    3.40 129
   1 -15 -10   36.88    3.65 142
  -1  15  10   40.63    4.09 144
  -1  15  10   41.61    3.98 129
  -1  15  10   34.55    3.76 124
   1 -15 -10   30.67    3.92 120
   1 -15 -10   40.20    3.56 164
   1 -15 -10   41.44    4.34 174
   1 -15  -9  529.82   21.48 142
   1 -15  -9  573.30   21.54  79
  -1  15   9  596.29   21.30 129
  -1  15   9  577.45   21.01 124
   1 -15  -9  600.95   21.57 120
  -1  15   9  610.32   21.65 106
   1 -15  -9  605.45   21.43 164
   1 -15  -9  588.34   21.93 174
   1 -15  -8  395.96   16.07 142
   1 -15  -8  378.30   15.61  79
  -1  15   8  403.95   15.28 124
  -1  15   8  397.62   15.42 129
  -1  15   8  427.97   15.83 106
   1 -15  -8  414.00   15.94 120
   1 -15  -8  418.15   15.79 164
   1 -15  -8  416.53   16.34 174
  -1  15   7  681.40   23.49 123
  -1  15   7  654.90   23.43 124
  -1  15   7  630.58   23.47 129
   1 -15  -7  582.68   23.47  79
  -1  15   7  683.41   23.93 106
   1 -15  -7  676.22   24.19 120
   1 -15  -7  630.60   24.35 142
   1 -15  -7  620.26   23.44 153
   1 -15  -6  287.69   12.44 153
   1 -15  -6  293.10   13.17 142
   1 -15  -6  260.00   11.99  79
  -1  15   6  280.23   12.15 129
  -1  15   6  294.44   12.43 123
   1 -15  -6  300.53   12.61 127
  -1  15   6  286.83   12.13 124
  -1  15   6  293.20   12.46 106
   1 -15  -6  289.91   12.84 120
   1 -15  -6  284.42   13.00 174
   1 -15  -5   47.15    5.04 153
  -1  15   5   40.79    4.12 158
   1 -15  -5   50.91    5.50 142
  -1  15   5   47.88    4.62 155
   1 -15  -5   53.53    4.45 171
   1 -15  -5   50.58    5.65 174
   1 -15  -5   48.67    4.92 127
  -1  15   5   44.73    4.69 129
  -1  15   5   52.82    5.53 123
  -1  15   5   58.48    5.34 106
   1 -15  -5   57.59    5.69 120
  -1  15   5   48.72    7.09  57
  -1  15   4  140.68    7.75 155
   1 -15  -4  155.09    8.87 142
   1 -15  -4  144.87    8.26 153
   1 -15  -4  132.14    8.36 174
   1 -15  -4  157.64    7.81 171
   1 -15  -4  124.32    7.42 127
  -1  15   4  148.62    8.26 123
  -1  15   4  147.00    8.00 106
  -1  15   4  150.19   10.73  57
  -1  15   3  642.73   27.01  57
  -1  15   3  586.82   23.17 155
   1 -15  -3  620.35   24.52 142
   1 -15  -3  596.49   23.99 153
   1 -15  -3  670.76   23.60 171
   1 -15  -3  648.72   24.21 174
   1 -15  -3  624.75   24.06 120
  -1  15   3  645.30   23.52 106
  -1  15   3  637.05   23.18  87
  -1  15   2   64.08    7.85  57
   1 -15  -2   66.53    5.87 153
   1 -15  -2   68.50    5.62 171
   1 -15  -2   65.43    5.97 174
  -1  15   2   71.42    6.11 123
  -1  15   2   73.66    5.94 106
  -1  15   2   64.39    5.42  87
   1 -15  -1  136.72    8.35 153
   1 -15  -1  153.19    8.85 142
  -1  15   1  122.24    7.35 160
   1 -15  -1  132.03    7.73 164
   1 -15  -1  157.46    8.12 171
   1 -15  -1  141.74    8.19 174
  -1  15   1  132.21    8.03 123
  -1  15   1  153.05    8.00 106
  -1  15   1  151.23    7.77  87
   1 -15   0  184.53    9.76 153
   1 -15   0  172.19    9.73 142
   1 -15   0  168.24    8.81 164
  -1  15   0  175.64    8.71 160
   1 -15   0  170.41    8.83 174
  -1  15   0  189.57    9.37 123
  -1  15   0  183.50    8.99 106
  -1  15   0  161.97   11.57  57
   1 -15   1  175.26    9.66 142
   1 -15   1  203.82    9.98 153
  -1  15  -1  171.00    8.66 160
   1 -15   1  189.23    9.27 171
  -1  15  -1  186.47    9.29 123
  -1  15  -1  187.44    9.07 106
  -1  15  -1  175.96   11.92  57
  -1  15  -2   55.47    7.24  57
  -1  15  -2   56.42    4.99 160
   1 -15   2   80.98    5.67 171
  -1  15  -2   70.57    5.71 123
   1 -15   2   66.57    5.79 153
   1 -15   2   55.81    5.60 142
  -1  15  -2   67.90    5.29 106
   1 -15   2   62.06    4.71  90
  -1  15  -3  543.61   20.95 160
  -1  15  -3  602.69   21.15 123
   1 -15   3  562.95   21.48 142
  -1  15  -3  578.75   20.97 106
  -1  15  -3  600.94   21.25  87
   1 -15   3  558.03   20.65  90
  -1  15  -4  737.68   27.52 160
   1 -15   4  819.04   28.04 171
  -1  15  -4  831.43   27.51 123
   1 -15   4  783.06   28.24 153
   1 -15   4  838.01   28.83 148
  -1  15  -4  763.14   27.35 106
  -1  15  -4  782.16   27.65  87
   1 -15   4  825.67   27.65  95
   1 -15   4  722.63   27.05  90
  -1  15  -5 1043.56   35.77 160
  -1  15  -5 1014.96   35.29 123
  -1  15  -5  980.26   35.32 106
   1 -15   5 1111.71   35.76  95
  -1  15  -5 1071.89   35.81  87
   1 -15   5 1088.85   36.53 148
   1 -15   5 1046.26   36.17 153
  -1  15  -6    8.63    2.85 160
  -1  15  -6    5.51    2.31 106
   1 -15   6    5.61    2.62 148
  -1  15  -6    8.33    2.95  87
  -1  15  -7    7.35    2.30 160
  -1  15  -7    5.31    2.20  87
   1 -14 -13   77.10    4.80 109
  -1  14  13   79.48    4.71 129
   1 -14 -13   88.37    4.80 127
  -1  14  12  126.55    6.37 124
  -1  14  12  150.43    7.06 129
  -1  14  12  151.72    7.10 144
   1 -14 -12  137.39    6.95 174
   1 -14 -11  516.30   21.38 142
  -1  14  11  650.98   22.22 144
   1 -14 -11  573.59   22.26  60
   1 -14 -11  642.54   22.41  79
  -1  14  11  646.76   22.06 129
  -1  14  11  623.36   21.57 124
   1 -14 -11  594.52   21.49 120
   1 -14 -11  562.29   21.04 164
   1 -14 -11  643.56   22.41 174
   1 -14 -10  262.60   12.48 142
   1 -14 -10  264.63   12.62  74
   1 -14 -10  295.88   13.15  60
   1 -14 -10  319.46   13.22  79
   1 -14 -10  311.75   12.66 120
   1 -14 -10  305.97   12.37 164
   1 -14 -10  331.25   13.32 174
  -1  14  10  312.99   12.79 129
  -1  14  10  317.98   12.53 124
   1 -14  -9    4.62    3.49  74
   1 -14  -9    8.96    4.31  60
   1 -14  -9    4.74    3.96  79
  -1  14   9    8.34    3.94 129
  -1  14   9    7.52    3.96 124
  -1  14   9   11.13    4.28 106
   1 -14  -9    4.86    3.88 120
   1 -14  -9    3.79    4.05 174
   1 -14  -8  566.76   23.16 153
   1 -14  -8  528.84   23.50  74
   1 -14  -8  636.01   24.42  60
   1 -14  -8  650.12   24.15  79
  -1  14   8  650.53   23.78 129
  -1  14   8  648.53   23.59 124
  -1  14   8  675.48   23.42 123
  -1  14   8  700.27   24.18 106
   1 -14  -8  647.03   24.11 120
   1 -14  -8  698.51   24.83 174
  -1  14   7    0.79    2.96 158
   1 -14  -7   -1.97    3.32 153
   1 -14  -7    0.45    3.47  74
   1 -14  -7    0.23    3.94  79
  -1  14   7    2.47    3.75 129
  -1  14   7    1.15    3.82 124
  -1  14   7   -4.52    4.49 123
   1 -14  -7   -4.17    4.27 120
  -1  14   7   -0.87    4.10 106
   1 -14  -7    4.36    4.17 174
  -1  14   6    3.51    3.29 155
  -1  14   6   -1.70    3.13 158
   1 -14  -6    3.41    3.49 153
   1 -14  -6   -0.29    3.83 142
   1 -14  -6    1.84    4.12  79
   1 -14  -6    4.10    4.45  60
   1 -14  -6   -0.90    3.51  74
  -1  14   6   -0.63    3.64 129
  -1  14   6    1.82    4.50 123
   1 -14  -6    0.26    4.23 120
  -1  14   6    1.55    4.17 106
  -1  14   6    2.25    5.06  57
   1 -14  -5 1724.29   56.82 171
   1 -14  -5 1736.10   58.38 174
   1 -14  -5 1702.45   57.94 153
   1 -14  -5 1722.53   58.54 142
  -1  14   5 1691.80   56.65 155
   1 -14  -5 1682.93   57.19  79
  -1  14   5 1677.33   57.11 123
   1 -14  -5 1777.07   58.09 120
  -1  14   5 1786.80   57.45 106
  -1  14   5 1726.05   61.13  57
  -1  14   4  122.48   10.44  57
   1 -14  -4  123.06    8.34 174
   1 -14  -4  128.49    7.46 171
   1 -14  -4  120.71    8.01 153
   1 -14  -4  103.29    8.05 142
   1 -14  -4  115.38    7.23  79
  -1  14   4  118.78    7.85 123
   1 -14  -4  129.83    8.32 120
  -1  14   4  123.43    7.75 106
  -1  14   4  117.01    7.20  87
  -1  14   3  117.93   10.34  57
   1 -14  -3  115.83    7.90 153
   1 -14  -3  108.43    8.04 142
   1 -14  -3  100.72    7.77 174
  -1  14   3   97.54    7.83 176
   1 -14  -3  113.17    7.05 171
   1 -14  -3  102.87    6.95 127
  -1  14   3  117.18    7.49 106
  -1  14   3   99.92    6.77  87
  -1  14   2   15.46    6.15  57
   1 -14  -2   17.13    4.70 153
  -1  14   2    7.86    5.22 176
   1 -14  -2   18.62    4.23 171
   1 -14  -2   15.93    4.70 174
  -1  14   2   11.03    3.86 160
  -1  14   2   20.84    5.12 123
   1 -14  -2   15.01    3.52 127
  -1  14   2   18.70    4.76 106
   1 -14  -2   23.01    5.08 120
  -1  14   2   12.58    4.14  87
   1 -14  -1  115.62    8.06 153
  -1  14   1   92.06    5.73 149
  -1  14   1  109.37    7.09 160
  -1  14   1  108.66    7.77 176
   1 -14  -1  113.68    8.13 174
   1 -14  -1  124.51    7.60 171
  -1  14   1  117.61    7.79 123
   1 -14  -1  116.79    8.14 120
  -1  14   1  117.82    7.37 106
  -1  14   1  122.35    7.41  87
   1 -14   0    0.98    4.35 142
   1 -14   0    1.86    4.11 153
   1 -14   0   -0.34    2.86 152
  -1  14   0   -0.44    4.20 160
  -1  14   0    1.21    5.32 176
   1 -14   0   -0.27    4.07 174
   1 -14   0    0.25    3.72 171
  -1  14   0   -0.43    4.74 123
  -1  14   0    2.20    4.25 106
  -1  14   0   -1.03    6.06  57
  -1  14  -1    3.57    4.66 123
   1 -14   1    9.79    4.61 142
   1 -14   1    5.24    4.31 153
  -1  14  -1    2.17    4.23 106
  -1  14  -1    6.62    4.93 176
   1 -14   1    2.61    3.53 164
   1 -14   1   14.43    4.27 171
  -1  14  -1    6.40    4.14 160
   1 -14   1    7.00    4.10 174
   1 -14   2    7.70    4.14 171
  -1  14  -2    9.99    4.83 176
   1 -14   2    8.95    3.26 164
  -1  14  -2    7.40    4.07 160
   1 -14   2    5.96    4.42 142
   1 -14   2    8.99    4.25 153
  -1  14  -2    3.79    4.61 123
  -1  14  -2   13.59    4.35 106
  -1  14  -2    9.96    4.70  82
  -1  14  -2    9.56    4.33  87
  -1  14  -3  369.71   15.32 160
  -1  14  -3  363.56   14.88 176
   1 -14   3  376.64   16.04 142
  -1  14  -3  347.31   14.60  72
  -1  14  -3  396.61   15.35 123
  -1  14  -3  375.77   15.35 106
   1 -14   3  376.06   15.31  90
  -1  14  -3  385.78   15.53  82
  -1  14  -3  368.74   15.39  87
  -1  14  -4  110.66    6.87 160
   1 -14   4  109.59    7.12 171
   1 -14   4  112.78    7.53 153
   1 -14   4  107.05    6.94 142
  -1  14  -4  103.59    6.36  72
  -1  14  -4  118.79    7.06 123
  -1  14  -4  112.61    7.02 106
  -1  14  -4  104.56    7.11  82
   1 -14   4  113.12    6.72  90
  -1  14  -4  103.67    6.95  87
   1 -14   5  195.85    9.53 171
  -1  14  -5  188.28    9.22 160
   1 -14   5  202.91    9.84 153
   1 -14   5  191.89   10.00 148
  -1  14  -5  185.96    8.89  72
  -1  14  -5  189.58    9.15 106
  -1  14  -5  200.25    9.40  82
   1 -14   5  190.67    9.03  90
   1 -14   5  187.71    9.27  95
  -1  14  -5  201.79    9.46  87
  -1  14  -5  204.13    9.11 123
   1 -14   6  482.78   18.00 153
   1 -14   6  491.66   18.43 148
  -1  14  -6  448.30   17.29 106
   1 -14   6  471.44   17.77  95
  -1  14  -6  464.87   17.57  82
   1 -14   6  460.05   17.39  90
  -1  14  -6  479.33   17.76  87
  -1  14  -6  461.68   17.02 123
   1 -14   7   22.18    3.40 148
  -1  14  -7   13.60    3.12 106
  -1  14  -7   15.08    3.51  87
   1 -14   7   15.48    2.73  90
   1 -14   7   21.67    3.34  95
  -1  14  -8   32.46    3.29  87
   1 -14   8   32.25    2.67  90
   1 -14   8   37.26    3.23  95
  -1  13  14    0.45    2.65 144
  -1  13  14    1.66    2.84 129
   1 -13 -14    4.72    2.43 127
  -1  13  13  997.06   35.06 124
  -1  13  13 1079.54   35.75 129
   1 -13 -13 1075.60   35.92  79
  -1  13  13 1121.77   35.97 144
   1 -13 -13  940.61   35.29 174
  -1  13  12    9.65    3.83 124
  -1  13  12   15.93    3.93 129
   1 -13 -12   15.49    4.16  79
   1 -13 -12   14.02    3.78  74
  -1  13  12   15.36    3.84 144
   1 -13 -12    9.21    2.73 142
   1 -13 -12   11.61    3.70 174
  -1  13  11  108.62    6.97 129
  -1  13  11  109.65    6.80 124
  -1  13  11  116.24    7.17 144
   1 -13 -11  104.79    6.45 120
   1 -13 -11  113.38    7.10 174
   1 -13 -10   32.02    4.85 174
  -1  13  10   21.62    4.62 124
  -1  13  10   32.61    4.87 129
   1 -13 -10   28.35    4.55 120
   1 -13 -10   28.01    6.65  54
   1 -13  -9   21.00    4.68 174
  -1  13   9   14.86    3.28 158
   1 -13  -9   21.83    4.78  60
   1 -13  -9   18.98    4.96  79
  -1  13   9   16.15    4.55 124
  -1  13   9   22.09    4.33 123
  -1  13   9   24.62    4.72 129
   1 -13  -9   19.17    4.42 120
  -1  13   9   17.47    3.43 116
  -1  13   9   16.09    4.63 106
   1 -13  -9    9.04    5.35  46
   1 -13  -9   14.37    6.43  54
   1 -13  -8   10.29    4.51 174
  -1  13   8   13.39    3.53 158
   1 -13  -8   12.00    4.16  74
   1 -13  -8   15.81    4.87  60
   1 -13  -8   13.56    4.69  79
  -1  13   8   12.09    4.52 124
  -1  13   8   14.24    4.22 129
  -1  13   8   12.21    4.41 123
   1 -13  -8   12.83    4.38 120
  -1  13   8   17.65    4.84 106
  -1  13   8    9.58    3.31 116
   1 -13  -8   12.26    6.39  54
   1 -13  -8   12.44    5.73  46
   1 -13  -7  305.35   14.09 174
   1 -13  -7  307.34   13.29 161
  -1  13   7  269.50   11.98 155
  -1  13   7  269.16   12.31 158
   1 -13  -7  281.86   13.41  74
   1 -13  -7  301.28   14.02  60
   1 -13  -7  314.04   13.74  79
  -1  13   7  312.51   13.17 123
  -1  13   7  295.95   13.22 129
   1 -13  -7  315.88   13.83 120
  -1  13   7  314.74   13.47 106
   1 -13  -7  259.12   16.33  54
   1 -13  -7  244.35   15.08  46
   1 -13  -6 1342.43   53.34  23
   1 -13  -6 1431.50   48.39 161
  -1  13   6 1349.45   47.08 155
   1 -13  -6 1228.67   47.93  74
   1 -13  -6 1404.36   48.42  79
   1 -13  -6 1355.34   48.71  60
  -1  13   6 1402.56   47.78 123
   1 -13  -6 1398.59   48.61 120
  -1  13   6 1441.20   48.17 106
   1 -13  -6 1195.05   51.53  54
  -1  13   6 1501.00   52.17  57
  -1  13   5   75.01    8.80  57
   1 -13  -5   99.66   11.75  23
   1 -13  -5   87.64    7.21 161
   1 -13  -5  109.04    6.65 171
  -1  13   5   84.08    6.60 155
   1 -13  -5   85.34    6.65  74
   1 -13  -5   84.63    7.27  60
   1 -13  -5   95.05    7.09  79
  -1  13   5   92.56    7.21 123
   1 -13  -5  107.74    7.63 120
  -1  13   5  108.41    7.45 106
  -1  13   5   86.73    6.41  87
  -1  13   4   17.23    6.28  57
   1 -13  -4   18.74    5.19 174
  -1  13   4   13.92    5.74 176
   1 -13  -4   20.40    4.08 171
  -1  13   4   12.97    4.03 143
   1 -13  -4   20.52    4.29  74
   1 -13  -4   14.51    4.45  79
  -1  13   4   20.84    4.97 123
  -1  13   4   25.50    4.91 106
   1 -13  -4   19.91    5.10 120
  -1  13   4   22.19    4.42  87
  -1  13   3   47.69    7.67  57
   1 -13  -3   54.50    5.38 171
   1 -13  -3   59.24    6.41 174
  -1  13   3   60.22    6.81 176
   1 -13  -3   52.53    6.23 142
   1 -13  -3   50.13    5.06  74
   1 -13  -3   50.22    5.43  79
  -1  13   3   59.56    5.96 106
  -1  13   3   57.18    5.61  87
  -1  13   2  736.48   26.04 160
   1 -13  -2  730.31   27.41 174
  -1  13   2  678.74   26.11 176
   1 -13  -2  752.47   26.50 171
   1 -13  -2  718.76   27.30 153
   1 -13  -2  683.53   27.47 142
   1 -13  -2  664.95   25.58  79
  -1  13   2  702.30   26.19 123
  -1  13   2  744.31   26.38 106
   1 -13  -2  728.60   27.01 120
  -1  13   2  744.97   26.11  87
  -1  13   1   66.26    7.32  26
   1 -13  -1   87.28    7.51 153
   1 -13  -1  107.84    7.90 174
  -1  13   1  105.03    7.22 160
   1 -13  -1  105.66    7.28 171
  -1  13   1  104.02    7.82 176
   1 -13  -1   85.41    6.30 127
  -1  13   1  109.43    7.58 123
   1 -13  -1   97.67    7.63 120
  -1  13   1  107.96    7.43 106
  -1  13   1   91.67    7.01  87
   1 -13   0   -5.80   10.17  19
  -1  13   0    1.17    4.67  26
  -1  13   0   -5.16    4.14 160
   1 -13   0    1.36    3.97 171
   1 -13   0   -0.61    4.25 174
  -1  13   0    2.80    5.12 176
   1 -13   0    1.19    3.15 152
   1 -13   0   -0.36    4.50 142
   1 -13   0   -1.69    4.38 153
  -1  13   0    0.92    4.90 123
   1 -13   0    4.73    4.97 120
  -1  13   0    3.18    4.45 106
  -1  13   0    2.47    4.65  82
  -1  13  -1  154.21   11.39  26
   1 -13   1  176.24   16.54  19
   1 -13   1  233.99   11.20 171
  -1  13  -1  217.46   10.78 176
   1 -13   1  198.09   10.91 174
  -1  13  -1  232.68   10.92 160
   1 -13   1  223.29   11.91 153
   1 -13   1  214.30   10.08 152
   1 -13   1  204.01   11.77 142
  -1  13  -1  201.93    9.71  72
  -1  13  -1  218.79   10.92 123
  -1  13  -1  215.50   11.04 106
  -1  13  -1  208.56   10.87  82
  -1  13  -1  215.94   10.46 102
  -1  13  -2  316.56   16.44  56
   1 -13   2  361.95   15.03 164
   1 -13   2  369.73   15.73 171
  -1  13  -2  380.40   15.32 160
  -1  13  -2  350.92   14.86 176
   1 -13   2  354.54   15.21 174
   1 -13   2  348.02   16.27 153
   1 -13   2  364.12   16.36 142
   1 -13   2  352.00   14.72 152
  -1  13  -2  345.06   14.45  72
  -1  13  -2  369.27   15.23 123
  -1  13  -2  372.21   15.57 106
  -1  13  -2  353.87   14.86 102
  -1  13  -2  343.22   15.35  82
  -1  13  -2  360.64   15.36  87
  -1  13  -3   42.74    6.35  56
  -1  13  -3   35.34    6.26  26
  -1  13  -3   53.67    5.54 160
  -1  13  -3   45.72    5.71 176
   1 -13   3   46.80    4.29 164
   1 -13   3   52.53    5.98 142
   1 -13   3   45.05    4.89 152
  -1  13  -3   41.06    4.61  72
  -1  13  -3   52.62    5.66  61
  -1  13  -3   41.60    4.13  77
  -1  13  -3   45.87    5.80 123
  -1  13  -3   37.83    5.72 106
  -1  13  -3   46.62    5.79  82
  -1  13  -3   46.70    5.69  87
  -1  13  -3   38.56    4.85 102
  -1  13  -4  188.29   12.09  56
  -1  13  -4  213.66   10.52 160
   1 -13   4  223.30   11.18 171
   1 -13   4  222.77   11.47 153
   1 -13   4  219.00   10.94 142
  -1  13  -4  221.16   10.23  72
  -1  13  -4  194.60    9.58  77
  -1  13  -4  205.91   10.32 123
  -1  13  -4  217.96   10.73 106
   1 -13   4  201.61   10.60  90
  -1  13  -4  212.91   10.76  82
  -1  13  -4  228.03   10.85  87
  -1  13  -4  198.63    9.80 102
  -1  13  -5   -3.67    4.50  56
   1 -13   5   -0.74    3.99 171
   1 -13   5   -0.81    3.69 153
   1 -13   5    1.85    3.52 142
  -1  13  -5   -1.22    3.41  72
  -1  13  -5    1.78    3.29  77
  -1  13  -5    2.02    3.58  61
  -1  13  -5    1.95    4.24 123
  -1  13  -5   -1.00    4.48 106
  -1  13  -5    3.27    3.35 102
  -1  13  -5   -2.82    4.14  87
  -1  13  -5   -4.67    4.59  82
   1 -13   5    0.93    3.72  90
  -1  13  -6   56.38    6.82  56
   1 -13   6   57.75    5.19 171
   1 -13   6   61.47    5.84 148
   1 -13   6   52.39    5.26 153
  -1  13  -6   56.86    4.82  77
  -1  13  -6   47.90    4.90  72
  -1  13  -6   52.29    5.39  61
  -1  13  -6   53.66    5.13 123
  -1  13  -6   53.09    5.49 106
   1 -13   6   58.51    5.38  95
   1 -13   6   49.19    4.98  90
  -1  13  -6   52.41    5.56  82
  -1  13  -6   48.91    5.38  87
  -1  13  -7  825.36   29.39  77
  -1  13  -7  851.39   29.72  72
   1 -13   7  840.22   30.28 148
   1 -13   7  834.21   29.77 153
  -1  13  -7  792.44   29.20 106
  -1  13  -7  859.98   29.69  87
   1 -13   7  798.36   29.51  90
  -1  13  -7  825.47   29.51  82
   1 -13   7  851.86   29.91  95
  -1  13  -8   86.68    5.53  72
  -1  13  -8   78.58    5.22 106
   1 -13   8   81.23    5.43 148
  -1  13  -8   70.74    5.22  82
   1 -13   8   83.74    5.43  95
   1 -13   8   85.94    5.18  90
  -1  13  -8   79.23    5.50  87
  -1  13  -9  274.62   11.31  87
   1 -13   9  275.37   11.18  90
   1 -13   9  318.47   11.65  95
  -1  13  -9  305.78   11.58 160
   1 -13  10   12.94    2.45  95
  -1  13 -10   10.68    2.70 160
  -1  12  15  197.76    8.40 144
  -1  12  14    5.33    2.16 135
  -1  12  14   10.05    3.42 144
   1 -12 -14    5.87    2.55 174
  -1  12  13  207.92    9.32 124
   1 -12 -13  181.36    9.41  71
   1 -12 -13  198.40    9.64  79
   1 -12 -13  196.51    9.73  60
  -1  12  13  215.33    9.77 144
   1 -12 -13  202.53    9.24 174
  -1  12  12    7.49    3.05 159
   1 -12 -12   11.70    3.98 174
  -1  12  12   12.93    4.02 144
  -1  12  12    4.40    4.26 124
  -1  12  12   11.35    3.93 138
   1 -12 -12   13.85    4.34  60
   1 -12 -12   10.90    4.24  79
   1 -12 -12    3.23    3.98  71
  -1  12  12    7.51    3.53 116
   1 -12 -12   16.85    5.84  54
   1 -12 -11  297.42   13.01 164
   1 -12 -11  325.75   14.33  71
   1 -12 -11  336.37   14.55  79
   1 -12 -11  318.25   13.47 120
  -1  12  11  323.74   13.35 116
   1 -12 -11  290.50   17.12  54
   1 -12 -11  313.05   16.93  46
   1 -12 -11  313.89   16.86  49
   1 -12 -11  306.83   17.47  42
  -1  12  11  331.31   13.59 138
  -1  12  11  355.93   14.14 124
   1 -12 -10  128.41    8.49  71
  -1  12  10  136.69    7.84 138
  -1  12  10  139.31    8.18 124
   1 -12 -10  129.76    7.87 120
  -1  12  10  127.66    7.48 116
   1 -12 -10  116.38   10.06  49
   1 -12 -10  127.63   11.39  42
   1 -12 -10  141.78   11.01  46
   1 -12 -10  131.06   11.08  54
   1 -12  -9   33.67    7.66  42
   1 -12  -9   41.54    7.79  54
   1 -12  -9   33.57    6.96  46
   1 -12  -9   31.11    6.30  49
  -1  12   9   33.91    4.45 158
   1 -12  -9   27.27    5.39  71
  -1  12   9   40.56    5.42 129
  -1  12   9   37.61    5.29 124
  -1  12   9   39.20    5.07 123
  -1  12   9   33.85    4.81 138
   1 -12  -9   39.23    5.19 120
  -1  12   9   33.87    4.44 116
   1 -12  -9   30.52    6.69  25
   1 -12  -8   10.76    7.26  23
   1 -12  -8    9.48    5.81  25
   1 -12  -8   12.56    3.98 161
  -1  12   8   12.83    3.73 158
   1 -12  -8    7.63    4.59  60
   1 -12  -8    6.11    4.39  79
   1 -12  -8    7.11    4.50  71
  -1  12   8    9.83    4.46 129
  -1  12   8    6.20    4.57 123
  -1  12   8   13.44    4.17 138
  -1  12   8   10.71    4.49 124
  -1  12   8    9.64    3.56 116
   1 -12  -8    4.43    4.35 120
  -1  12   8   12.24    4.54 106
   1 -12  -8    2.25    6.10  54
   1 -12  -8    5.60    5.43  46
   1 -12  -8   11.54    6.73  42
   1 -12  -8   11.50    5.21  49
   1 -12  -7  173.81   13.76  23
   1 -12  -7  161.11   11.60  25
   1 -12  -7  187.05    9.80 161
  -1  12   7  173.59    9.10 158
  -1  12   7  169.27    8.65 155
   1 -12  -7  175.52   10.30  60
   1 -12  -7  192.23   10.26  79
   1 -12  -7  203.27   10.94  71
  -1  12   7  180.42    9.78 129
  -1  12   7  162.70    8.99 138
  -1  12   7  198.55   10.14 106
   1 -12  -7  188.94   10.15 120
   1 -12  -7  176.60   12.88  42
   1 -12  -7  163.04   12.09  46
   1 -12  -7  161.94   11.26  49
   1 -12  -7  179.88   13.32  54
  -1  12   7  197.04   12.63  57
   1 -12  -6  252.43   16.58  23
   1 -12  -6  216.78   13.49  25
   1 -12  -6  249.11   12.05 161
  -1  12   6  235.20   11.20 155
   1 -12  -6  263.32   12.66  60
   1 -12  -6  262.95   12.40  79
   1 -12  -6  242.06   12.76  71
  -1  12   6  255.26   11.92 123
  -1  12   6  276.75   12.23 106
   1 -12  -6  236.63   12.20 120
   1 -12  -6  216.36   14.06  46
   1 -12  -6  249.17   15.65  54
  -1  12   6  283.52   15.43  57
   1 -12  -6  225.40   14.81  42
  -1  12   5    5.06    5.48  57
   1 -12  -5    7.51    5.49  46
   1 -12  -5    0.56    6.66  54
   1 -12  -5    6.18    7.39  23
   1 -12  -5    1.10    3.94 161
   1 -12  -5    0.87    3.25 171
   1 -12  -5   -1.40    3.61 141
  -1  12   5    3.24    3.73 143
   1 -12  -5   -0.26    4.36  79
   1 -12  -5    5.69    4.48  60
   1 -12  -5    2.42    3.82  74
  -1  12   5    2.69    4.67 123
   1 -12  -5    3.92    4.33 120
  -1  12   5    0.95    4.30 106
  -1  12   5    1.72    3.69  87
  -1  12   4   51.79    7.81  57
   1 -12  -4   52.31    8.17  54
   1 -12  -4   50.98    7.06  46
  -1  12   4   56.50    7.12   5
   1 -12  -4   62.50    9.76  23
   1 -12  -4   52.64    5.22 171
  -1  12   4   53.53    5.21 160
  -1  12   4   58.77    6.58 176
   1 -12  -4   45.48    6.21 174
   1 -12  -4   61.79    6.17 161
  -1  12   4   56.34    5.11 143
   1 -12  -4   49.46    5.41 141
   1 -12  -4   52.69    6.18  60
   1 -12  -4   49.24    5.51  74
   1 -12  -4   61.81    6.18  79
  -1  12   4   55.50    6.09 123
  -1  12   4   63.44    6.10 106
   1 -12  -4   55.99    6.11 120
  -1  12   4   54.29    5.49  87
  -1  12   3  670.93   28.48  57
  -1  12   3  579.02   25.39  26
   1 -12  -3  702.69   30.65  23
  -1  12   3  659.26   24.49 176
  -1  12   3  725.48   24.51 160
   1 -12  -3  678.89   25.36 161
   1 -12  -3  635.93   24.29 171
   1 -12  -3  668.07   25.61 174
  -1  12   3  588.83   23.31 143
  -1  12   3  569.59   22.89 149
  -1  12   3  706.94   24.42  87
  -1  12   3  684.58   24.66 106
   1 -12  -3  572.64   24.28  74
   1 -12  -3  638.94   24.54  79
   1 -12  -3  636.51   25.25  60
  -1  12   2  201.23   12.62  26
  -1  12   2  264.76   12.81   5
   1 -12  -2  233.54   12.53 174
   1 -12  -2  271.39   12.02 171
  -1  12   2  240.59   11.93 176
  -1  12   2  273.14   11.90 160
   1 -12  -2  213.71   11.35  74
   1 -12  -2  234.05   11.60  79
   1 -12  -2  243.10   12.65  60
  -1  12   2  254.79   11.96 123
  -1  12   2  247.44   12.05 106
  -1  12   2  273.91   11.89  87
  -1  12   1  406.29   17.02   5
  -1  12   1  300.95   16.86  26
   1 -12  -1  412.62   16.26 171
   1 -12  -1  376.43   16.90 174
  -1  12   1  360.77   15.75 176
  -1  12   1  390.77   15.99 160
   1 -12  -1  355.48   14.91 152
   1 -12  -1  349.76   15.30  79
  -1  12   1  380.11   15.86 123
  -1  12   1  365.46   15.97 106
   1 -12  -1  365.29   16.56 120
  -1  12   1  392.41   16.10  82
  -1  12   1  378.57   15.73 102
  -1  12   0   80.04    7.80   5
  -1  12   0   71.17    7.52  26
   1 -12   0   82.59    7.18 174
  -1  12   0   80.84    7.14 176
   1 -12   0   88.31    6.82 171
  -1  12   0   87.47    6.67 160
   1 -12   0   82.64    5.92 152
   1 -12   0   81.61    7.30 153
   1 -12   0   83.35    7.46 142
  -1  12   0   75.36    5.53  72
  -1  12   0   81.51    6.90 123
  -1  12   0   90.01    7.31 106
   1 -12   0   86.84    7.51 120
  -1  12   0   89.49    7.19  82
  -1  12   0   77.50    6.35 102
  -1  12  -1  258.83   13.58  56
   1 -12   1  258.74   18.29  19
  -1  12  -1  217.34   13.34  26
  -1  12  -1  243.19   11.91 176
  -1  12  -1  265.93   12.19 160
   1 -12   1  288.11   12.84 171
   1 -12   1  260.00   12.73 174
   1 -12   1  247.62   11.65 152
   1 -12   1  239.76   13.02 153
   1 -12   1  279.88   13.55 142
  -1  12  -1  265.12   12.36  61
  -1  12  -1  256.51   11.38  72
  -1  12  -1  254.16   12.22 123
  -1  12  -1  248.33   12.31 106
   1 -12   1  244.16   12.65 120
  -1  12  -1  240.90   11.82 102
  -1  12  -1  254.35   12.39  82
  -1  12  -2  188.20   11.84  56
   1 -12   2  189.79   15.96  19
   1 -12   2  211.34   10.86 171
  -1  12  -2  172.23    9.92 176
   1 -12   2  199.25   10.47 174
   1 -12   2  225.67   11.61 142
   1 -12   2  199.42   11.32 153
   1 -12   2  202.14   10.01 152
  -1  12  -2  192.38    9.59  72
  -1  12  -2  200.33   10.42  61
  -1  12  -2  187.99   10.34 123
  -1  12  -2  196.25   10.49 106
  -1  12  -2  202.33   10.50  87
  -1  12  -2  178.92    9.89 102
  -1  12  -2  209.60   10.73  82
  -1  12  -3   65.16    7.85  53
  -1  12  -3   58.97    7.17  56
   1 -12   3   54.72   11.24  19
   1 -12   3   50.85    4.91 164
  -1  12  -3   42.92    5.91 176
   1 -12   3   50.71    6.04 142
   1 -12   3   56.57    5.56 152
  -1  12  -3   65.89    5.55  72
  -1  12  -3   62.03    6.34 123
   1 -12   3   57.56    6.29 126
  -1  12  -3   56.78    6.29 106
  -1  12  -3   68.16    6.44  82
  -1  12  -3   55.66    5.61 102
  -1  12  -4 3627.60  121.00  53
  -1  12  -4 3580.92  120.19  56
   1 -12   4 3507.69  123.10  19
   1 -12   4 3611.71  117.67 171
   1 -12   4 3545.33  117.12 152
   1 -12   4 3436.92  117.61 142
   1 -12   4 3647.12  118.22 153
  -1  12  -4 3560.88  116.69  72
  -1  12  -4 3442.61  116.43 123
   1 -12   4 3422.87  116.78 126
  -1  12  -4 3568.88  116.75 106
  -1  12  -4 3690.88  117.00  82
  -1  12  -4 3122.96  116.08 102
  -1  12  -5   20.24    6.50  53
  -1  12  -5   23.13    6.18  56
   1 -12   5   25.68    4.86 171
   1 -12   5   25.80    4.82 153
   1 -12   5   27.47    4.61 142
  -1  12  -5   28.25    4.75  61
  -1  12  -5   30.59    4.55  72
   1 -12   5   28.45    5.87 126
  -1  12  -5   22.91    4.99 123
  -1  12  -5   26.25    5.20 106
   1 -12   5   20.39    4.57  90
  -1  12  -5   29.12    5.48  82
  -1  12  -5   24.17    4.60 102
  -1  12  -6  152.33   11.08  56
  -1  12  -6  146.67   11.35  53
   1 -12   6  147.51    8.49 171
   1 -12   6  131.08    7.85 142
   1 -12   6  145.52    8.69 153
   1 -12   6  160.57    9.53 148
  -1  12  -6  149.78    8.36  72
  -1  12  -6  147.33    8.62  61
  -1  12  -6  150.56    8.28 123
   1 -12   6  139.24    9.15 126
  -1  12  -6  151.34    8.46 106
  -1  12  -6  114.67    7.43 102
   1 -12   6  143.65    8.48  90
  -1  12  -6  154.62    8.60  82
  -1  12  -7  110.16    9.45  56
   1 -12   7  107.99    6.99 153
   1 -12   7  107.70    7.50 148
   1 -12   7  116.17    6.98 171
  -1  12  -7   98.94    7.02  72
  -1  12  -7  107.45    7.07 106
  -1  12  -7  108.28    7.20  82
   1 -12   7  108.56    7.14  95
   1 -12   7  105.70    6.89  90
   1 -12   8  446.60   18.01 148
   1 -12   8  474.75   17.89  95
  -1  12  -8  436.76   17.33  82
   1 -12   8  428.86   17.41  90
  -1  12  -8  471.85   17.90  72
  -1  12  -8  435.71   17.97  61
  -1  12  -8  457.03   17.26 106
  -1  12  -8  427.70   20.56  56
  -1  12  -9   68.28    5.60  61
  -1  12  -9   67.12    5.41  77
  -1  12  -9   64.88    5.05 106
  -1  12  -9   66.72    5.10  82
   1 -12   9   70.95    5.00  90
  -1  12  -9   68.96    5.17  87
   1 -12   9   68.89    5.16  95
   1 -12   9   69.74    5.14 148
   1 -12  10  508.36   17.60  95
   1 -12  10  487.24   17.32  90
  -1  12 -11   86.45    4.89 160
   1 -12  11   89.84    4.70 112
   1 -12  11   85.54    4.70  95
  -1  11  16    9.12    2.35 139
  -1  11  15  222.16    9.46 135
   1 -11 -15  233.69    9.41 127
  -1  11  14   91.72    5.79 135
  -1  11  14  122.43    6.67 124
   1 -11 -14  107.53    6.56  79
   1 -11 -14  107.76    6.42  71
   1 -11 -14  114.91    6.78  60
  -1  11  14  127.08    7.02 144
  -1  11  14  106.40    5.83 159
   1 -11 -14   87.77    5.62 174
  -1  11  13   79.05    5.53 159
  -1  11  13   87.05    6.41 144
   1 -11 -13   76.01    6.19  79
   1 -11 -13   90.29    6.51  60
   1 -11 -13   81.00    6.11  71
  -1  11  13   89.73    6.24 138
  -1  11  13   89.97    6.39 124
  -1  11  13   75.52    5.78 116
   1 -11 -13   66.33    8.02  49
  -1  11  12  545.81   20.88 159
  -1  11  12  560.27   21.68 144
   1 -11 -12  567.08   21.40  71
   1 -11 -12  481.74   20.63  65
   1 -11 -12  559.54   21.58  79
  -1  11  12  569.38   21.02 138
  -1  11  12  552.86   21.16 124
  -1  11  12  572.32   20.85 116
   1 -11 -12  508.38   24.41  46
   1 -11 -12  485.31   24.60  42
  -1  11  11    2.52    2.86 145
   1 -11 -11   -1.88    4.06  65
   1 -11 -11   -2.08    4.35  71
  -1  11  11    2.31    4.70 124
  -1  11  11   -0.43    4.38 138
  -1  11  11    0.63    3.86 116
   1 -11 -11   -1.22    3.96 120
   1 -11 -11    0.56    6.12  35
   1 -11 -10    5.02    6.02  54
   1 -11 -10    1.64    6.82  42
  -1  11  10    4.92    3.45 158
  -1  11  10    4.72    2.90 145
   1 -11 -10   -1.52    4.36  65
   1 -11 -10    7.99    4.38  71
  -1  11  10   -0.66    4.44 138
  -1  11  10   -0.95    4.40 124
  -1  11  10    2.80    3.79 116
   1 -11 -10    8.94    4.03 120
   1 -11 -10    4.71    5.83  25
   1 -11 -10    4.44    5.02  28
   1 -11  -9  292.99   17.41  23
   1 -11  -9  303.82   17.38  25
  -1  11   9  314.34   13.44 158
  -1  11   9  300.92   12.73 145
  -1  11   9  316.15   14.12 124
  -1  11   9  318.70   13.60 123
  -1  11   9  320.02   13.87 138
   1 -11  -9  326.68   18.23  42
   1 -11  -9  324.48   18.30  54
   1 -11  -9  290.47   13.86 120
  -1  11   9  318.81   13.69 116
   1 -11  -9  360.13   15.01  71
   1 -11  -9  329.10   14.51  65
   1 -11  -8 1342.64   54.80  23
   1 -11  -8 1433.69   54.42  25
   1 -11  -8 1365.64   50.37 161
  -1  11   8 1493.76   50.37 158
   1 -11  -8 1517.07   51.72  71
   1 -11  -8 1498.12   51.39  65
  -1  11   8 1510.13   50.47 123
  -1  11   8 1362.31   50.68 124
  -1  11   8 1384.67   50.26 138
  -1  11   8 1570.59   51.31 106
   1 -11  -8 1506.31   55.29  42
   1 -11  -8 1508.97   54.99  46
   1 -11  -8 1498.66   55.56  54
   1 -11  -7 2350.20   85.44  23
  -1  11   7 2171.46   82.76  20
   1 -11  -7 2258.35   83.81  25
   1 -11  -7 2279.52   80.62 161
  -1  11   7 2314.82   80.19 158
  -1  11   7 2293.66   79.72 155
   1 -11  -7 2438.19   81.52  60
   1 -11  -7 2552.00   81.77  71
   1 -11  -7 2453.15   81.50  65
  -1  11   7 2413.06   80.86 129
  -1  11   7 2453.10   80.48 123
  -1  11   7 2501.89   81.04 106
  -1  11   7 2605.87   84.70  57
   1 -11  -7 2330.80   84.45  46
   1 -11  -7 2392.80   85.34  54
   1 -11  -7 2437.57   85.05  42
   1 -11  -6 3494.32  119.98  42
   1 -11  -6 3450.29  120.46  54
  -1  11   6 3716.68  120.03  57
   1 -11  -6 3428.18  119.61  46
   1 -11  -6 3338.84  118.86  25
   1 -11  -6 3375.02  120.77  23
   1 -11  -6 3337.67  116.13 161
  -1  11   6 3324.10  115.58 143
  -1  11   6 3382.58  115.33 155
   1 -11  -6 3400.23  115.57 141
   1 -11  -6 3537.48  116.83  60
   1 -11  -6 3574.00  117.05  71
  -1  11   6 3571.37  115.85 123
  -1  11   6 3667.12  116.30 106
  -1  11   6 3628.82  115.76  87
   1 -11  -5  434.58   21.92  54
   1 -11  -5  458.20   21.66  42
  -1  11   5  493.86   21.97  57
   1 -11  -5  453.58   21.35  46
   1 -11  -5  480.39   23.25  23
   1 -11  -5  402.32   20.20  25
  -1  11   5  466.34   19.00   5
   1 -11  -5  459.74   18.77 161
   1 -11  -5  438.18   17.85 171
   1 -11  -5  412.78   17.93 141
  -1  11   5  439.89   17.83 143
   1 -11  -5  467.58   19.12  60
   1 -11  -5  487.06   19.57  71
   1 -11  -5  491.99   19.04  79
  -1  11   5  447.99   18.26 123
  -1  11   5  478.17   18.59 106
  -1  11   5  489.39   18.23  87
  -1  11   4  893.13   34.57  57
   1 -11  -4  811.70   33.71  42
   1 -11  -4  778.57   34.38  54
   1 -11  -4  787.08   33.37  46
  -1  11   4  879.78   31.36   5
   1 -11  -4  734.65   32.11  25
   1 -11  -4  901.42   36.19  23
  -1  11   4  824.66   30.62 176
   1 -11  -4  876.96   31.41 161
   1 -11  -4  840.47   30.46 171
  -1  11   4  873.44   30.50 160
   1 -11  -4  868.53   30.81 141
  -1  11   4  789.70   29.88 143
   1 -11  -4  831.72   30.96  79
   1 -11  -4  846.27   31.43  60
   1 -11  -4  881.29   31.97  71
  -1  11   4  812.71   30.47 123
  -1  11   4  860.57   30.76 106
   1 -11  -4  829.07   31.22 120
  -1  11   4  879.97   30.52  87
   1 -11  -3 1543.67   62.54  46
   1 -11  -3 1657.99   64.20  54
   1 -11  -3 1913.84   66.29  23
  -1  11   3 1622.55   61.47  26
   1 -11  -3 1765.14   60.45 141
  -1  11   3 1645.85   59.26 143
  -1  11   3 1872.36   60.27 160
   1 -11  -3 1745.22   60.17 171
  -1  11   3 1710.88   60.02 176
   1 -11  -3 1855.58   61.23 161
   1 -11  -3 1833.85   61.43 174
   1 -11  -3 1794.47   61.17  60
   1 -11  -3 1840.60   60.61  79
   1 -11  -3 1585.04   60.22  74
  -1  11   3 1795.16   60.31 106
   1 -11  -3 1820.56   61.02 120
  -1  11   3 1894.23   60.26  87
   1 -11  -2  901.01   36.82  23
  -1  11   2  867.76   31.47   5
  -1  11   2  755.62   32.21  26
   1 -11  -2  875.69   31.06 171
  -1  11   2  881.56   30.95 160
  -1  11   2  845.26   30.71 176
   1 -11  -2  855.29   32.01 174
   1 -11  -2  853.67   31.79 161
   1 -11  -2  855.16   31.21 141
  -1  11   2  810.46   29.81 143
   1 -11  -2  822.58   31.69  60
   1 -11  -2  782.72   30.88  74
   1 -11  -2  865.97   31.04  79
  -1  11   2  858.74   31.04 106
  -1  11   2  860.29   31.01  82
  -1  11   2  875.96   30.90  87
  -1  11   1    4.14    5.31   5
  -1  11   1    7.31    4.49  26
   1 -11  -1    6.26    4.43 174
  -1  11   1    6.49    4.88 176
  -1  11   1    7.17    4.11 160
   1 -11  -1    6.63    3.73 171
   1 -11  -1    4.89    4.60 161
   1 -11  -1    7.98    3.27 152
   1 -11  -1    6.09    4.17 141
   1 -11  -1    4.78    3.34  74
  -1  11   1    2.83    2.61  72
   1 -11  -1    4.75    3.68  79
   1 -11  -1    5.22    4.59  60
  -1  11   1    4.93    4.50 123
  -1  11   1    0.94    4.62 106
   1 -11  -1    5.85    4.31 120
  -1  11   1    5.48    3.91 102
  -1  11   1    2.80    4.47  82
  -1  11   0   40.06    5.38  56
  -1  11   0   25.52    6.37  40
  -1  11   0   38.91    6.14  26
  -1  11   0   32.44    5.86   5
  -1  11   0   32.60    5.52 176
   1 -11   0   42.75    5.07 171
   1 -11   0   32.49    5.23 174
  -1  11   0   39.40    4.98 160
   1 -11   0   31.54    4.24 152
  -1  11   0   32.50    4.47  61
  -1  11   0   34.77    3.96  72
  -1  11   0   35.71    5.55 123
  -1  11   0   26.29    5.30 106
   1 -11   0   29.89    5.33 120
  -1  11   0   32.51    5.35  82
  -1  11   0   33.73    4.87 102
  -1  11  -1  457.64   21.33  40
  -1  11  -1  478.01   21.14  56
  -1  11  -1  505.63   22.23  53
   1 -11   1  459.77   25.57  19
  -1  11  -1  505.92   20.30   5
  -1  11  -1  458.01   18.98 176
   1 -11   1  519.29   20.05 171
   1 -11   1  507.44   20.11 174
   1 -11   1  494.21   19.21 152
   1 -11   1  515.87   20.78 142
   1 -11   1  477.99   20.53 153
  -1  11  -1  489.12   18.73  72
  -1  11  -1  506.37   19.66  61
  -1  11  -1  468.85   19.33 123
   1 -11   1  501.65   20.06 120
  -1  11  -1  463.04   19.38 106
  -1  11  -1  492.10   19.48  82
  -1  11  -1  475.84   19.29 102
  -1  11  -2   24.68    5.38  56
  -1  11  -2   20.66    6.02  40
  -1  11  -2   20.74    5.66  53
  -1  11  -2   27.88    6.17   5
   1 -11   2   17.08    8.97  19
   1 -11   2   20.60    4.56 174
   1 -11   2   25.39    4.86 171
  -1  11  -2   21.29    5.07 176
   1 -11   2   17.57    4.66 142
   1 -11   2   21.06    4.24 152
   1 -11   2   28.05    4.99 153
  -1  11  -2   22.72    4.30  73
  -1  11  -2   24.68    4.36  61
  -1  11  -2   23.09    3.92  72
   1 -11   2   21.77    5.27 126
  -1  11  -2   26.56    5.19 123
   1 -11   2   21.39    4.66 120
  -1  11  -2   19.17    4.86 106
  -1  11  -2   21.95    4.50 102
  -1  11  -2   29.96    5.46  82
  -1  11  -3  495.67   21.73  56
  -1  11  -3  490.65   22.25  53
   1 -11   3  442.52   24.73  19
  -1  11  -3  433.64   18.26 176
   1 -11   3  474.80   19.03 174
   1 -11   3  455.40   19.03 152
   1 -11   3  490.62   19.96 142
  -1  11  -3  485.77   18.71  72
  -1  11  -3  471.12   19.20  73
  -1  11  -3  458.77   18.87 123
   1 -11   3  468.33   19.05 126
  -1  11  -3  475.30   18.97 106
  -1  11  -3  505.07   19.16  82
  -1  11  -3  451.54   18.50 102
  -1  11  -4   20.82    6.12  53
  -1  11  -4   31.88    6.28  56
   1 -11   4   21.54    9.57  19
   1 -11   4   35.63    5.26 171
   1 -11   4   31.72    4.98 152
   1 -11   4   22.65    4.79 142
   1 -11   4   31.30    5.27 153
  -1  11  -4   29.89    4.69  61
  -1  11  -4   23.90    4.34  73
   1 -11   4   26.44    5.70 126
  -1  11  -4   21.94    5.40 123
  -1  11  -4   27.39    5.05 106
  -1  11  -4   24.97    5.09  82
  -1  11  -4   21.73    4.38 102
  -1  11  -5 2016.48   71.04  53
  -1  11  -5 2004.72   70.62  56
   1 -11   5 1984.65   72.97  19
   1 -11   5 2052.41   67.36 171
   1 -11   5 2061.27   67.96 153
   1 -11   5 1932.54   67.33 142
   1 -11   5 1921.02   67.12 152
  -1  11  -5 1994.43   67.33  61
  -1  11  -5 1938.15   67.00  73
  -1  11  -5 1887.96   66.30 123
   1 -11   5 1941.56   67.15 126
  -1  11  -5 1942.28   66.50 106
  -1  11  -5 2006.89   66.69  82
  -1  11  -5 1790.16   65.93 102
  -1  11  -6   41.83    7.22  56
   1 -11   6   36.99    9.33  19
  -1  11  -6   27.53    6.91  27
   1 -11   6   34.13    5.04 171
   1 -11   6   45.18    5.47 153
   1 -11   6   34.38    4.71 142
  -1  11  -6   38.34    4.79  73
  -1  11  -6   42.08    5.20  61
   1 -11   6   33.40    6.23 126
  -1  11  -6   36.98    5.39 123
  -1  11  -6   36.39    5.48 106
   1 -11   6   37.67    5.24  90
  -1  11  -6   36.47    5.37  82
  -1  11  -6   29.91    4.51 102
  -1  11  -7  166.80   12.03  56
  -1  11  -7  144.92   11.41  27
   1 -11   7  164.13    8.89 171
   1 -11   7  160.57    8.59 142
   1 -11   7  173.49    9.40 153
   1 -11   7  166.01    9.78 148
  -1  11  -7  163.27    9.40  61
  -1  11  -7  186.33    9.42  72
  -1  11  -7  148.33    8.75  73
   1 -11   7  159.09   10.18 126
  -1  11  -7  161.05    9.04 106
   1 -11   7  157.12    9.08  90
  -1  11  -7  178.22    9.19  82
   1 -11   8   15.69    3.94  95
   1 -11   8   11.64    3.41  92
  -1  11  -8   16.46    4.58  82
   1 -11   8   13.79    4.01  90
   1 -11   8   14.94    4.24 148
   1 -11   8   16.26    3.76 153
  -1  11  -8    7.25    3.88  61
   1 -11   8   13.34    5.62 126
  -1  11  -8   18.71    4.66 106
  -1  11  -8   18.74    6.12  56
  -1  11  -8   11.69    6.04  53
   1 -11   9    1.02    3.23  90
  -1  11  -9    2.61    4.15  82
   1 -11   9    1.14    3.02  92
   1 -11   9    2.80    3.51  95
   1 -11   9    1.43    3.41 148
  -1  11  -9    3.31    3.86  61
   1 -11   9    2.13    3.01 134
   1 -11   9   -1.74    3.13 118
  -1  11  -9   -1.32    3.83 106
  -1  11  -9   -9.42    6.67  53
   1 -11  10   93.72    5.89  95
  -1  11 -10   85.94    5.66  82
   1 -11  10   81.34    5.01  92
   1 -11  10   87.39    5.66  90
  -1  11 -10  100.89    6.48  72
  -1  11 -10   82.39    6.04  61
   1 -11  10   72.10    5.45 148
   1 -11  10   87.49    5.27 118
  -1  11 -10   84.35    5.59 106
  -1  11 -10   93.38    8.54  56
  -1  11 -11  935.94   30.87  72
   1 -11  11  866.41   30.10  90
  -1  11 -11  798.83   29.85  87
   1 -11  11  920.45   30.34  95
   1 -11  11  937.54   30.34 112
   1 -11  11  811.40   29.43 118
   1 -11  12   33.09    3.14  95
   1 -11  12   28.74    2.89 112
  -1  10  16   14.51    2.55  94
  -1  10  16   19.96    3.67 129
  -1  10  16   11.90    2.34 135
  -1  10  15  164.09    7.56 135
  -1  10  15  158.98    8.16 129
   1 -10 -15  149.54    7.80  60
   1 -10 -15  133.13    7.39  79
  -1  10  15  174.70    8.27 144
  -1  10  15  149.48    7.13 159
  -1  10  14    2.39    4.22 129
  -1  10  14    1.30    4.16 124
   1 -10 -14    1.69    3.49  71
   1 -10 -14    1.76    3.62  79
  -1  10  14    2.28    3.89 144
  -1  10  14    2.52    3.11 159
  -1  10  13  597.41   22.43 159
  -1  10  13  638.30   23.38 144
  -1  10  13  555.91   21.66 145
   1 -10 -13  548.66   22.02  65
   1 -10 -13  581.77   22.71  79
   1 -10 -13  611.14   22.70  71
  -1  10  13  613.56   22.75 124
  -1  10  13  630.04   22.81 138
  -1  10  13  601.16   22.46 116
   1 -10 -13  591.55   26.31  54
   1 -10 -13  525.47   25.86  42
  -1  10  12   32.17    4.73 159
  -1  10  12   33.19    5.02 163
  -1  10  12   42.02    5.39 144
  -1  10  12   37.85    4.63 145
   1 -10 -12   43.91    5.33  71
   1 -10 -12   25.77    4.61  65
  -1  10  12   40.72    5.72 124
  -1  10  12   28.14    5.03 116
   1 -10 -12   39.03    7.52  35
   1 -10 -12   31.35    6.94  54
   1 -10 -12   39.70    7.99  42
   1 -10 -11   48.23    7.71  25
  -1  10  11   42.24    5.22 163
  -1  10  11   39.57    4.65 145
   1 -10 -11   41.92    5.59  71
   1 -10 -11   33.98    5.12  65
  -1  10  11   36.77    5.47 124
  -1  10  11   45.77    5.68 138
   1 -10 -11   33.85    4.71 120
  -1  10  11   40.99    5.18 116
   1 -10 -11   47.93    8.51  42
   1 -10 -11   41.39    7.73  35
   1 -10 -10   29.82    7.13  35
  -1  10  10   20.73    3.99 145
  -1  10  10   23.15    4.16 158
   1 -10 -10   15.15    4.55  65
   1 -10 -10   24.25    5.19  71
  -1  10  10   16.82    4.89 124
  -1  10  10   27.38    5.13 138
  -1  10  10   26.22    4.59 116
   1 -10 -10   24.19    6.72  25
  -1  10   9  834.58   34.92  20
   1 -10  -9  875.92   36.08  25
   1 -10  -9  826.83   35.81  23
  -1  10   9  897.47   31.87 158
  -1  10   9  839.31   31.23 145
   1 -10  -9  937.75   32.67  65
   1 -10  -9  926.01   32.87  71
  -1  10   9  886.70   32.35 124
  -1  10   9  866.94   32.06 138
  -1  10   9  900.21   31.75 123
  -1  10   9  883.85   31.95 116
   1 -10  -9  885.20   36.70  35
   1 -10  -8  926.17   38.20  25
  -1  10   8  922.46   37.31  20
   1 -10  -8  960.36   38.98  23
  -1  10   8 1002.99   34.63 158
   1 -10  -8  966.48   34.62 161
  -1  10   8  947.99   33.90 145
   1 -10  -8 1046.74   35.72  71
   1 -10  -8 1044.89   35.52  65
  -1  10   8  985.38   34.56 123
  -1  10   8  897.08   34.43 138
  -1  10   8  876.62   34.79 124
  -1  10   8 1016.13   35.30 106
   1 -10  -8 1033.50   39.46  54
   1 -10  -8  980.17   39.09  42
   1 -10  -7  169.99   13.08  23
   1 -10  -7  183.63   12.16  25
  -1  10   7  168.44   11.46  20
   1 -10  -7  172.07    9.18 161
  -1  10   7  167.91    8.68 155
  -1  10   7  172.44    8.47 145
   1 -10  -7  196.56   10.12  65
   1 -10  -7  188.13   10.10  71
  -1  10   7  199.58    9.70 123
  -1  10   7  203.48    9.88 106
  -1  10   7  179.86   11.86  57
   1 -10  -7  177.19   12.68  42
   1 -10  -7  186.93   12.76  54
  -1  10   6  737.69   29.52  57
   1 -10  -6  734.72   30.66  35
   1 -10  -6  718.54   29.94  42
   1 -10  -6  679.98   29.85  54
  -1  10   6  704.76   26.60   5
   1 -10  -6  712.81   30.60  23
   1 -10  -6  703.49   29.20  25
   1 -10  -6  681.56   26.41 161
  -1  10   6  680.93   25.81 155
  -1  10   6  733.01   26.23 143
   1 -10  -6  706.06   27.06  71
   1 -10  -6  740.85   27.09  65
  -1  10   6  698.21   26.13 123
  -1  10   6  718.74   26.49 106
  -1  10   6  746.12   26.18  87
   1 -10  -5   54.86    7.48  54
   1 -10  -5   66.32    7.32  46
  -1  10   5   63.33    7.54  57
   1 -10  -5   64.05    8.12  42
   1 -10  -5   66.28    7.09  25
   1 -10  -5   56.62    8.68  23
  -1  10   5   63.07    6.33   5
   1 -10  -5   53.91    4.75 171
   1 -10  -5   52.14    5.30 161
  -1  10   5   61.93    5.26 143
   1 -10  -5   61.74    5.24 141
   1 -10  -5   60.76    6.12  65
   1 -10  -5   53.76    5.95  71
  -1  10   5   66.33    5.72 123
  -1  10   5   57.24    5.57 106
  -1  10   5   62.96    5.21  87
  -1  10   4 1054.68   42.00  57
   1 -10  -4 1123.35   42.03  46
   1 -10  -4 1105.92   42.71  54
   1 -10  -4 1163.74   42.37  42
  -1  10   4 1081.15   40.23  26
  -1  10   4 1093.52   39.25   5
   1 -10  -4 1069.81   41.05  25
   1 -10  -4 1165.42   43.71  23
  -1  10   4 1143.02   38.86 160
   1 -10  -4 1097.92   39.41 161
   1 -10  -4 1111.34   38.75 171
  -1  10   4 1061.64   38.78 176
   1 -10  -4 1118.88   39.89  71
   1 -10  -4 1122.17   39.66  60
  -1  10   4 1066.74   38.72 123
  -1  10   4 1137.15   39.06 106
  -1  10   4 1126.01   38.77  87
   1 -10  -3  212.30   12.89  42
   1 -10  -3  219.49   13.53  54
   1 -10  -3  212.64   12.63  46
  -1  10   3  229.92   10.44 160
  -1  10   3  217.10   10.59 176
   1 -10  -3  236.37   10.41 171
   1 -10  -3  218.47   11.02 161
   1 -10  -3  205.79   10.43 141
  -1  10   3  205.74    9.74 143
   1 -10  -3  243.16   14.88  23
   1 -10  -3  214.11   11.93  25
  -1  10   3  212.79   11.63  26
   1 -10  -3  233.32   11.63  71
   1 -10  -3  232.73   10.74  79
   1 -10  -3  212.55   10.82  60
  -1  10   3  232.68   10.73 106
  -1  10   3  238.77   10.52  87
   1 -10  -2  473.55   22.64  54
   1 -10  -2  455.25   21.39  46
  -1  10   2  521.14   19.77   5
   1 -10  -2  516.36   24.11  23
  -1  10   2  481.12   20.78  26
   1 -10  -2  532.75   19.48 171
  -1  10   2  498.66   19.22 160
  -1  10   2  474.91   18.46 165
  -1  10   2  504.73   19.20 176
   1 -10  -2  502.37   20.09 161
  -1  10   2  450.98   18.28 143
   1 -10  -2  538.28   19.80 141
   1 -10  -2  538.28   20.39  60
   1 -10  -2  502.32   19.45  79
   1 -10  -2  451.20   19.26  74
  -1  10   2  492.36   19.42 106
  -1  10   2  516.88   19.26 102
  -1  10   2  518.20   19.50  82
  -1  10   2  488.38   19.20  87
  -1  10   1  704.61   27.48  56
  -1  10   1  723.83   28.92  40
  -1  10   1  772.67   27.30   5
   1 -10  -1  740.71   31.96  23
  -1  10   1  705.12   28.32  26
   1 -10  -1  747.59   27.91 161
  -1  10   1  753.69   26.75 160
   1 -10  -1  790.54   27.19 171
  -1  10   1  701.38   26.42 176
   1 -10  -1  709.85   27.50 174
   1 -10  -1  781.04   27.42 141
   1 -10  -1  698.22   26.17 152
   1 -10  -1  737.44   26.65  79
  -1  10   1  753.55   26.81  61
   1 -10  -1  684.41   26.56  74
  -1  10   1  727.63   25.76  72
   1 -10  -1  715.18   27.34  60
  -1  10   1  711.46   26.63 123
   1 -10  -1  717.38   27.32 120
  -1  10   1  693.79   26.75 106
  -1  10   1  738.01   26.87  82
  -1  10   1  723.07   26.68 102
  -1  10   0 1494.96   52.36  53
  -1  10   0 1380.78   51.87  40
  -1  10   0 1478.36   51.40  56
  -1  10   0 1512.84   50.40   5
   1 -10   0 1447.36   50.91 161
   1 -10   0 1482.19   50.66 174
   1 -10   0 1568.94   50.48 171
  -1  10   0 1437.39   49.50 176
   1 -10   0 1433.21   50.47 141
   1 -10   0 1454.07   49.65 152
  -1  10   0 1456.49   49.12  72
   1 -10   0 1385.99   49.33  79
  -1  10   0 1514.62   50.08  61
   1 -10   0 1252.40   49.16  74
  -1  10   0 1440.35   50.22  73
  -1  10   0 1442.61   49.79 123
   1 -10   0 1432.08   50.41 120
  -1  10   0 1430.18   49.81 106
  -1  10   0 1394.73   49.66 102
  -1  10   0 1537.40   50.03  82
  -1  10  -1  396.14   19.32  53
  -1  10  -1  424.15   19.38  40
  -1  10  -1  442.95   19.20  56
  -1  10  -1  447.99   18.07   5
  -1  10  -1  410.56   17.07 176
   1 -10   1  466.88   18.03 171
   1 -10   1  435.03   17.86 174
   1 -10   1  446.61   18.46 142
   1 -10   1  415.12   17.25 152
  -1  10  -1  468.89   17.69  61
  -1  10  -1  432.38   16.80  72
  -1  10  -1  432.95   17.65  73
  -1  10  -1  430.04   17.43 123
   1 -10   1  437.42   17.85 120
  -1  10  -1  433.19   17.41 106
  -1  10  -1  432.48   17.30 102
  -1  10  -1  450.40   17.54  82
  -1  10  -2 2017.64   68.36  53
  -1  10  -2 1890.77   66.81  40
  -1  10  -2 2063.54   65.88   5
   1 -10   2 1983.71   71.37  19
   1 -10   2 1884.89   65.66 171
  -1  10  -2 1777.47   64.35 176
   1 -10   2 1859.68   65.38 174
   1 -10   2 1985.70   66.30 153
   1 -10   2 1939.11   66.16 142
   1 -10   2 1865.06   65.21 152
  -1  10  -2 1941.22   65.40  73
  -1  10  -2 2025.91   65.51  61
   1 -10   2 1870.72   64.88 126
  -1  10  -2 1838.32   64.90 123
   1 -10   2 1875.89   65.29 120
  -1  10  -2 1901.00   64.92 106
  -1  10  -2 1874.74   64.72 102
  -1  10  -2 1981.18   65.05  82
  -1  10  -3  134.69    9.62  40
  -1  10  -3  147.76   10.77  53
  -1  10  -3  151.63    9.57   5
   1 -10   3  151.34   13.65  19
  -1  10  -3  145.91   10.55  27
  -1  10  -3  121.42    7.90 176
   1 -10   3  136.29    8.11 174
   1 -10   3  143.91    8.76 142
   1 -10   3  148.57    8.55 152
  -1  10  -3  135.23    8.08  73
  -1  10  -3  141.91    8.53 123
   1 -10   3  142.17    8.74 126
  -1  10  -3  149.72    8.42 106
  -1  10  -3  129.50    7.75 102
  -1  10  -3  158.48    8.39  82
  -1  10  -4   49.95    6.91  53
  -1  10  -4   41.55    6.65  55
  -1  10  -4   45.39    7.40  27
   1 -10   4   42.18   10.02  19
   1 -10   4   43.83    5.35 171
   1 -10   4   44.93    4.76 174
   1 -10   4   41.61    5.20 153
   1 -10   4   40.48    5.07 142
   1 -10   4   36.74    5.21 152
  -1  10  -4   49.25    4.97  73
  -1  10  -4   38.39    4.90  61
   1 -10   4   43.74    5.94 126
  -1  10  -4   42.96    5.53 123
  -1  10  -4   47.61    5.75 106
  -1  10  -4   41.71    5.29  82
  -1  10  -4   47.18    4.88 102
  -1  10  -5    3.10    4.82  55
  -1  10  -5   -0.51    5.56  53
   1 -10   5    2.50    8.30  19
  -1  10  -5    2.38    5.44  27
   1 -10   5    3.40    3.64 171
   1 -10   5    5.03    3.97 152
   1 -10   5    5.08    3.75 153
   1 -10   5    2.24    3.75 142
  -1  10  -5    2.99    3.38  73
  -1  10  -5    1.88    3.58  61
  -1  10  -5    2.79    4.44 123
   1 -10   5    1.86    5.12 126
  -1  10  -5    6.20    4.59 106
  -1  10  -5    4.25    4.48  82
  -1  10  -5    3.54    3.71 102
  -1  10  -6  694.86   30.57  27
   1 -10   6  739.96   32.93  19
   1 -10   6  764.26   27.45 171
   1 -10   6  764.14   28.06 153
   1 -10   6  795.43   27.88 152
   1 -10   6  700.40   27.33 142
  -1  10  -6  716.75   27.19  73
  -1  10  -6  803.89   27.99  61
  -1  10  -6  670.98   26.69 123
   1 -10   6  738.98   28.03 126
   1 -10   6  740.24   27.75  90
  -1  10  -6  722.44   27.03  82
   1 -10   6  690.61   26.38  93
  -1  10  -6  672.66   26.31 102
  -1  10  -6  767.50   31.28  55
  -1  10  -7  192.85   13.34  53
  -1  10  -7  192.88   13.31  27
   1 -10   7  197.36   15.10  19
   1 -10   7  181.94    9.76 171
   1 -10   7  191.36    9.88 142
   1 -10   7  192.83   10.34 153
   1 -10   7  210.21   11.47 148
  -1  10  -7  203.52   10.52  61
  -1  10  -7  194.72    9.92  73
   1 -10   7  203.21   11.46 126
  -1  10  -7  182.44    9.79 123
   1 -10   7  190.74    9.54 118
  -1  10  -7  192.79    9.37 102
  -1  10  -7  193.36   10.06  82
   1 -10   7  201.29   10.41  90
  -1  10  -8  110.77   10.54  53
  -1  10  -8   77.23    9.37  27
   1 -10   8  101.99    6.68 171
   1 -10   8  110.51    7.74 148
   1 -10   8  104.74    7.12 153
   1 -10   8   96.40    6.27 142
  -1  10  -8   93.14    6.68  73
  -1  10  -8  114.33    7.68  61
   1 -10   8  107.15    8.74 126
   1 -10   8  110.93    6.97 118
  -1  10  -8  114.59    7.40  82
   1 -10   8  106.17    6.63  92
   1 -10   8  119.36    7.59  95
   1 -10   8  107.12    7.26  90
   1 -10   9   27.57    4.62  95
   1 -10   9   21.60    3.91  92
   1 -10   9   28.22    4.54  90
  -1  10  -9   29.39    4.93  82
   1 -10   9   22.79    4.42 148
  -1  10  -9   20.00    4.50  61
   1 -10   9   25.77    6.43 126
   1 -10   9   27.27    4.20 134
   1 -10   9   22.70    4.40 118
  -1  10  -9   21.82    6.75  56
  -1  10  -9   13.84    6.35  53
   1 -10  10   26.25    3.89  92
  -1  10 -10   32.25    4.51  82
   1 -10  10   29.95    3.98  97
   1 -10  10   28.77    4.30  95
   1 -10  10   31.84    4.25  90
   1 -10  10   19.94    3.85 148
   1 -10  10   28.11    3.62 134
   1 -10  10   31.14    6.41 126
   1 -10  10   25.12    4.29 118
  -1  10 -10   27.28    4.66 106
  -1  10 -10   25.07    6.84  56
  -1  10 -10   20.22    7.00  53
  -1  10 -10   22.76    4.49  61
  -1  10 -10   24.96    4.76  72
   1 -10  11   27.22    3.85  90
   1 -10  11   31.14    3.85  92
  -1  10 -11   32.31    4.01  82
   1 -10  11   29.49    3.91  95
  -1  10 -11   32.74    4.45  61
  -1  10 -11   31.07    4.63  72
  -1  10 -11   34.47    4.11 106
   1 -10  11   31.32    4.33 118
  -1  10 -11   30.41    6.41  56
   1 -10  12   95.70    5.48 147
  -1  10 -12   92.91    6.15  72
   1 -10  12   96.21    5.37  90
   1 -10  12  103.13    5.56  95
   1 -10  12   85.99    5.02  92
   1 -10  12   85.84    5.28 112
   1 -10  12   98.07    5.52 118
   1 -10  13   53.10    3.77  89
  -1   9  17    0.10    2.36 139
  -1   9  16   82.46    5.66 129
  -1   9  16   70.55    4.71 135
  -1   9  15   14.41    4.46 129
  -1   9  15    8.81    3.29 135
   1  -9 -15   11.93    3.52  79
   1  -9 -15    6.88    3.40  71
  -1   9  15   15.15    3.33 159
  -1   9  15   17.89    4.26 144
  -1   9  14  901.43   31.13 144
  -1   9  14  822.30   29.70 145
   1  -9 -14  787.40   29.56  65
   1  -9 -14  817.50   30.03  71
   1  -9 -14  792.48   30.09  79
  -1   9  14  898.98   30.54 124
  -1   9  14  878.49   30.87 129
  -1   9  14  839.48   30.20 159
   1  -9 -14  762.26   33.43  42
  -1   9  13  394.14   16.31 159
  -1   9  13  411.59   16.57 163
  -1   9  13  417.45   17.17 144
  -1   9  13  376.72   15.80 145
  -1   9  13  393.17   16.21 140
   1  -9 -13  380.93   16.23  71
   1  -9 -13  375.88   15.90  65
  -1   9  13  425.71   17.15 129
  -1   9  13  397.04   16.60 124
  -1   9  13  406.42   16.70 138
  -1   9  13  377.07   16.29 116
   1  -9 -13  350.34   19.64  42
   1  -9 -13  357.21   19.57  35
   1  -9 -12    3.83    5.94  25
  -1   9  12   -0.24    4.90 163
  -1   9  12    6.20    3.87 159
  -1   9  12   10.77    3.90 145
  -1   9  12   12.67    4.76 144
  -1   9  12    9.75    4.67 140
   1  -9 -12    4.63    3.95  65
   1  -9 -12   17.01    4.49  71
  -1   9  12    4.48    4.53 129
  -1   9  12    2.83    4.63 124
  -1   9  12    7.40    5.13 138
  -1   9  12   10.37    4.60 116
   1  -9 -12    5.42    6.25  42
   1  -9 -12    6.57    6.10  35
  -1   9  11   16.89    4.79 163
  -1   9  11   15.39    4.23 145
  -1   9  11   21.73    4.84 140
   1  -9 -11   24.62    5.05  71
   1  -9 -11   22.03    4.75  65
  -1   9  11   16.44    5.12 129
  -1   9  11   14.90    5.00 138
  -1   9  11   16.01    4.87 124
  -1   9  11   17.45    4.71 116
   1  -9 -11   22.02    7.62  42
   1  -9 -11   25.63    6.76  35
   1  -9 -10  712.12   31.33  23
  -1   9  10  748.26   31.61  20
  -1   9  10  764.94   28.30 163
  -1   9  10  789.51   28.24 158
  -1   9  10  752.66   27.89 145
   1  -9 -10  788.18   28.58  65
   1  -9 -10  807.14   28.95  71
  -1   9  10  744.01   28.52 138
  -1   9  10  735.46   28.65 124
  -1   9  10  785.40   28.53 116
   1  -9 -10  752.06   32.63  42
   1  -9 -10  781.73   32.84  35
  -1   9   9    8.71    5.54  20
   1  -9  -9   11.16    6.47  23
   1  -9  -9   10.53    5.51  25
  -1   9   9   14.68    4.33 163
  -1   9   9    8.71    3.56 145
  -1   9   9    4.19    3.98 158
   1  -9  -9    5.63    3.71  70
   1  -9  -9    4.80    4.06  65
   1  -9  -9   19.39    4.83  71
  -1   9   9    9.65    4.38 123
  -1   9   9   12.07    4.39 138
  -1   9   9    7.74    4.45 124
  -1   9   9    9.05    4.12 116
   1  -9  -9   11.11    5.90  35
  -1   9   8  120.16    7.14 158
  -1   9   8  120.87    6.79 145
   1  -9  -8  119.19    7.85  71
   1  -9  -8  130.76    7.78  65
   1  -9  -8  117.68    7.29  70
  -1   9   8  111.04    7.43 124
  -1   9   8  104.40    7.28 138
  -1   9   8  122.50    7.40 123
   1  -9  -8  121.92   10.34  35
   1  -9  -8  127.76   10.36  23
  -1   9   8  121.43    9.62  20
   1  -9  -8  107.52    9.59  25
  -1   9   7 1786.38   60.64   5
   1  -9  -7 1769.11   63.89  25
   1  -9  -7 1769.76   64.48  23
  -1   9   7 1749.89   63.18  20
   1  -9  -7 1622.02   60.33 161
  -1   9   7 1752.17   60.69 143
  -1   9   7 1682.82   59.88 145
   1  -9  -7 1895.56   61.23  65
   1  -9  -7 1871.59   61.37  71
   1  -9  -7 1865.32   60.68  70
  -1   9   7 1737.42   60.36 123
  -1   9   7 1844.55   60.99 106
  -1   9   7 1929.49   63.90  57
   1  -9  -7 1838.66   64.58  42
  -1   9   6  101.44    8.41  57
   1  -9  -6  105.25    9.06  42
   1  -9  -6   87.43    8.10  25
   1  -9  -6   90.60    9.20  23
  -1   9   6   95.58    6.65   5
  -1   9   6   89.62    6.77 176
   1  -9  -6   78.97    5.93 161
  -1   9   6   82.65    5.86 155
  -1   9   6   93.37    6.23 143
   1  -9  -6  104.34    6.83  71
   1  -9  -6   96.50    6.74  65
   1  -9  -6   89.55    6.07  70
  -1   9   6  103.97    6.53 123
  -1   9   6   99.68    6.47 106
  -1   9   6  101.02    6.05  87
   1  -9  -5 4100.27  134.79  42
   1  -9  -5 4055.25  135.48  35
  -1   9   5 4190.18  134.64  57
   1  -9  -5 4022.92  134.97  54
   1  -9  -5 3978.89  134.07  25
  -1   9   5 4017.90  131.59   5
   1  -9  -5 4078.34  135.48  23
   1  -9  -5 3809.76  131.61 161
   1  -9  -5 3885.80  131.18 141
  -1   9   5 3792.39  131.04 143
   1  -9  -5 4039.38  132.14  71
   1  -9  -5 4007.99  131.96  65
  -1   9   5 3888.66  131.18 123
  -1   9   5 4005.62  131.53 106
  -1   9   5 4147.19  131.30  87
   1  -9  -4  384.89   17.99  42
   1  -9  -4  378.06   18.49  35
   1  -9  -4  402.56   18.40  54
   1  -9  -4  383.80   18.97  23
   1  -9  -4  390.27   17.37  25
  -1   9   4  402.93   15.70   5
  -1   9   4  367.72   16.39  26
   1  -9  -4  363.88   14.97 171
  -1   9   4  413.90   15.31 160
   1  -9  -4  387.74   15.64 161
  -1   9   4  377.35   14.87 143
   1  -9  -4  361.39   15.11 141
   1  -9  -4  406.90   16.11  71
   1  -9  -4  381.20   15.96  65
  -1   9   4  359.54   15.14 123
  -1   9   4  388.42   15.39 106
  -1   9   4  377.36   15.04  87
   1  -9  -3 1953.78   65.99  42
   1  -9  -3 1932.81   65.85  46
   1  -9  -3 1887.06   66.45  54
   1  -9  -3 1890.81   63.00 171
  -1   9   3 1871.66   62.97 160
   1  -9  -3 1931.46   63.72 161
  -1   9   3 1786.11   62.74 176
  -1   9   3 1740.77   62.40 165
  -1   9   3 1711.36   62.30 143
   1  -9  -3 1916.23   63.18 141
   1  -9  -3 2071.85   67.91  23
   1  -9  -3 1862.17   64.90  25
  -1   9   3 1968.70   64.82  26
   1  -9  -3 1932.49   63.70  60
   1  -9  -3 1889.76   63.97  71
  -1   9   3 1848.74   63.09 106
  -1   9   3 1886.66   62.92  87
   1  -9  -2  196.21   11.42  42
   1  -9  -2  185.59   10.90  46
   1  -9  -2  191.67   11.83  54
  -1   9   2  202.80   10.50  26
   1  -9  -2  214.32   13.31  23
  -1   9   2  202.06    9.57   5
   1  -9  -2  171.86    9.91  25
   1  -9  -2  182.10    9.61 161
   1  -9  -2  194.65    9.01 171
  -1   9   2  189.44    8.94 160
  -1   9   2  174.50    9.01 176
  -1   9   2  167.32    8.31 165
   1  -9  -2  190.00    9.18 141
  -1   9   2  176.34    8.38 143
  -1   9   2  184.97    8.77  61
   1  -9  -2  181.56    9.15  79
   1  -9  -2  216.77    9.88  60
   1  -9  -2  192.18   10.23  71
  -1   9   2  162.92    9.03 106
  -1   9   2  204.21    9.15  87
  -1   9   2  185.54    9.24  82
  -1   9   2  189.78    9.06 102
  -1   9   1  306.61   13.68  56
   1  -9  -1  295.97   14.50  46
  -1   9   1  334.16   14.78  53
   1  -9  -1  315.39   15.77  54
  -1   9   1  284.14   14.70  40
  -1   9   1  344.33   13.61   5
   1  -9  -1  345.21   17.45  23
   1  -9  -1  306.02   13.75 161
   1  -9  -1  337.54   13.26 171
  -1   9   1  299.50   12.89 176
  -1   9   1  304.62   12.85 160
   1  -9  -1  304.43   13.33 141
  -1   9   1  355.90   13.52  73
   1  -9  -1  312.17   12.97  74
  -1   9   1  332.53   13.02  61
  -1   9   1  315.34   12.17  72
   1  -9  -1  321.10   13.50  60
   1  -9  -1  308.30   12.93  79
  -1   9   1  297.24   12.96 123
  -1   9   1  293.16   13.05 106
  -1   9   1  292.60   12.85 102
  -1   9   1  318.89   13.10  82
  -1   9   0   -0.96    3.75  53
  -1   9   0    3.70    4.84  40
  -1   9   0    2.16    4.27   5
   1  -9   0    2.42    3.41 174
  -1   9   0    2.86    4.07 176
   1  -9   0    1.92    3.77 161
   1  -9   0    5.18    3.30 171
   1  -9   0    1.34    3.62 141
   1  -9   0    1.78    2.85 152
  -1   9   0   -0.56    2.77  61
   1  -9   0    4.82    3.61  60
   1  -9   0    2.58    2.99  79
  -1   9   0   -1.71    2.50  72
   1  -9   0    0.51    2.72  74
  -1   9   0    1.62    3.07  73
  -1   9   0    3.68    3.76 123
   1  -9   0    1.48    3.57 120
  -1   9   0   -1.23    3.78 106
  -1   9   0    1.40    3.78  82
  -1   9   0    3.14    3.49 102
  -1   9  -1  815.94   30.04  40
  -1   9  -1  824.16   30.68  53
  -1   9  -1  823.83   28.74   5
  -1   9  -1  742.63   27.86 176
   1  -9   1  785.81   28.70 174
   1  -9   1  804.15   28.82 171
   1  -9   1  723.99   28.18 152
   1  -9   1  837.29   29.06 141
   1  -9   1  784.40   29.08 142
   1  -9   1  762.59   27.59  79
  -1   9  -1  846.77   28.54  61
  -1   9  -1  815.35   28.56  73
  -1   9  -1  715.59   28.11 123
   1  -9   1  778.33   28.61 120
  -1   9  -1  778.24   28.25 106
  -1   9  -1  761.63   27.95 102
  -1   9  -1  819.05   28.24  82
  -1   9  -2   43.47    5.99  53
  -1   9  -2   57.82    6.84  55
  -1   9  -2   58.69    7.04  51
  -1   9  -2   52.30    6.22  40
  -1   9  -2   63.79    5.98   5
  -1   9  -2   56.56    6.54  27
   1  -9   2   52.02    5.19 171
  -1   9  -2   49.68    5.29 176
   1  -9   2   55.28    5.10 174
   1  -9   2   47.18    4.83 152
   1  -9   2   52.05    5.34 142
   1  -9   2   54.90    5.46 153
  -1   9  -2   55.54    4.74  73
   1  -9   2   50.58    5.29 126
  -1   9  -2   46.72    5.40 123
   1  -9   2   54.35    5.10 120
  -1   9  -2   49.17    5.16 106
  -1   9  -2   55.98    4.82 102
  -1   9  -2   58.79    5.18  82
  -1   9  -3 1233.08   44.52  55
  -1   9  -3 1164.65   43.82  53
  -1   9  -3 1140.22   42.24  40
  -1   9  -3 1223.33   44.46  51
   1  -9   3 1187.86   46.34  19
  -1   9  -3 1215.81   41.56   5
  -1   9  -3 1165.42   43.58  27
  -1   9  -3 1085.84   40.23 176
   1  -9   3 1188.63   41.13 174
   1  -9   3 1182.93   41.71 142
   1  -9   3 1215.36   41.32 152
  -1   9  -3 1223.41   41.13  73
   1  -9   3 1131.37   41.03 126
   1  -9   3 1120.35   40.85 120
  -1   9  -3 1199.79   40.77  82
  -1   9  -3 1137.21   40.38 102
  -1   9  -4  108.32    9.14  27
   1  -9   4  117.98   11.89  19
  -1   9  -4  104.07    8.08   5
   1  -9   4  110.33    7.01 171
   1  -9   4  111.85    6.78 174
   1  -9   4  117.86    7.56 153
   1  -9   4   97.28    6.96 142
   1  -9   4  116.15    7.26 152
  -1   9  -4  105.76    6.84  61
  -1   9  -4   93.84    6.45  73
   1  -9   4   94.27    7.45 126
  -1   9  -4  113.66    9.38  51
  -1   9  -4  106.51    9.05  55
  -1   9  -4  110.04    9.09  53
  -1   9  -4  100.24    7.91  40
  -1   9  -4   96.54    6.35 102
  -1   9  -4  102.18    6.91  82
  -1   9  -5  505.87   22.49  27
   1  -9   5  512.91   24.87  19
   1  -9   5  526.70   19.75 171
   1  -9   5  531.12   19.87 152
   1  -9   5  475.49   19.72 142
   1  -9   5  519.63   20.24 153
  -1   9  -5  508.07   19.44  73
  -1   9  -5  509.37   19.73  61
   1  -9   5  499.59   20.12 126
  -1   9  -5  436.78   19.06 123
  -1   9  -5  450.75   18.62 102
   1  -9   5  473.84   18.72  93
  -1   9  -5  525.85   22.93  55
  -1   9  -5  515.28   22.84  51
  -1   9  -6    7.89    4.88  55
  -1   9  -6   15.49    5.83  53
  -1   9  -6    8.01    5.21  51
   1  -9   6   10.80    8.19  19
  -1   9  -6   14.02    6.33  27
   1  -9   6   11.88    3.95 171
   1  -9   6    9.87    4.14 152
   1  -9   6    9.19    3.97 153
   1  -9   6   13.40    3.85 142
  -1   9  -6    8.93    3.55  73
  -1   9  -6    6.31    3.73  61
   1  -9   6   10.71    5.41 126
  -1   9  -6    6.75    4.53 123
   1  -9   6   12.89    3.84 118
   1  -9   6   12.33    3.55  93
  -1   9  -6    7.90    3.63 102
  -1   9  -7  111.75    9.80  55
  -1   9  -7  129.91   10.45  51
  -1   9  -7  127.77   10.82  53
   1  -9   7  118.42   12.09  19
   1  -9   7  120.02    7.43 171
   1  -9   7  123.73    7.77 152
   1  -9   7  109.11    7.57 153
   1  -9   7  105.75    7.13 142
  -1   9  -7  117.92    7.67  61
  -1   9  -7  107.88    7.11  73
   1  -9   7  114.44    8.74 126
   1  -9   7  114.29    7.28 118
  -1   9  -7  115.93    6.87 102
   1  -9   7  122.56    7.86  90
   1  -9   7  117.68    6.98  93
  -1   9  -8   -1.04    5.31  51
  -1   9  -8   -7.35    6.45  53
  -1   9  -8    1.51    4.81  55
   1  -9   8    1.19    7.76  19
   1  -9   8    0.86    3.38 171
   1  -9   8    2.61    3.46 153
   1  -9   8   -0.32    4.02 148
   1  -9   8   -0.22    2.94 142
  -1   9  -8    1.41    3.19  73
  -1   9  -8    5.04    3.96  61
   1  -9   8    0.92    6.00 126
   1  -9   8    0.68    4.03 118
   1  -9   8    2.48    4.08  95
   1  -9   8   -1.08    3.78  90
   1  -9   8    0.61    3.66  97
   1  -9   9   54.17    9.06  19
   1  -9   9   51.88    5.03  92
   1  -9   9   58.84    5.63  95
   1  -9   9   55.16    5.36  97
   1  -9   9   55.31    5.50  90
   1  -9   9   46.80    5.57 148
  -1   9  -9   56.08    5.74  61
  -1   9  -9   50.79    4.98  73
   1  -9   9   38.97    7.01 126
   1  -9   9   48.56    5.71 118
  -1   9  -9   40.14    6.82  55
  -1   9 -10    5.55    6.14  27
   1  -9  10   -4.13    3.64  95
   1  -9  10    0.95    3.48  90
   1  -9  10    1.20    3.87  97
  -1   9 -10    4.08    4.16  82
   1  -9  10   -0.27    3.42 148
   1  -9  10   -0.67    3.22 134
   1  -9  10    3.58    6.19 126
  -1   9 -10    1.85    3.83  61
   1  -9  10   -2.95    4.39 118
  -1   9 -10   -3.85    6.15  53
   1  -9  11  183.82    9.14  90
  -1   9 -11  183.03    8.94  82
   1  -9  11  195.82    8.95  92
   1  -9  11  185.97    9.06  97
   1  -9  11  208.79    9.48  95
  -1   9 -11  182.97    9.59  61
   1  -9  11  154.99    8.22 134
   1  -9  11  179.42    9.45 118
  -1   9 -11  203.53   13.58  56
  -1   9 -11  158.00   12.61  53
   1  -9  12    3.66    3.29  92
   1  -9  12   -0.52    2.96  90
   1  -9  12    3.69    3.44  97
  -1   9 -12   -0.88    3.87  72
  -1   9 -12    0.20    3.55  61
  -1   9 -12    6.39    3.58 106
   1  -9  12   -0.18    3.74 118
   1  -9  12    0.64    3.07 112
   1  -9  12   -1.25    3.28 147
  -1   9 -12   -6.06    5.93  56
   1  -9  13   96.99    5.38 147
   1  -9  13   99.02    5.86 118
   1  -9  13   96.83    5.15 112
   1  -9  13   90.44    5.29  97
   1  -9  14   32.27    3.16  89
   1  -9  14   34.53    3.09  91
  -1   8  17    1.31    2.37 135
  -1   8  17    6.66    3.00 139
  -1   8  17    4.40    2.41  94
  -1   8  16  120.60    6.43 159
  -1   8  16  123.50    6.80 135
  -1   8  16  137.18    7.49 129
  -1   8  15 1849.85   59.65 144
   1  -8 -15 1580.27   58.13  79
   1  -8 -15 1737.62   58.46  71
  -1   8  15 1866.58   59.51 129
  -1   8  15 1717.00   59.07 135
  -1   8  15 1745.16   58.77 159
   1  -8 -15 1591.68   62.00  49
  -1   8  14   65.10    5.84 145
  -1   8  14   71.48    6.45 140
  -1   8  14   79.71    6.74 144
   1  -8 -14   67.30    5.45  65
   1  -8 -14   68.17    5.77  79
  -1   8  14   64.81    6.45 129
  -1   8  14   68.86    6.44 124
  -1   8  14   82.05    6.80 163
  -1   8  14   66.82    5.77 159
  -1   8  14   65.94    4.62 167
   1  -8 -14   59.25    8.40  42
   1  -8 -13  223.07   15.30  25
   1  -8 -13  235.91   15.92  28
  -1   8  13  231.69   11.11 167
  -1   8  13  291.05   13.02 163
  -1   8  13  265.59   12.62 159
  -1   8  13  281.14   12.74 140
  -1   8  13  263.57   12.24 145
  -1   8  13  280.21   13.30 144
   1  -8 -13  269.43   12.04  65
  -1   8  13  295.76   13.35 138
  -1   8  13  266.49   12.82 124
  -1   8  13  282.25   13.26 129
  -1   8  13  274.63   12.78 116
   1  -8 -13  257.14   15.41  35
   1  -8 -13  241.06   15.58  42
   1  -8 -12  908.52   39.27  25
  -1   8  12  869.12   38.55  20
  -1   8  12  971.95   35.74 159
  -1   8  12 1023.07   35.69 163
  -1   8  12  943.53   34.99 145
  -1   8  12  982.66   35.40 140
  -1   8  12 1022.64   36.48 144
   1  -8 -12  958.44   35.06  65
  -1   8  12  995.62   35.82 124
  -1   8  12  968.38   35.75 138
  -1   8  12 1016.44   36.19 129
  -1   8  12  989.55   35.62 116
   1  -8 -12  981.31   39.47  35
   1  -8 -12  967.83   39.49  42
   1  -8 -11  289.54   16.63  25
  -1   8  11  271.11   16.04  20
  -1   8  11  273.03   12.99 163
  -1   8  11  291.39   12.76 145
  -1   8  11  282.20   13.06 140
  -1   8  11  293.46   13.91 144
   1  -8 -11  289.66   13.06  65
   1  -8 -11  273.28   12.29  70
  -1   8  11  286.09   13.53 124
  -1   8  11  286.53   13.51 129
  -1   8  11  271.69   13.36 138
  -1   8  11  287.51   13.20 116
   1  -8 -11  279.55   16.67  42
   1  -8 -11  290.79   16.38  35
   1  -8 -10 2293.31   80.49  25
   1  -8 -10 2047.78   78.38  23
  -1   8  10 2268.64   79.67  20
  -1   8  10 2145.70   75.97 163
  -1   8  10 2311.69   76.01 158
  -1   8  10 2265.14   75.98 140
  -1   8  10 2292.31   76.53 150
  -1   8  10 2267.99   75.80 145
   1  -8 -10 2278.60   75.60  70
   1  -8 -10 2333.32   76.22  65
  -1   8  10 2154.60   76.18 138
  -1   8  10 2288.73   76.68 129
  -1   8  10 2115.63   76.33 124
  -1   8  10 2310.09   76.28 116
   1  -8 -10 2189.31   80.02  35
   1  -8 -10 2304.81   80.49  42
   1  -8  -9 3221.85  113.41  23
  -1   8   9 3411.33  113.88  20
  -1   8   9 3063.52  110.12 163
  -1   8   9 3320.24  110.34 158
  -1   8   9 3418.10  110.88 150
  -1   8   9 3263.00  110.22 140
  -1   8   9 3364.91  110.15 145
   1  -8  -9 3368.89  110.13  70
   1  -8  -9 3458.54  110.71  65
  -1   8   9 3254.95  110.70 124
  -1   8   9 3172.10  110.57 138
  -1   8   9 3392.47  111.00 129
  -1   8   9 3252.33  109.87 123
  -1   8   9 3475.06  110.67 116
   1  -8  -9 3405.76  114.70  42
   1  -8  -9 3329.20  114.47  35
  -1   8   8 2508.52   84.74 163
  -1   8   8 2540.37   84.92 158
  -1   8   8 2624.10   85.30 150
  -1   8   8 2497.14   84.57 145
   1  -8  -8 2650.90   84.87  70
   1  -8  -8 2595.83   85.24  65
  -1   8   8 2398.87   84.88 138
  -1   8   8 2393.54   85.12 124
  -1   8   8 2498.45   84.62 123
   1  -8  -8 2704.19   89.16  35
   1  -8  -8 2561.61   88.54  25
   1  -8  -8 2490.85   88.05  23
  -1   8   8 2663.68   88.09  20
  -1   8   7  215.86   12.21  57
   1  -8  -7  226.58   12.88  35
  -1   8   7  206.26    9.69 145
  -1   8   7  224.07   10.35 143
  -1   8   7  214.39   10.32 150
  -1   8   7  218.06    9.97 158
   1  -8  -7  259.18   10.78  65
   1  -8  -7  233.02   10.11  70
  -1   8   7  224.16   10.11 123
  -1   8   7  227.71   10.48 106
   1  -8  -7  190.61   12.62  23
  -1   8   7  219.08   10.23   5
   1  -8  -7  242.77   12.95  25
  -1   8   7  211.98   12.19  20
  -1   8   6  899.97   34.14  57
   1  -8  -6  925.56   34.97  42
   1  -8  -6  918.77   35.03  23
   1  -8  -6  901.45   34.45  25
  -1   8   6  866.40   31.69   5
  -1   8   6  840.51   31.69 176
  -1   8   6  898.97   31.75 143
   1  -8  -6  912.94   32.31  71
   1  -8  -6  945.26   32.21  65
   1  -8  -6  967.66   31.90  70
  -1   8   6  873.85   31.56 123
  -1   8   6  895.01   31.90 106
  -1   8   6  895.53   31.60  87
   1  -8  -5   36.06    5.55  25
  -1   8   5   33.91    4.51   5
   1  -8  -5   35.41    6.49  23
  -1   8   5   36.34    3.92  87
  -1   8   5   32.94    3.97 143
  -1   8   5   37.64    4.32 123
   1  -8  -5   44.56    4.61  71
   1  -8  -5   45.51    4.56  65
   1  -8  -5   33.33    4.09  70
  -1   8   5   37.80    4.44 106
   1  -8  -5   41.18    6.18  42
  -1   8   5   40.25    5.62  57
   1  -8  -4   34.14    4.25  71
   1  -8  -4   35.73    4.28  65
   1  -8  -4   25.06    4.04  70
   1  -8  -4   27.21    5.02  25
  -1   8   4   31.31    4.53  26
   1  -8  -4   39.85    6.85  23
  -1   8   4   31.10    4.36   5
  -1   8   4   29.09    4.07 106
   1  -8  -4   21.94    5.53  35
   1  -8  -4   30.62    5.84  42
   1  -8  -3 1539.93   56.31  35
   1  -8  -3 1583.33   56.00  54
   1  -8  -3 1627.78   55.75  42
   1  -8  -3 1540.21   54.85  25
  -1   8   3 1541.37   53.17   5
  -1   8   3 1563.01   54.50  26
   1  -8  -3 1586.87   56.66  23
   1  -8  -3 1564.10   53.80  71
   1  -8  -3 1587.49   53.79  65
  -1   8   211142.60  366.30  82
   1  -8  -211614.10  368.57  46
   1  -8  -211569.20  369.32  54
   1  -8  -211622.90  368.61  42
  -1   8   211166.00  368.17  40
  -1   8   210976.20  366.48  56
   1  -8  -212074.99  370.46  23
  -1   8   211626.10  367.84  26
   1  -8  -211478.40  367.81  25
  -1   8   211099.70  366.12  61
   1  -8  -211656.90  367.13  71
   1  -8  -211719.29  366.91  60
  -1   8   210588.80  365.29  72
  -1   8   1   75.66    5.40  82
   1  -8  -1   82.50    6.48  46
   1  -8  -1   77.23    6.83  42
  -1   8   1   66.10    4.27  32
   1  -8  -1   71.80    6.88  54
  -1   8   1   73.37    4.46  45
  -1   8   1   76.73    6.87  40
  -1   8   1   81.29    6.07  53
   1  -8  -1   77.28    8.18  23
   1  -8  -1   59.59    4.30  28
   1  -8  -1   78.63    5.74  25
  -1   8   1   77.61    5.64   5
  -1   8   1   78.84    4.34  72
   1  -8  -1   85.09    5.51  60
  -1   8   1   83.97    5.20  73
   1  -8  -1   83.01    5.90  71
  -1   8   1   74.22    4.81  61
   1  -8  -1   72.27    5.04  79
  -1   8   0   22.00    3.80  82
   1  -8   0   22.09    3.66  60
  -1   8   0   15.98    3.19  73
   1  -8   0   19.31    2.99  74
   1  -8   0   23.62    3.39  79
  -1   8   0   16.38    3.09  61
  -1   8   0   21.01    4.43  55
  -1   8   0   22.20    4.68  40
  -1   8   0   23.86    4.36  53
  -1   8   0   19.37    4.23   5
  -1   8  -1   30.49    5.15  27
  -1   8  -1   44.11    4.95   5
   1  -8   1   36.80    4.31 141
   1  -8   1   40.97    4.56 161
   1  -8   1   35.26    4.09 171
  -1   8  -1   41.98    4.00  73
   1  -8   1   33.33    3.29  74
  -1   8  -1   35.58    3.76  61
   1  -8   1   38.79    3.63  79
  -1   8  -1   41.54    4.32  82
  -1   8  -1   39.04    5.04  53
  -1   8  -1   34.96    5.25  40
  -1   8  -1   30.80    5.00  51
  -1   8  -1   43.54    5.61  55
  -1   8  -2  353.56   14.53  82
   1  -8   2  370.05   14.88 152
   1  -8   2  359.14   15.24 142
  -1   8  -2  389.83   14.92  73
  -1   8  -2  390.34   17.29  51
  -1   8  -2  381.73   17.32  55
  -1   8  -2  383.79   16.86  53
  -1   8  -2  375.72   16.06  40
  -1   8  -2  386.30   16.77  27
  -1   8  -2  371.28   15.14   5
  -1   8  -3  908.85   33.76  53
  -1   8  -3  925.86   34.00  51
  -1   8  -3  922.40   34.07  55
  -1   8  -3  873.37   31.35   5
   1  -8   3  947.46   35.99  19
  -1   8  -3  904.43   33.46  27
   1  -8   3  871.47   31.25 171
   1  -8   3  876.07   31.19 152
   1  -8   3  884.71   31.62 142
  -1   8  -3  896.26   31.08  73
   1  -8   3  866.82   31.19 126
   1  -8   3  802.82   30.79 120
  -1   8  -3  817.54   30.40 102
   1  -8   4  308.45   14.06 174
   1  -8   4  354.73   14.55 171
   1  -8   4  368.31   14.99 142
   1  -8   4  344.13   14.49 152
   1  -8   4  357.42   14.97 153
  -1   8  -4  370.83   14.49  73
   1  -8   4  337.79   14.87 126
  -1   8  -4  374.40   17.23  55
  -1   8  -4  395.18   17.43  51
  -1   8  -4  340.97   14.97   5
   1  -8   4  356.88   18.99  19
  -1   8  -4  369.14   16.99  27
  -1   8  -5  893.58   35.57  51
  -1   8  -5  915.36   35.72  55
  -1   8  -5  986.38   32.93   5
   1  -8   5  943.06   37.70  19
   1  -8   5  883.37   33.45  21
   1  -8   5  911.11   32.65 171
   1  -8   5  907.50   33.17 153
   1  -8   5  917.27   33.04 142
   1  -8   5  907.23   32.80 152
  -1   8  -5  953.26   32.68  73
   1  -8   5  904.60   33.21 126
   1  -8   5  885.36   31.98 118
   1  -8   5  866.52   32.02  93
  -1   8  -6 3007.74  102.15  53
  -1   8  -6 2954.90  101.65  55
  -1   8  -6 2985.00  101.67  51
   1  -8   6 3075.71  103.65  19
   1  -8   6 2773.88   99.16  21
   1  -8   6 2957.93   98.03 171
   1  -8   6 3021.84   98.39 152
   1  -8   6 3005.33   98.74 153
   1  -8   6 2865.27   98.31 142
  -1   8  -6 3034.45   98.14  73
   1  -8   6 2946.80   98.81 126
   1  -8   6 2868.42   97.63 118
   1  -8   6 2861.86   97.56  93
   1  -8   6 2869.61   97.45  97
  -1   8  -7   73.85    8.49  53
  -1   8  -7   84.40    8.52  51
  -1   8  -7   64.68    7.61  55
   1  -8   7   79.46   10.57  19
   1  -8   7   80.69    5.93 171
   1  -8   7   79.43    6.21 152
   1  -8   7   73.86    6.18 153
   1  -8   7   77.55    5.91 142
  -1   8  -7   72.71    5.75  73
   1  -8   7   78.38    6.18 118
   1  -8   7   69.41    5.44  93
   1  -8   7  100.22    6.38  85
   1  -8   7   75.22    5.79  97
   1  -8   7   78.10    6.41  90
  -1   8  -8    1.11    5.69  53
  -1   8  -8    4.89    4.95  55
  -1   8  -8    7.97    5.04  51
   1  -8   8    9.37    7.95  19
  -1   8  -8    4.18    5.64  27
   1  -8   8    0.37    5.58  21
   1  -8   8    4.98    3.31 171
   1  -8   8    6.64    3.11 142
   1  -8   8    3.05    3.46 153
   1  -8   8   -0.95    4.11 148
  -1   8  -8    0.69    3.36  73
   1  -8   8    5.52    5.80 126
   1  -8   8   -1.91    4.03 118
   1  -8   8    3.98    4.03  90
   1  -8   8    4.75    3.15  93
   1  -8   8   11.58    4.02  85
   1  -8   8   18.74    4.51 103
   1  -8   8    4.72    3.83  97
  -1   8  -9  120.73   10.76  27
   1  -8   9  124.56   12.06  19
   1  -8   9  116.08    7.65  90
   1  -8   9  121.56    7.80  95
   1  -8   9  112.54    7.38  97
   1  -8   9  106.81    6.95  92
   1  -8   9  129.24    7.68  85
   1  -8   9  118.26    8.03 148
  -1   8  -9  109.91    6.98  73
  -1   8  -9  126.89    8.05  61
   1  -8   9  122.60    9.34 126
   1  -8   9  100.09    7.59 118
  -1   8  -9   99.74    9.25  55
  -1   8  -9  102.41   10.47  53
  -1   8  -9  106.97    9.64  51
   1  -8  10   48.76    8.92  19
  -1   8 -10   37.84    7.80  27
   1  -8  10   42.29    5.09  90
   1  -8  10   36.55    4.68  92
   1  -8  10   42.37    5.20  95
   1  -8  10   57.90    5.70  85
   1  -8  10   44.28    5.34  97
   1  -8  10   37.78    5.11 148
   1  -8  10   37.89    4.77 134
  -1   8 -10   44.16    5.41  61
   1  -8  10   44.52    5.75 118
  -1   8 -10   53.36    7.03  55
  -1   8 -10   24.49    7.81  53
   1  -8  11    1.17    3.58  95
   1  -8  11    2.14    3.72  92
   1  -8  11    2.33    3.62  90
   1  -8  11    0.22    4.19  97
   1  -8  11    0.21    2.90 134
  -1   8 -11    5.24    3.99  61
   1  -8  11    6.79    4.64 118
  -1   8 -11   -8.42    6.92  53
   1  -8  12    1.58    3.57  92
   1  -8  12   -1.01    3.24  90
   1  -8  12   -3.22    4.12  97
  -1   8 -12    5.04    3.66  61
   1  -8  12   -0.25    5.44 126
   1  -8  12    2.79    4.20 118
   1  -8  12    1.31    3.32 112
  -1   8 -12   -8.13    7.27  53
  -1   8 -12   -2.15    6.21  56
   1  -8  13    1.50    3.08 147
   1  -8  13    2.47    3.83 118
   1  -8  13   -4.05    3.06 112
   1  -8  13    3.73    3.28  92
   1  -8  13    6.30    3.79  97
  -1   8 -13   -1.68    3.79  72
   1  -8  14  145.66    6.84 147
   1  -8  14  163.21    7.48 118
   1  -8  14  143.02    7.16  97
   1  -8  14  151.37    7.13  89
   1  -8  15    1.74    2.01  91
   1  -8  15    2.72    2.34  89
  -1   7  17  688.35   24.16 135
  -1   7  17  724.81   24.56 139
  -1   7  17  644.38   23.77 157
  -1   7  16  414.02   16.10 129
  -1   7  16  398.45   16.14 139
  -1   7  16  409.26   15.86 135
  -1   7  16  397.20   15.40 159
   1  -7 -16  360.20   14.90  71
  -1   7  15  225.68   10.80 144
   1  -7 -15  187.82    9.18  65
  -1   7  15  213.87   10.33 135
  -1   7  15  217.14   10.64 129
  -1   7  15  187.81    8.98 167
  -1   7  15  190.45    9.75 159
   1  -7 -15  182.08   12.66  49
  -1   7  14  658.49   24.44 144
  -1   7  14  606.09   23.26 145
  -1   7  14  633.82   23.79 140
   1  -7 -14  546.29   22.49  65
  -1   7  14  613.81   23.73 124
  -1   7  14  652.76   24.34 129
  -1   7  14  593.91   22.53 167
  -1   7  14  610.80   23.59 159
  -1   7  14  662.85   24.05 163
   1  -7 -14  579.26   26.39  35
   1  -7 -14  525.37   26.08  42
   1  -7 -13  372.72   20.79  28
   1  -7 -13  355.06   19.96  25
  -1   7  13  380.75   16.73 159
  -1   7  13  405.30   17.04 163
  -1   7  13  408.92   16.61 145
  -1   7  13  396.93   17.43 144
  -1   7  13  404.06   16.89 140
  -1   7  13  414.52   17.16 124
  -1   7  13  389.64   17.28 129
  -1   7  13  429.77   17.52 138
  -1   7  13  409.71   17.07 116
  -1   7  13  347.14   15.01 104
   1  -7 -13  382.49   19.58  35
   1  -7 -13  367.42   19.80  42
   1  -7 -12   27.89    6.61  35
   1  -7 -12   36.84    7.73  42
  -1   7  12   32.91    7.52  20
   1  -7 -12   42.55    7.53  25
  -1   7  12   44.13    6.13 163
  -1   7  12   34.52    5.18 159
  -1   7  12   36.23    5.23 145
  -1   7  12   40.12    5.90 140
  -1   7  12   40.08    5.93 144
  -1   7  12   35.16    5.79 124
  -1   7  12   37.22    5.77 129
  -1   7  12   47.55    6.39 138
  -1   7  12   41.56    5.71 116
  -1   7  12   34.21    3.89 104
  -1   7  12   33.18    4.08 100
   1  -7 -11   35.34    6.81  35
   1  -7 -11   43.48    7.74  42
   1  -7 -11   50.36    7.49  25
  -1   7  11   49.57    7.85  20
  -1   7  11   29.42    5.41 163
  -1   7  11   33.66    4.91 145
  -1   7  11   37.25    5.50 140
  -1   7  11   44.26    6.08 150
  -1   7  11   41.22    5.71 144
   1  -7 -11   44.64    4.85  70
  -1   7  11   37.53    5.65 124
  -1   7  11   39.54    5.96 138
  -1   7  11   42.55    5.73 129
  -1   7  11   33.37    3.95 100
  -1   7  10  115.77    7.61 163
  -1   7  10  107.83    7.44 140
  -1   7  10  118.94    8.02 150
  -1   7  10  117.89    7.38 145
   1  -7 -10  113.97    7.02  70
  -1   7  10  108.97    7.73 124
  -1   7  10  120.13    7.78 129
  -1   7  10  109.24    7.72 138
  -1   7  10  108.95    7.41 116
   1  -7 -10  129.42   10.43  25
  -1   7  10  110.97   10.11  20
  -1   7   9   15.56    4.19 163
  -1   7   9    8.74    3.81 158
  -1   7   9    9.81    3.62 145
  -1   7   9   12.31    4.33 140
  -1   7   9    7.21    4.09 150
   1  -7  -9   11.38    3.70  70
  -1   7   9   13.36    4.16 129
  -1   7   9    4.75    3.67 137
  -1   7   9   12.25    4.28 138
  -1   7   9    8.95    4.31 124
  -1   7   9    7.94    3.87 116
   1  -7  -9   13.21    5.46  23
  -1   7   9   13.67    5.78  20
   1  -7  -9    9.75    5.49  25
  -1   7   8    6.08    3.82 140
  -1   7   8    6.28    3.29 158
  -1   7   8    9.06    3.84 150
  -1   7   8    7.88    3.22 145
   1  -7  -8   12.98    3.82  70
  -1   7   8    6.40    3.73 138
  -1   7   8    9.00    3.76 129
  -1   7   8    3.37    3.29 137
  -1   7   8   15.87    3.95 123
  -1   7   8    7.15    3.81 124
   1  -7  -8    7.07    5.14  23
  -1   7   8    6.57    5.02  20
  -1   7   8    6.95    3.53 163
  -1   7   7   69.47    5.03 158
  -1   7   7   70.84    5.38 150
  -1   7   7   60.84    4.72 145
   1  -7  -7   63.54    4.51  59
   1  -7  -7   76.32    5.14  70
  -1   7   7   61.03    5.11 129
   1  -7  -7   85.78    7.50  35
  -1   7   7   66.40    6.40  57
   1  -7  -7   61.40    7.19  23
  -1   7   7   73.89    7.00  20
  -1   7   7   60.49    5.02   5
  -1   7   6  111.67    6.43 143
   1  -7  -6  123.67    6.49  70
   1  -7  -6  125.32    6.72  65
  -1   7   6  115.57    7.98  57
  -1   7   6  117.35    6.68 106
   1  -7  -6  110.66    8.65  23
  -1   7   6  106.56    6.45   5
   1  -7  -6  126.96    8.53  25
  -1   7   5 4718.40  155.76  57
   1  -7  -5 4809.42  156.01  25
  -1   7   5 4517.13  153.50   5
   1  -7  -5 4772.62  156.49  23
  -1   7   5 4597.79  155.62   7
   1  -7  -5 4720.90  153.89  65
   1  -7  -5 4762.21  153.67  70
  -1   7   4  539.25   20.06  26
   1  -7  -4  541.78   20.81  25
  -1   7   4  494.14   18.79   5
   1  -7  -4  546.80   21.79  23
   1  -7  -4  499.61   19.05  65
   1  -7  -4  514.01   19.12  71
   1  -7  -4  498.97   18.81  70
   1  -7  -3 1202.29   41.99  42
   1  -7  -3 1179.22   42.35  35
   1  -7  -3 1201.70   42.71  23
  -1   7   3 1093.93   40.63   9
  -1   7   3 1139.22   39.68   5
   1  -7  -3 1162.96   41.34  25
  -1   7   3 1205.25   41.00  26
   1  -7  -3 1168.82   39.87  70
   1  -7  -3 1169.79   40.09  65
   1  -7  -3 1151.09   40.19  71
  -1   7   2  498.95   18.35  82
   1  -7  -2  517.81   20.94  35
   1  -7  -2  532.43   20.65  54
   1  -7  -2  517.29   20.29  42
  -1   7   2  515.66   20.07  40
  -1   7   2  477.18   17.59  45
  -1   7   2  455.78   17.29  32
  -1   7   2  474.61   18.28  56
  -1   7   2  553.67   19.66  26
   1  -7  -2  564.48   21.61  23
   1  -7  -2  534.64   19.77  25
  -1   7   2  507.82   18.10  61
   1  -7  -2  525.36   18.91  65
   1  -7  -2  522.44   18.98  71
  -1   7   1  115.11    6.00  82
   1  -7  -1  121.89    7.74  54
  -1   7   1  109.83    5.68  45
  -1   7   1  114.24    7.46  40
   1  -7  -1  128.03    7.62  42
   1  -7  -1  129.42    7.26  46
  -1   7   1  109.13    5.49  32
  -1   7   1  126.60    6.98  53
   1  -7  -1  122.01    6.74  25
  -1   7   1   98.10    4.58  13
  -1   7   1  134.44    8.99   1
   1  -7  -1  121.52    8.81  23
   1  -7  -1  129.55    6.24  60
  -1   7   1  114.14    5.67  61
  -1   7   0  414.32   15.62  82
   1  -7   0  397.65   16.55  46
   1  -7   0  447.56   17.68  54
  -1   7   0  432.10   17.12  53
  -1   7   0  431.14   17.79  55
  -1   7   0  464.91   17.20  40
   1  -7   0  393.62   16.13   8
  -1   7   0  452.93   18.57   1
   1  -7   0  407.92   15.84  25
   1  -7   0  441.97   18.67  23
   1  -7   0  412.21   15.45  74
   1  -7   0  445.32   15.94  60
   1  -7   0  402.47   15.43  79
  -1   7   0  419.00   15.61  61
  -1   7   0  402.55   15.65  73
  -1   7  -1  191.56    8.61  82
   1  -7   1  183.06    8.15  74
  -1   7  -1  214.55    8.78  73
   1  -7   1  197.60    8.81  60
  -1   7  -1  207.62   10.71  55
  -1   7  -1  203.21   10.44  51
  -1   7  -1  203.29    9.86  40
  -1   7  -1  209.01   10.28  53
  -1   7  -1  200.11    9.02   5
   1  -7   1  170.84    8.99   8
  -1   7  -1  215.23   10.40  27
  -1   7  -2  604.96   22.14  73
  -1   7  -2  655.30   24.62  55
  -1   7  -2  605.72   24.19  51
  -1   7  -2  622.82   24.14  53
   1  -7   2  568.79   22.19  21
  -1   7  -2  611.01   22.32   5
  -1   7  -2  678.12   24.28  27
  -1   7  -3 4546.52  149.75  73
  -1   7  -3 4430.80  149.76   5
   1  -7   3 4752.94  153.87  19
   1  -7   3 4443.15  150.10  21
  -1   7  -3 4674.06  152.43  55
  -1   7  -3 4786.00  152.42  51
   1  -7   4  500.01   19.57 171
   1  -7   4  514.07   19.66 152
   1  -7   4  492.34   19.90 153
  -1   7  -4  545.99   19.71  73
   1  -7   4  531.02   20.14 126
  -1   7  -4  568.04   22.42  55
  -1   7  -4  561.55   22.27  51
  -1   7  -4  524.25   19.88   5
   1  -7   4  512.22   20.26  21
   1  -7   4  568.53   24.01  19
  -1   7  -5   44.30    5.95  55
  -1   7  -5   44.71    5.81  51
  -1   7  -5   61.63    5.62  41
  -1   7  -5   44.64    5.84  36
  -1   7  -5   53.41    5.28   5
   1  -7   5   48.94    5.35  21
   1  -7   5   40.43    8.33  19
   1  -7   5   43.89    4.34 171
   1  -7   5   51.07    4.73 152
   1  -7   5   48.63    4.60 142
   1  -7   5   49.17    4.77 153
  -1   7  -5   48.82    4.43  73
   1  -7   5   46.01    5.62 126
   1  -7   5   52.00    4.68 103
   1  -7   5   50.52    4.41 118
   1  -7   5   53.97    4.37  93
  -1   7  -6   55.60    6.71  51
  -1   7  -6   49.99    6.33  36
  -1   7  -6   50.32    5.69  41
  -1   7  -6   52.62    6.65  55
  -1   7  -6   69.40    7.63  27
   1  -7   6   64.62    9.60  19
   1  -7   6   53.61    6.12  21
   1  -7   6   59.66    4.78 171
   1  -7   6   53.19    4.98 152
   1  -7   6   54.39    4.96 142
   1  -7   6   61.64    5.27 153
   1  -7   6   54.60    6.47 126
   1  -7   6   61.94    5.27 103
   1  -7   6   55.95    4.99 118
   1  -7   6   65.77    4.97  85
   1  -7   6   62.36    4.80  93
  -1   7  -7 6730.77  219.16  51
  -1   7  -7 6573.02  218.86  36
  -1   7  -7 6619.40  219.06  55
  -1   7  -7 7176.09  219.95  27
   1  -7   7 6673.57  217.35  21
   1  -7   7 6893.29  220.80  19
   1  -7   7 6300.17  215.19 171
   1  -7   7 6794.44  215.86 152
   1  -7   7 6641.98  216.02 153
   1  -7   7 6407.38  215.62 142
  -1   7  -7 6752.52  215.62  73
   1  -7   7 6516.25  216.50 126
   1  -7   7 6215.49  215.49 118
   1  -7   7 6507.75  215.88 103
   1  -7   7 6745.50  216.19  90
   1  -7   7 6444.45  215.34  85
   1  -7   7 6504.70  215.22  93
   1  -7   8  387.41   20.05  19
   1  -7   8  371.93   17.12  21
  -1   7  -8  396.00   19.21  27
   1  -7   8  338.28   14.56  93
   1  -7   8  369.38   15.54  90
   1  -7   8  360.07   15.03  85
   1  -7   8  335.04   14.69 142
   1  -7   8  354.22   15.15 153
   1  -7   8  362.20   16.10 148
  -1   7  -8  359.37   14.92  73
   1  -7   8  365.52   16.58 126
   1  -7   8  344.33   15.24 118
   1  -7   8  374.15   15.57 103
  -1   7  -8  362.72   18.21  55
  -1   7  -8  375.20   18.07  36
  -1   7  -8  354.56   18.02  51
   1  -7   9 2125.75   76.00  21
  -1   7  -9 2346.24   78.66  27
   1  -7   9 2251.32   79.08  19
   1  -7   9 2282.44   74.32  90
   1  -7   9 2273.50   74.35  95
   1  -7   9 2221.26   73.85  85
   1  -7   9 2250.09   74.93 148
   1  -7   9 2044.55   73.05 142
  -1   7  -9 2165.91   73.54  73
   1  -7   9 1973.08   72.95 107
   1  -7   9 2208.02   74.35 103
   1  -7   9 2195.41   74.13 118
  -1   7  -9 2169.82   77.40  51
  -1   7  -9 2172.44   77.29  36
  -1   7  -9 2189.80   77.37  55
  -1   7 -10   75.94    9.64  27
   1  -7  10   57.73    9.90  19
   1  -7  10   56.08    7.59  21
   1  -7  10   75.25    6.18  95
   1  -7  10   64.05    5.88  85
   1  -7  10   66.15    6.18  97
   1  -7  10   65.29    5.91  90
   1  -7  10   71.06    5.77  92
   1  -7  10   72.08    6.30 148
   1  -7  10   56.66    5.51 134
   1  -7  10   61.11    5.29 125
   1  -7  10   60.76    6.41 118
   1  -7  10   68.17    6.28 103
  -1   7 -10   60.50    7.59  55
  -1   7 -10   58.98    7.50  36
  -1   7 -10   57.51    8.61  53
  -1   7 -10   68.52    7.96  51
  -1   7 -11 1157.33   44.56  27
   1  -7  11 1077.84   44.16  19
   1  -7  11 1183.63   40.24  97
   1  -7  11 1183.89   40.22  90
   1  -7  11 1142.83   39.53  92
   1  -7  11 1122.39   39.98  85
   1  -7  11 1099.18   40.28 148
   1  -7  11 1067.07   39.49 134
   1  -7  11 1160.44   41.11 126
  -1   7 -11 1088.86   40.30  61
   1  -7  11 1143.55   40.31 118
   1  -7  11 1145.23   40.52 103
  -1   7 -11 1088.84   44.82  53
  -1   7 -11  964.82   42.36  36
   1  -7  12  148.00    7.94  92
   1  -7  12  148.47    8.60  97
   1  -7  12  139.34    8.02  90
   1  -7  12  150.77    8.46  85
  -1   7 -12  131.90    8.32  61
   1  -7  12  125.00    7.20 134
   1  -7  12  125.95    9.22 126
   1  -7  12  158.24    8.97 103
   1  -7  12  135.72    8.58 118
  -1   7 -12  142.09   11.70  53
   1  -7  13    6.23    4.32  97
   1  -7  13    7.41    3.35  95
   1  -7  13    3.10    3.27  90
   1  -7  13    9.75    3.63  92
   1  -7  13   11.24    3.71 147
   1  -7  13    8.82    3.35 112
   1  -7  13    9.97    4.46 118
  -1   7 -13    5.17    5.44  53
  -1   7 -13   10.31    5.73  56
   1  -7  14   45.08    4.27 147
   1  -7  14   55.14    5.00 118
   1  -7  14   43.67    4.92  97
   1  -7  14   60.40    4.66  89
  -1   7 -14   50.51    4.86  72
   1  -7  15  804.75   26.98  91
   1  -7  15  843.30   27.27  89
   1  -7  15  784.87   27.33  97
   1  -7  15  792.67   27.19 118
  -1   6  17   28.58    2.99 167
  -1   6  17   32.58    3.67 157
  -1   6  16  587.30   22.66 167
  -1   6  16  615.54   23.24 159
  -1   6  16  662.19   23.93 129
  -1   6  16  659.83   23.83 135
  -1   6  16  640.13   24.00 139
  -1   6  15  385.93   15.95 140
  -1   6  15  401.23   16.29 144
  -1   6  15  371.12   16.05 129
  -1   6  15  356.64   15.71 135
  -1   6  15  363.20   15.43 159
  -1   6  15  347.23   14.69 167
   1  -6 -15  312.29   18.03  49
  -1   6  14    0.84    5.11 163
  -1   6  14    4.69    3.91 159
  -1   6  14    0.66    3.25 167
  -1   6  14    1.00    4.71 145
  -1   6  14    1.57    4.49 144
  -1   6  14   10.92    5.23 140
   1  -6 -14   -0.58    5.72  28
   1  -6 -14    2.05    5.66  25
  -1   6  14    1.77    3.81 135
  -1   6  14    9.49    4.98 129
  -1   6  14    4.38    4.96 124
  -1   6  14    4.97    2.96 104
   1  -6 -14    0.94    5.84  42
   1  -6 -14    1.92    5.17  35
   1  -6 -13  189.15   13.66  42
  -1   6  13  224.23   11.34 159
  -1   6  13  218.85   11.59 163
  -1   6  13  225.68   11.19 145
  -1   6  13  224.91   11.61 140
  -1   6  13  240.22   12.14 144
  -1   6  13  197.26   14.25  20
   1  -6 -13  211.30   14.25  25
  -1   6  13  207.46   11.77 129
  -1   6  13  227.07   11.73 124
  -1   6  13  242.49   12.07 138
  -1   6  13  187.25    9.73 104
  -1   6  13  210.01   10.02 100
   1  -6 -12 3113.36  108.54  42
   1  -6 -12 2951.96  108.51  25
  -1   6  12 2995.20  108.68  20
  -1   6  12 3161.26  105.84 144
  -1   6  12 3187.18  105.00 140
  -1   6  12 3210.18  105.28 150
  -1   6  12 3177.17  104.74 145
  -1   6  12 3167.83  105.32 159
  -1   6  12 3137.89  105.09 163
  -1   6  12 3105.91  105.16 124
  -1   6  12 3202.46  105.40 138
  -1   6  12 3252.62  105.62 129
  -1   6  12 2999.77  103.73 104
  -1   6  12 3010.69  103.56 100
  -1   6  11   16.25    4.86 140
  -1   6  11   15.91    5.03 150
  -1   6  11   16.02    4.68 144
  -1   6  11   14.84    4.40 145
  -1   6  11   13.32    4.81 163
  -1   6  11   17.57    4.94 129
  -1   6  11   15.60    5.39 138
  -1   6  11   19.13    5.27 124
  -1   6  11   13.12    3.53 100
  -1   6  11   14.37    6.86  20
   1  -6 -11    6.54    5.69  25
   1  -6 -10    7.81    5.30  25
  -1   6  10    7.83    5.98  20
  -1   6  10   23.60    4.64 163
  -1   6  10   10.94    3.99 144
  -1   6  10   12.04    4.34 150
  -1   6  10    7.12    3.77 145
  -1   6  10    9.12    4.38 140
  -1   6  10    9.55    4.30 129
  -1   6  10    9.62    4.69 138
  -1   6  10    7.47    3.57 137
  -1   6  10    5.77    4.43 124
  -1   6  10    9.39    4.13 116
  -1   6  10   14.63    4.73 106
  -1   6  10    9.73    3.23 100
  -1   6   9   71.95    7.83  20
   1  -6  -9   58.75    6.59  23
   1  -6  -9   64.70    7.23  25
  -1   6   9   64.54    5.32 158
  -1   6   9   61.21    5.61 163
  -1   6   9   61.45    5.66 150
  -1   6   9   58.29    5.13 145
  -1   6   9   62.93    5.69 140
   1  -6  -9   62.84    4.58  59
  -1   6   9   50.10    4.73 137
  -1   6   9   60.01    5.68 124
  -1   6   9   63.88    5.68 129
  -1   6   9   60.86    5.86 138
  -1   6   9   67.94    5.67 108
  -1   6   9   60.83    5.42 116
  -1   6   9   64.28    4.43 100
  -1   6   8   10.27    3.72 163
  -1   6   8    3.62    3.85 150
  -1   6   8    6.96    3.22 145
  -1   6   8    7.28    3.53 140
  -1   6   8    7.54    3.41 158
  -1   6   8    9.27    3.90 138
  -1   6   8    7.94    3.46 129
  -1   6   8   10.69    3.76 124
   1  -6  -8    8.69    2.97  59
  -1   6   8   11.39    3.75 108
  -1   6   8   15.37    5.36  20
   1  -6  -8   13.35    4.98  23
  -1   6   7  329.45   13.40 129
  -1   6   7  356.05   13.94 108
   1  -6  -7  344.97   12.72  59
   1  -6  -7  332.48   15.23  23
  -1   6   7  337.61   15.46  20
  -1   6   7  303.06   12.65   5
   1  -6  -6 1126.05   38.48  70
   1  -6  -6 1077.77   38.06  59
   1  -6  -6 1155.43   40.84  23
  -1   6   6 1191.80   40.83   7
  -1   6   6 1106.45   38.26   5
  -1   6   6 1219.36   40.54  57
   1  -6  -5 1415.51   47.41  70
   1  -6  -5 1361.34   47.03  59
  -1   6   5 1492.67   49.37   7
  -1   6   5 1391.38   47.29   5
   1  -6  -5 1391.17   49.54  23
  -1   6   5 1463.02   49.23  57
   1  -6  -4   97.61    5.32  65
  -1   6   4   90.79    5.93  26
   1  -6  -4   79.59    7.06  23
  -1   6   4   88.65    7.15   1
  -1   6   4   76.14    5.92   9
   1  -6  -3   31.92    3.66  71
   1  -6  -3   22.40    3.59  65
   1  -6  -3   15.80    3.07  70
   1  -6  -3   28.40    4.40  25
  -1   6   3   25.64    5.19   1
  -1   6   3   23.05    3.91  26
   1  -6  -3   16.22    5.04  23
   1  -6  -3   17.20    3.09  44
  -1   6   2  296.94   11.33  73
   1  -6  -2  314.96   11.85  65
   1  -6  -2  291.21   11.50  70
  -1   6   2  291.59   11.00  61
   1  -6  -2  278.11   11.67  71
  -1   6   2  321.37   12.45  26
   1  -6  -2  291.84   13.57  23
   1  -6  -2  305.15   12.53  25
  -1   6   2  266.11   10.69  45
   1  -6  -2  302.98   13.02  42
  -1   6   2  288.85   12.70  40
  -1   6   2  281.21   11.75  53
   1  -6  -2  307.43   13.43  35
  -1   6   1  104.29    5.22  61
   1  -6  -1  111.24    5.95  65
   1  -6  -1  109.48    6.25  25
   1  -6  -1  112.56    7.88  23
  -1   6   1  115.15    7.76   1
  -1   6   1  102.65    6.80  40
  -1   6   1  100.60    6.10  53
   1  -6  -1  110.00    6.94  54
   1  -6  -1  115.33    6.94  42
  -1   6   1  121.68    6.89  51
   1  -6  -1  102.28    6.91  35
  -1   6   0   26.95    2.93  73
   1  -6   0   20.27    3.12  60
  -1   6   0   26.19    5.48   1
   1  -6   0   28.27    5.18  23
   1  -6   0   25.12    3.16  25
  -1   6   0   21.81    4.13  27
  -1   6   0   25.90    4.25  40
   1  -6   0   24.82    3.38  46
   1  -6   0   32.48    4.26  42
   1  -6   0   25.84    4.13  54
  -1   6   0   29.46    3.83  53
  -1   6  -1   11.58    2.64  73
   1  -6   1   10.05    2.72  60
  -1   6  -1   11.88    3.56  27
   1  -6   1   13.29    3.20   8
  -1   6  -1   19.77    5.47   1
   1  -6   1    8.98    2.11  11
  -1   6  -1   19.04    3.96  51
  -1   6  -1   15.53    3.94  40
  -1   6  -1   14.26    3.70  55
  -1   6  -2  298.50   11.29  73
   1  -6   2  294.95   11.89   8
   1  -6   2  282.35   11.49  21
  -1   6  -2  315.32   13.79   1
  -1   6  -2  310.15   13.29  55
  -1   6  -2  297.09   13.10  51
   1  -6   3   89.12    8.68  19
   1  -6   3  103.74    6.20  21
  -1   6  -3  102.78    6.24   5
  -1   6  -3  119.51    7.44  51
  -1   6  -3  114.96    7.48  55
  -1   6  -3  102.16    7.09  36
   1  -6   4 2409.74   80.42  21
  -1   6  -4 2240.31   79.51   5
   1  -6   4 2552.39   83.53  19
  -1   6  -4 2432.41   81.75  36
  -1   6  -4 2350.93   80.74  41
  -1   6  -4 2499.79   82.10  51
  -1   6  -4 2528.72   82.32  55
   1  -6   5    1.62    6.38  19
   1  -6   5    7.65    3.88  21
  -1   6  -5    4.59    3.54   5
  -1   6  -5    2.62    3.85  51
  -1   6  -5    6.90    3.37  41
  -1   6  -5    8.44    4.06  55
  -1   6  -5    1.88    3.68  36
   1  -6   6 5119.18  166.84 103
   1  -6   6 4950.40  166.23  93
   1  -6   6 5026.68  166.37  85
   1  -6   6 5019.63  166.90 153
   1  -6   6 5065.75  166.65 152
   1  -6   6 5272.68  168.00  21
  -1   6  -6 5335.14  169.83  27
   1  -6   6 5382.58  171.03  19
   1  -6   6 4821.45  166.42 118
  -1   6  -6 5398.95  169.65  51
  -1   6  -6 5243.30  169.71  55
  -1   6  -6 4783.25  167.87  41
  -1   6  -6 5174.31  169.31  36
  -1   6  -7   48.99    5.43  41
  -1   6  -7   36.19    6.03  55
  -1   6  -7   44.13    6.21  36
  -1   6  -7   39.24    5.79  51
   1  -6   7   37.40    4.03 171
   1  -6   7   35.79    4.24 153
   1  -6   7   37.30    4.15 142
  -1   6  -7   37.37    6.32  16
  -1   6  -7   38.61    6.34  27
   1  -6   7   49.08    8.40  19
   1  -6   7   37.80    5.48  21
   1  -6   7   34.19    3.64 131
   1  -6   7   42.09    5.91 126
   1  -6   7   33.64    4.62 118
   1  -6   7   29.02    4.05  85
   1  -6   7   36.31    4.05  93
   1  -6   7   40.16    4.52  90
   1  -6   7   41.60    4.78 103
  -1   6  -8  856.67   32.40  36
  -1   6  -8  836.08   32.32  55
  -1   6  -8  815.37   32.11  51
   1  -6   8  771.90   28.49 172
   1  -6   8  756.20   28.36 171
   1  -6   8  857.92   30.30 148
   1  -6   8  786.81   29.07 153
   1  -6   8  782.94   28.80 142
   1  -6   8  831.15   29.58 103
   1  -6   8  835.11   28.89  93
   1  -6   8  797.80   29.02  85
   1  -6   8  844.49   29.54  90
   1  -6   8  793.15   28.46 125
   1  -6   8  719.40   28.50 131
   1  -6   8  769.25   29.14 118
   1  -6   8  821.74   31.00  21
  -1   6  -8  852.56   32.99  27
   1  -6   8  816.52   33.57  19
  -1   6  -8  825.50   33.38  16
  -1   6  -9  157.88   11.65  27
  -1   6  -9  163.01   12.33  16
   1  -6   9  149.62   10.40  21
   1  -6   9  162.82   12.73  19
   1  -6   9  171.20    9.33 148
   1  -6   9  149.38    8.64  90
   1  -6   9  162.22    8.83  85
   1  -6   9  156.68    9.07 103
   1  -6   9  161.00    8.71  95
   1  -6   9  145.09    8.06 125
   1  -6   9  133.90    7.75 131
   1  -6   9  153.93    8.00 107
   1  -6   9  154.03    8.95 118
  -1   6  -9  147.20   10.73  51
  -1   6  -9  156.92   10.92  36
  -1   6  -9  165.70   11.24  55
   1  -6  10 1442.32   54.31  19
  -1   6 -10 1512.75   54.35  27
   1  -6  10 1359.59   51.83  21
   1  -6  10 1455.99   50.29 148
   1  -6  10 1401.93   49.05  92
   1  -6  10 1425.09   49.67  85
   1  -6  10 1452.01   50.14 103
   1  -6  10 1515.49   49.89  90
   1  -6  10 1384.85   49.54 134
   1  -6  10 1320.73   48.77 125
   1  -6  10 1418.13   50.41 126
   1  -6  10 1443.28   49.84 118
  -1   6 -10 1404.53   52.68  55
  -1   6 -10 1360.24   52.55  51
  -1   6 -10 1416.49   52.90  36
   1  -6  11  305.42   18.12  19
  -1   6 -11  341.08   18.33  27
   1  -6  11  284.65   16.06  21
   1  -6  11  333.65   14.35  85
   1  -6  11  326.17   13.71  92
   1  -6  11  314.89   13.95  90
   1  -6  11  299.48   14.09 148
   1  -6  11  288.00   13.35 125
   1  -6  11  335.91   15.27 126
   1  -6  11  304.63   13.59 134
   1  -6  11  327.23   14.54 118
   1  -6  11  321.23   14.62 103
  -1   6 -11  310.30   18.16  53
  -1   6 -11  303.99   16.52  36
  -1   6 -12 3099.68  106.02  27
   1  -6  12 3175.37  101.56  85
   1  -6  12 3115.28  101.65  97
   1  -6  12 3098.52  101.23  90
   1  -6  12 3089.45  100.80  92
  -1   6 -12 2820.76  101.27  61
   1  -6  12 2801.04  100.40 134
   1  -6  12 3022.35  101.70 126
   1  -6  12 3111.15  101.46 118
   1  -6  12 3041.53  101.79 103
  -1   6 -12 2792.50  105.81  53
   1  -6  13  513.09   20.44 147
   1  -6  13  532.40   20.35  90
   1  -6  13  552.86   20.92  85
   1  -6  13  516.96   20.90  97
   1  -6  13  537.72   20.24  92
   1  -6  13  527.38   20.25  95
   1  -6  13  502.39   20.86 126
   1  -6  13  507.10   19.74 112
   1  -6  13  539.09   20.74 118
   1  -6  13  551.82   21.24 103
  -1   6 -13  492.31   23.97  53
   1  -6  14  182.65    9.00 147
   1  -6  14  186.91    9.38 118
  -1   6 -14  184.21   11.42  56
   1  -6  14  218.42    9.94  85
   1  -6  14  178.89    9.05  89
   1  -6  14  184.03    9.72  97
   1  -6  14  196.21    9.10  92
   1  -6  15   33.60    3.89  89
   1  -6  15   30.39    3.57  91
   1  -6  15   32.71    4.38  97
   1  -6  15   29.37    3.55 147
   1  -6  15   33.15    4.24 118
   1  -6  16  233.62    9.25  97
   1  -6  16  240.36    9.16  89
  -1   5  18   12.58    2.84  94
  -1   5  17  152.43    7.45 135
  -1   5  17  129.79    6.66 167
  -1   5  17  140.39    7.17 157
  -1   5  17  142.85    7.40  94
  -1   5  16  139.94    8.17 135
  -1   5  16  143.69    7.60 167
  -1   5  16  148.17    8.04 159
  -1   5  16  149.90    8.33  94
  -1   5  16  146.11    8.48 139
  -1   5  15   49.27    4.86 167
  -1   5  15   42.91    5.21 159
  -1   5  15   53.56    6.46 140
  -1   5  15   58.06    6.42 129
  -1   5  15   46.41    5.34 135
  -1   5  15   44.02    4.35 104
   1  -5 -15   40.31    7.26  49
   1  -5 -14   50.16    7.63  42
  -1   5  14   47.73    5.77 159
  -1   5  14   48.82    5.06 167
  -1   5  14   58.32    6.72 163
  -1   5  14   54.53    6.27 144
  -1   5  14   45.93    5.95 145
  -1   5  14   51.22    6.75 140
   1  -5 -14   43.22    7.93  28
   1  -5 -14   59.12    8.00  25
  -1   5  14   50.14    6.54 129
  -1   5  14   49.41    5.78 135
  -1   5  14   46.22    6.45 124
  -1   5  14   48.44    4.78 104
  -1   5  14   47.39    5.11 100
   1  -5 -13 1960.41   73.59  42
  -1   5  13 2052.52   71.06 159
  -1   5  13 2136.95   71.17 163
  -1   5  13 2129.83   71.00 140
  -1   5  13 2097.57   70.67 145
  -1   5  13 2141.63   71.80 144
  -1   5  13 2028.10   75.06  20
   1  -5 -13 1848.63   73.73  25
  -1   5  13 2103.67   71.16 124
  -1   5  13 2116.71   71.46 129
  -1   5  13 1962.16   69.60 104
  -1   5  13 2040.86   69.65 100
   1  -5 -12  122.45   10.52  42
   1  -5 -12  108.98   10.24  25
  -1   5  12  113.21   10.82  20
  -1   5  12  115.57    8.29 150
  -1   5  12  119.19    8.62 144
  -1   5  12  121.98    8.43 140
  -1   5  12  110.82    7.73 145
  -1   5  12  118.94    8.01 159
  -1   5  12  114.19    8.41 163
  -1   5  12  116.16    8.68 138
  -1   5  12  137.58    8.84 124
  -1   5  12  120.39    8.62 129
  -1   5  12  117.54    7.04 104
  -1   5  12  106.13    6.96 100
  -1   5  11  204.72   10.06 172
  -1   5  11  213.62   10.96 159
  -1   5  11  217.30   11.02 163
  -1   5  11  211.39   11.02 140
  -1   5  11  203.58   11.12 144
  -1   5  11  195.14   10.32 145
  -1   5  11  220.98   11.15 150
  -1   5  11  207.67   11.21 138
  -1   5  11  206.80   11.05 124
  -1   5  11  231.80   11.39 129
  -1   5  11  202.84   10.12 137
  -1   5  11  219.26   14.15  20
   1  -5 -11  217.13   13.44  25
  -1   5  11  195.14    9.59 100
  -1   5  10  191.26    9.91 163
  -1   5  10  186.65    9.79 150
  -1   5  10  188.83    9.86 140
  -1   5  10  184.35    9.37 145
  -1   5  10  179.60   10.03 144
   1  -5 -10  196.17    8.62  59
  -1   5  10  190.23   10.11 138
  -1   5  10  179.81    9.98 124
  -1   5  10  190.73   10.00 129
  -1   5  10  176.16    8.96 137
  -1   5  10  212.67   13.03  20
   1  -5 -10  191.57   12.02  25
   1  -5 -10  157.72   12.47  11
  -1   5  10  182.23    8.69 100
  -1   5   9 2264.80   75.07 158
  -1   5   9 2276.17   75.19 163
  -1   5   9 2096.80   74.58 170
  -1   5   9 2209.39   75.00 140
  -1   5   9 2336.85   75.39 150
  -1   5   9 2212.09   74.85 145
   1  -5  -9 2331.55   74.22  59
  -1   5   9 2209.37   75.32 124
  -1   5   9 2185.03   74.42 137
  -1   5   9 2240.02   75.43 129
  -1   5   9 2212.52   75.32 138
  -1   5   9 2193.11   74.16 100
   1  -5  -9 2313.22   79.02  11
   1  -5  -9 2224.30   77.68  14
  -1   5   9 2352.83   78.52  20
   1  -5  -9 2101.49   76.07  23
  -1   5   8   12.64    3.67 163
  -1   5   8   15.64    3.84 140
  -1   5   8   15.39    3.28 145
  -1   5   8   19.03    3.74 150
  -1   5   8   17.37    4.02 124
  -1   5   8   19.99    3.78 129
  -1   5   8   17.54    4.09 138
  -1   5   8   14.70    3.63 108
   1  -5  -8   16.87    2.99  59
   1  -5  -8   13.73    4.76  14
   1  -5  -8    7.50    4.22  23
  -1   5   8   14.04    5.32  20
   1  -5  -7  178.64    7.67  59
  -1   5   7  179.88   10.24   7
   1  -5  -7  162.90    9.41  23
   1  -5  -7  179.28   10.20  14
  -1   5   7  203.90   10.65  20
   1  -5  -6  276.49   10.48  59
   1  -5  -6  281.86   12.50  23
  -1   5   6  249.37   10.39   5
  -1   5   6  292.16   12.84   7
  -1   5   6  258.99   12.55  20
   1  -5  -6  300.88   13.14  14
  -1   5   6  271.31   12.20  57
   1  -5  -5  551.53   20.22  59
  -1   5   5  631.53   22.34   7
  -1   5   5  607.95   22.22   9
   1  -5  -5  591.47   22.39  23
  -1   5   5  579.64   21.92  57
   1  -5  -4  267.10   10.72  59
   1  -5  -4  282.74   11.06  70
  -1   5   4  312.97   12.80   1
  -1   5   4  303.87   12.36   7
   1  -5  -4  306.68   13.02  23
  -1   5   4  299.79   12.45   9
   1  -5  -3 1269.38   43.12  70
   1  -5  -3 1264.06   42.91  59
  -1   5   3 1323.42   44.71   1
  -1   5   3 1337.99   44.17  26
   1  -5  -3 1279.33   44.97  23
  -1   5   2 2208.14   72.84  73
   1  -5  -2 2218.87   73.06  65
   1  -5  -2 2327.79   74.03  25
  -1   5   2 2389.02   73.85  26
   1  -5  -2 2306.13   74.75  23
   1  -5  -2 2266.93   74.55  35
   1  -5  -2 2013.35   73.09  44
  -1   5   2 2131.65   72.23  32
  -1   5   2 2267.90   74.05  40
  -1   5   2 2222.61   73.16  53
   1  -5  -1  176.53    7.72  65
   1  -5  -1  180.12    9.22  23
   1  -5  -1  191.64    8.19  25
  -1   5   1  188.13    9.50   1
  -1   5   1  176.03    8.49  40
   1  -5  -1  164.78    8.21  44
   1  -5  -1  189.20    8.78  35
   1  -5  -1  173.92    8.54  42
  -1   5   1  173.19    8.55  55
  -1   5   1  183.48    8.02  53
  -1   5   1  191.18    8.67  51
   1  -5   0 1195.01   40.04  65
  -1   5   0 1158.26   39.88  73
  -1   5   0 1253.03   40.95  27
   1  -5   0 1161.39   40.11  25
  -1   5   0 1247.50   41.70   1
   1  -5   0 1275.14   41.79  23
   1  -5   0 1176.78   40.35  46
   1  -5   0 1176.14   40.82  54
  -1   5   0 1172.42   40.55  40
   1  -5   0 1136.34   40.56  42
   1  -5   1 1614.47   57.77  11
   1  -5   1 1874.69   58.79   8
  -1   5  -1 1872.05   59.95   1
   1  -5   1 1741.17   59.02  54
  -1   5  -1 1886.48   59.89  55
  -1   5  -1 1832.46   59.65  51
   1  -5   1 1674.07   58.34  46
   1  -5   2  885.09   32.00  11
   1  -5   2  967.98   33.01   8
  -1   5  -2 1032.05   34.35   1
  -1   5  -2 1006.25   34.09  51
  -1   5  -2  957.05   33.70  36
  -1   5  -2  944.32   34.02  55
   1  -5   3 1090.83   40.67  19
   1  -5   3 1105.35   38.24  21
  -1   5  -3 1169.50   39.80   1
  -1   5  -3 1173.41   39.60  27
   1  -5   3 1092.00   38.54   8
  -1   5  -3 1134.32   39.68  51
  -1   5  -3 1084.75   38.60  41
  -1   5  -3 1098.01   39.31  36
   1  -5   4   54.22    4.70  21
   1  -5   4   54.68    7.12  19
  -1   5  -4   49.50    5.66  27
  -1   5  -4   66.84    5.73  16
  -1   5  -4   51.14    4.47   5
  -1   5  -4   64.07    5.48  36
  -1   5  -4   59.00    4.83  41
  -1   5  -5   78.57    6.77  16
   1  -5   5   84.45    5.84  21
   1  -5   5   72.37    8.07  19
  -1   5  -5   76.81    6.20  36
  -1   5  -5   69.89    5.58  41
  -1   5  -6  658.65   26.33  16
   1  -5   6  637.92   26.71  19
   1  -5   6  665.12   24.50  21
  -1   5  -6  631.84   24.49  41
  -1   5  -6  616.12   25.21  36
   1  -5   7 4254.25  139.29  90
   1  -5   7 4333.21  139.36 103
   1  -5   7 4134.65  138.70  93
   1  -5   7 4206.99  138.93  85
   1  -5   7 4069.59  139.53 157
   1  -5   7 4219.28  139.92 148
   1  -5   7 4064.03  139.04 153
   1  -5   7 4335.47  142.99  19
   1  -5   7 4293.75  140.52  21
  -1   5  -7 4372.21  142.97  16
   1  -5   7 4261.87  139.02 118
  -1   5  -7 4130.24  140.61  41
  -1   5  -7 4462.20  141.88  51
  -1   5  -7 4138.03  141.61  36
  -1   5  -8    3.58    3.95  41
  -1   5  -8    0.79    4.23  36
  -1   5  -8    1.16    4.32  51
   1  -5   8    6.05    3.40 172
   1  -5   8    3.79    2.81 167
   1  -5   8    1.79    2.65 142
   1  -5   8    2.95    3.72 157
   1  -5   8    4.70    2.97 153
   1  -5   8    0.25    3.10 148
   1  -5   8    2.34    6.63  19
   1  -5   8    2.20    4.25  21
  -1   5  -8    1.44    4.56  16
   1  -5   8   -0.95    2.62 131
   1  -5   8    0.51    3.35 125
   1  -5   8    4.16    3.53 118
   1  -5   8    1.70    3.05  90
   1  -5   8    2.33    3.21  95
   1  -5   8   -1.79    3.41  85
   1  -5   8    4.25    3.57 103
   1  -5   8    1.58    2.92  93
  -1   5  -9 3587.49  116.61  36
  -1   5  -9 3431.29  116.08  51
   1  -5   9 3324.01  112.70 172
   1  -5   9 3306.77  112.90 167
   1  -5   9 3451.31  113.91 157
   1  -5   9 3390.78  113.76 148
   1  -5   9 3437.02  115.22  21
  -1   5  -9 3442.90  117.90  16
   1  -5   9 3554.41  117.67  19
   1  -5   9 3236.22  112.77 131
   1  -5   9 3207.65  112.45 125
   1  -5   9 3505.44  113.84 126
   1  -5   9 3462.57  113.21 118
   1  -5   9 3413.74  112.70 107
   1  -5   9 3433.58  112.78 119
   1  -5   9 3474.27  113.57 103
   1  -5   9 3466.09  113.28  90
   1  -5   9 3330.23  113.07  85
  -1   5 -10  173.15   11.53  51
  -1   5 -10  170.84   11.69  36
  -1   5 -10  165.32   11.36  55
   1  -5  10  171.03    9.27 172
   1  -5  10  177.82    9.16 167
   1  -5  10  182.81    9.60 148
   1  -5  10  167.98    9.69 157
   1  -5  10  194.35   13.63  19
  -1   5 -10  152.78   12.40  16
   1  -5  10  160.18   10.98  21
   1  -5  10  164.67    8.86 125
   1  -5  10  165.80    8.97 134
   1  -5  10  173.31   10.44 126
   1  -5  10  169.55    8.86 119
   1  -5  10  165.32    8.34 107
   1  -5  10  171.33    8.84  92
   1  -5  10  166.40    9.25  85
   1  -5  10  166.19    9.11  90
   1  -5  10  179.64    9.85 103
  -1   5 -11 1022.55   40.24  36
   1  -5  11 1069.42   37.13 172
   1  -5  11 1034.53   37.80 157
  -1   5 -11 1090.44   41.73  27
   1  -5  11  974.00   41.02  19
  -1   5 -11  940.46   41.53  16
   1  -5  11  982.78   39.47  21
   1  -5  11  988.63   36.41 125
   1  -5  11 1027.29   37.59 126
   1  -5  11 1009.29   36.70 134
   1  -5  11 1032.83   37.21 118
   1  -5  11 1037.47   36.96  90
   1  -5  11 1029.64   37.21  85
   1  -5  11 1093.00   37.74 103
   1  -5  11 1011.17   36.48  92
   1  -5  12  134.85    8.15  90
   1  -5  12  147.02    9.14 103
   1  -5  12  132.58    7.99  92
   1  -5  12  142.96    8.15  95
   1  -5  12  152.60    8.94  85
   1  -5  12  152.75    9.19 157
   1  -5  12  151.63   12.44  19
  -1   5 -12  132.11   11.59  27
   1  -5  12  114.08   10.22  21
   1  -5  12  140.09    8.19 125
   1  -5  12  138.46    7.77 134
   1  -5  12  138.48    9.36 126
   1  -5  12  145.38    8.92 118
  -1   5 -12  132.94   10.41  36
  -1   5 -12  139.37   11.79  53
   1  -5  13   10.72    4.61 103
   1  -5  13    5.05    3.55  90
   1  -5  13    2.42    4.46  85
   1  -5  13    1.99    3.56  95
   1  -5  13   -1.35    4.64  97
   1  -5  13    6.00    4.04  92
   1  -5  13   -2.20    3.97 147
  -1   5 -13   -6.16    7.24  27
   1  -5  13    2.66    5.07 126
   1  -5  13    2.62    3.15 112
   1  -5  13   -1.22    4.49 118
  -1   5 -13    1.57    5.70  53
   1  -5  14  505.98   19.71 147
   1  -5  14  470.91   18.60 112
   1  -5  14  520.95   19.93 118
   1  -5  14  547.87   20.71 103
  -1   5 -14  456.44   21.94  56
   1  -5  14  509.72   20.32  85
   1  -5  14  519.89   20.30  97
   1  -5  14  546.58   19.93  89
   1  -5  14  513.29   19.59  92
   1  -5  15    1.84    3.01 147
   1  -5  15   21.21    4.53 103
   1  -5  15    1.55    2.98  91
   1  -5  15    1.54    3.84  97
   1  -5  15   16.09    4.40  85
   1  -5  15    1.72    3.30  89
   1  -5  15   -0.35    3.70 118
   1  -5  16    4.31    3.44  97
   1  -5  16    4.08    2.63  91
   1  -5  16    0.57    2.61 147
  -1   4  18  207.41    8.73  94
  -1   4  18  209.74    8.38 157
  -1   4  17    0.75    3.13 135
  -1   4  17    4.09    3.09 157
  -1   4  17    1.69    2.78 167
  -1   4  17    6.17    3.36  94
  -1   4  16  616.89   22.17 135
  -1   4  16  577.22   22.12 139
  -1   4  16  571.65   21.19 167
  -1   4  16  542.89   20.53 103
  -1   4  16  507.33   20.30  85
  -1   4  16  582.65   21.87  94
  -1   4  15  418.99   17.47 140
  -1   4  15  425.29   17.88 139
  -1   4  15  429.53   17.77 129
  -1   4  15  404.44   17.53 135
  -1   4  15  385.58   16.05 104
  -1   4  15  384.22   16.51 167
  -1   4  15  407.18   17.21 159
  -1   4  14  230.88   12.13 163
  -1   4  14  228.08   11.59 159
  -1   4  14  222.35   10.87 167
  -1   4  14  220.04   12.18 144
  -1   4  14  246.66   12.16 140
   1  -4 -14  202.65   13.59  25
   1  -4 -14  185.42   14.22  28
  -1   4  14  236.72   12.26 129
  -1   4  14  227.04   12.03 135
  -1   4  14  216.16   10.55 104
  -1   4  14  204.78   10.53 100
   1  -4 -13   -2.30    6.14  42
  -1   4  13   -1.21    5.24 163
  -1   4  13    5.58    4.27 159
  -1   4  13   -0.29    5.35 140
  -1   4  13    3.11    5.06 144
   1  -4 -13    0.51    5.64  25
   1  -4 -13    6.59    6.14  28
  -1   4  13    0.92    5.42 124
  -1   4  13    1.61    5.29 129
  -1   4  13   -0.33    4.05 135
  -1   4  13    2.52    3.42 104
  -1   4  13    1.97    3.90 100
  -1   4  12  118.06    8.37 163
  -1   4  12  113.45    8.08 159
  -1   4  12  103.44    7.28 172
  -1   4  12  122.56    8.73 144
  -1   4  12  105.59    8.31 140
  -1   4  12  117.14    8.27 150
  -1   4  12  110.58   10.95  20
   1  -4 -12  124.95   10.36  25
  -1   4  12  112.54    8.43 124
  -1   4  12  115.79    8.87 138
  -1   4  12  116.26    8.57 129
  -1   4  12  104.31    8.09 116
  -1   4  12  121.44    7.84 108
  -1   4  12  115.46    7.18 104
  -1   4  12  106.96    7.03 100
  -1   4  11  448.28   19.34 159
  -1   4  11  453.39   18.60 172
  -1   4  11  503.88   19.63 163
  -1   4  11  466.91   19.90 144
  -1   4  11  469.15   19.23 150
  -1   4  11  485.77   19.40 140
   1  -4 -11  482.86   22.05  25
   1  -4 -11  435.86   20.86  14
  -1   4  11  488.76   23.03  20
  -1   4  11  508.83   20.13 138
  -1   4  11  488.39   18.65 137
  -1   4  11  463.58   19.56 124
  -1   4  11  471.97   17.84 125
  -1   4  11  487.67   19.79 129
  -1   4  11  469.57   19.09 108
  -1   4  11  453.13   18.36 104
  -1   4  11  484.41   19.44 116
  -1   4  11  455.42   18.15 100
  -1   4  10 3036.02  103.80 172
  -1   4  10 3126.26  104.45 163
  -1   4  10 2954.09  104.52 159
  -1   4  10 3125.97  105.14 144
  -1   4  10 3192.74  104.39 140
  -1   4  10 3207.22  104.47 150
   1  -4 -10 3142.71  108.93  11
  -1   4  10 3274.49  108.42  20
   1  -4 -10 3020.84  106.45  14
   1  -4 -10 3232.30  107.34  25
  -1   4  10 3042.79  104.61 124
  -1   4  10 3080.28  103.66 137
  -1   4  10 3124.86  104.78 129
  -1   4  10 3138.29  104.79 138
  -1   4  10 3126.22  103.11 125
  -1   4  10 3115.25  104.43 116
  -1   4  10 3142.73  104.28 108
  -1   4  10 3179.23  103.60  89
  -1   4  10 3137.08  103.46 100
  -1   4   9  788.14   29.13 172
  -1   4   9  861.76   29.89 163
  -1   4   9  813.90   29.42 170
  -1   4   9  847.89   29.69 140
  -1   4   9  864.19   29.80 150
  -1   4   9  831.53   30.28 144
  -1   4   9  824.12   29.40 145
  -1   4   9  798.36   29.91 124
  -1   4   9  801.76   29.00 137
  -1   4   9  821.12   29.96 138
  -1   4   9  829.76   29.96 129
  -1   4   9  823.26   29.30 105
  -1   4   9  827.89   28.95  89
  -1   4   9  785.40   28.71 100
   1  -4  -9  861.99   33.50  11
  -1   4   9  864.98   32.99  20
   1  -4  -9  776.30   31.38  14
   1  -4  -8 2640.59   91.13  14
  -1   4   8 2672.78   89.85  21
  -1   4   8 2741.59   92.09  20
  -1   4   7 1595.33   55.57  20
   1  -4  -7 1546.14   55.00  14
  -1   4   7 1589.64   53.72  21
  -1   4   6 1301.58   45.11   7
  -1   4   6 1260.37   45.01  20
   1  -4  -6 1273.73   44.92  14
  -1   4   5  699.33   25.59  20
  -1   4   5  715.83   25.58   9
  -1   4   5  722.27   25.01   1
   1  -4  -5  742.71   25.93  14
  -1   4   5  775.82   25.81   7
  -1   4   5  702.57   25.15  57
   1  -4  -4 6156.06  197.48  59
  -1   4   4 6513.29  199.03   7
  -1   4   4 6353.03  199.05   9
   1  -4  -4 6044.98  198.99  23
  -1   4   4 6232.89  198.78   1
   1  -4  -4 6360.83  199.48  14
   1  -4  -4 5478.30  197.57  31
  -1   4   4 6089.70  198.70  57
  -1   4   3 2327.62   74.29  26
  -1   4   3 2249.91   74.63   1
   1  -4  -3 2096.45   74.67  23
  -1   4   217074.65  549.51  26
   1  -4  -216754.95  550.05  23
  -1   4   1  484.46   16.53  13
   1  -4  -1  522.98   18.63  23
   1  -4  -1  504.20   17.81  25
  -1   4   1  528.94   18.80   1
  -1   4   1  476.22   18.10  55
   1  -4  -1  492.54   18.12  42
  -1   4   1  492.57   18.02  40
  -1   4   1  522.40   18.14  51
  -1   4   1  487.48   17.01  32
   1  -4  -1  449.70   17.52  44
   1  -4  -1  528.69   18.33  35
  -1   4   0 3581.40  113.29   1
   1  -4   0 3428.20  113.16  23
   1  -4   0 3442.29  112.15  25
   1  -4   0 3367.68  112.47  54
   1  -4   0 3370.72  112.47  42
   1  -4   0 3448.02  112.76  35
  -1   4   0 3381.92  112.33  40
  -1   4  -1  424.22   16.69   1
   1  -4   1  437.61   16.61  23
  -1   4  -1  435.55   16.30  51
  -1   4  -1  407.17   16.26  55
  -1   4  -2 3243.62  105.71   1
  -1   4  -2 3353.45  105.55  27
   1  -4   2 3070.01  104.06  11
   1  -4   2 3335.66  105.01   8
  -1   4  -2 3213.15  105.38  36
  -1   4  -2 3065.53  104.78  41
  -1   4  -3  568.33   21.40   1
   1  -4   3  572.57   20.30  21
   1  -4   3  563.58   20.59   8
   1  -4   3  563.41   22.31  19
  -1   4  -3  577.11   21.52  16
  -1   4  -3  573.81   21.13  36
  -1   4  -3  548.10   20.46  41
   1  -4   4  334.16   13.09  21
  -1   4  -4  350.09   13.94   1
  -1   4  -4  353.63   14.37  16
   1  -4   4  324.99   15.18  19
  -1   4  -4  314.43   13.70  36
  -1   4  -4  308.26   13.13  41
  -1   4  -5  125.94    7.94  10
   1  -4   5  123.30    9.17  19
   1  -4   5  134.17    7.14  21
  -1   4  -5  144.17    8.34  16
  -1   4  -5  122.21    6.98  34
  -1   4  -5  130.89    7.75  36
  -1   4  -5  123.80    7.14  41
  -1   4  -6  989.01   36.40  10
  -1   4  -6  973.66   36.42  16
   1  -4   6  999.70   34.81  21
   1  -4   6 1053.31   37.09  19
  -1   4  -6  914.02   34.85  41
  -1   4  -6  989.05   35.74  36
  -1   4  -6  940.03   34.84  34
   1  -4   7  109.76    7.22  21
   1  -4   7   95.96    8.94  19
  -1   4  -7  110.97    8.42  16
  -1   4  -7   98.16    8.12  10
  -1   4  -7  100.15    6.93   9
  -1   4  -7   97.38    6.74  34
  -1   4  -7  106.12    7.75  36
  -1   4  -7  103.93    7.13  41
  -1   4  -8  114.88    7.83  34
  -1   4  -8  139.05    9.10  36
  -1   4  -8  121.80    8.18  41
   1  -4   8  108.60    6.73 172
   1  -4   8  136.85    6.88 167
   1  -4   8  126.96    7.36 148
   1  -4   8  128.71    7.53 157
   1  -4   8  135.94    8.58  21
  -1   4  -8  140.37   10.01  16
   1  -4   8  127.12   10.38  19
  -1   4  -8  108.97    7.95   9
  -1   4  -8  117.30    9.28  10
   1  -4   8  111.97    6.60 125
   1  -4   8  119.07    7.80 126
   1  -4   8  112.12    6.83 135
   1  -4   8  119.32    6.89 118
   1  -4   8  127.10    7.02  90
   1  -4   8  125.97    6.68  93
   1  -4   8  120.80    7.26  94
   1  -4   8  134.27    7.36 103
   1  -4   8  128.12    7.28  98
  -1   4  -9   59.45    5.87  34
  -1   4  -9   50.17    5.95  41
   1  -4   9   51.43    4.74 167
   1  -4   9   53.57    5.14 172
   1  -4   9   60.66    5.57 157
   1  -4   9   56.39    5.23 148
   1  -4   9   52.70    8.31  19
  -1   4  -9   66.25    7.61  16
  -1   4  -9   57.92    7.45  10
   1  -4   9   48.31    6.22  21
   1  -4   9   58.73    5.10 134
   1  -4   9   55.22    4.77 131
   1  -4   9   57.77    5.11 135
   1  -4   9   54.12    6.26 126
   1  -4   9   56.39    4.88 125
   1  -4   9   56.33    4.53 107
   1  -4   9   55.35    5.23 118
   1  -4   9   51.15    4.84 119
   1  -4   9   51.42    5.03  85
   1  -4   9   51.32    5.32 103
   1  -4   9   61.53    5.02  90
   1  -4   9   51.27    5.18  94
  -1   4 -10  641.36   26.61  36
  -1   4 -10  594.69   25.85  51
   1  -4  10  641.52   23.59 172
   1  -4  10  624.50   23.49 167
   1  -4  10  633.52   23.88 148
   1  -4  10  629.03   23.42 134
   1  -4  10  597.43   23.28 131
   1  -4  10  602.46   22.99 125
   1  -4  10  588.11   23.78 126
   1  -4  10  614.54   23.36  90
   1  -4  10  626.26   23.95 103
   1  -4  10  596.01   23.74  94
   1  -4  10  644.51   23.80  85
   1  -4  10  613.53   22.97  92
   1  -4  10  628.77   23.32 119
   1  -4  10  615.90   23.45 118
   1  -4  10  602.14   22.73 107
   1  -4  10  616.91   27.29  19
  -1   4 -10  584.77   27.44  16
   1  -4  10  592.54   25.50  21
  -1   4 -11  127.73   10.27  36
   1  -4  11  143.72    8.65 172
   1  -4  11  120.21    7.97 167
  -1   4 -11  123.75   11.29  16
   1  -4  11  130.84   11.56  19
   1  -4  11  137.99   10.45  21
   1  -4  11  126.02    7.54 134
   1  -4  11  140.39    9.04 126
   1  -4  11  137.20    7.90 125
   1  -4  11  138.03    7.91 119
   1  -4  11  139.69    8.47 118
   1  -4  11  111.08    6.77 107
   1  -4  11  135.66    7.83  92
   1  -4  11  138.07    8.41  85
   1  -4  11  137.57    8.58  94
   1  -4  11  131.42    8.47 103
   1  -4  11  134.60    7.85  95
   1  -4  11  132.29    7.87  90
  -1   4 -12 1129.08   44.28  36
   1  -4  12 1162.60   41.53 172
   1  -4  12 1122.13   41.15 167
   1  -4  12 1231.87   41.51 147
   1  -4  12  999.52   43.20  21
  -1   4 -12 1090.49   45.95  16
   1  -4  12 1131.83   45.04  19
   1  -4  12 1162.66   40.60 125
   1  -4  12 1137.46   41.16 126
   1  -4  12 1085.64   40.32 134
   1  -4  12 1143.57   40.31 112
   1  -4  12 1160.32   41.15 118
   1  -4  12 1172.45   40.63  92
   1  -4  12 1178.70   40.80  95
   1  -4  12 1164.78   40.88  90
   1  -4  12 1184.17   41.96 103
   1  -4  12 1174.72   41.58  85
   1  -4  13   79.43    6.06  95
   1  -4  13   86.80    7.20 103
   1  -4  13   80.37    6.22  90
   1  -4  13   81.02    6.38  92
   1  -4  13   93.05    7.38  85
   1  -4  13   85.18    6.57 147
   1  -4  13   86.11   10.04  19
   1  -4  13   74.86    8.47  21
  -1   4 -13   70.47    9.42  27
   1  -4  13   82.13    7.18 126
   1  -4  13   81.53    6.84 118
   1  -4  13   69.62    5.64 112
  -1   4 -13   74.50    8.77  53
   1  -4  14  269.05   11.88 133
   1  -4  14  304.02   13.63  97
   1  -4  14  317.20   13.06  92
   1  -4  14  299.25   13.75  85
   1  -4  14  314.10   13.15 147
   1  -4  14  283.96   13.75 103
   1  -4  14  275.07   11.75 112
   1  -4  15   31.55    4.25 147
   1  -4  15   36.53    5.20 103
   1  -4  15   35.72    5.13  85
   1  -4  15   36.46    5.02  97
   1  -4  15   31.52    4.08  91
   1  -4  16  266.54   10.93  97
   1  -4  16  271.67   11.23  85
   1  -4  16  235.92   10.15  91
   1  -4  16  234.28   10.38 147
   1  -4  16  252.69   10.61 118
   1  -4  16  246.93   11.18 103
  -1   3  18  219.51    8.93 157
  -1   3  18  223.03    9.18  94
  -1   3  17  453.25   16.78 135
  -1   3  17  425.83   16.23 167
  -1   3  17  446.46   16.72  94
  -1   3  17  436.31   16.52 157
  -1   3  16   28.45    4.63 135
  -1   3  16   32.04    4.71  94
  -1   3  16   19.64    3.66  85
  -1   3  16   29.72    3.84 103
  -1   3  15   73.88    6.39 159
  -1   3  15   68.74    6.39 135
  -1   3  15   57.65    6.38 139
  -1   3  15   59.06    5.44 104
   1  -3 -15   59.43    8.28  37
  -1   3  14  102.10    7.78 159
  -1   3  14  103.41    7.15 167
  -1   3  14  108.50    8.42 140
   1  -3 -14   94.60   10.05  28
  -1   3  14  104.64    8.04 135
  -1   3  14  108.63    8.49 129
  -1   3  14  104.87    7.03 104
  -1   3  14   93.42    7.10 100
  -1   3  13   31.65    5.59 159
  -1   3  13   25.85    5.96 163
  -1   3  13   15.47    5.09 145
  -1   3  13   27.12    6.15 140
  -1   3  13   27.88    5.91 144
  -1   3  13   32.87    6.12 150
   1  -3 -13   21.31    7.14  28
   1  -3 -13   19.01    6.22  25
   1  -3 -13   20.20    7.43  15
  -1   3  13   36.29    5.65 135
  -1   3  13   26.55    6.02 129
  -1   3  13   27.88    4.59 104
  -1   3  13   26.44    4.28  89
  -1   3  13   29.37    4.85 100
  -1   3  12 1240.68   44.75 172
  -1   3  12 1273.35   45.50 163
  -1   3  12 1327.24   45.78 159
  -1   3  12 1248.82   45.02 145
  -1   3  12 1313.06   46.40 144
  -1   3  12 1276.48   45.25 140
  -1   3  12 1198.87   49.47  20
   1  -3 -12 1290.15   48.18  25
  -1   3  12 1280.23   43.89 125
  -1   3  12 1263.68   45.83 129
  -1   3  12 1268.23   45.71 124
  -1   3  12 1287.52   44.59 104
  -1   3  12 1211.12   44.57 108
  -1   3  12 1273.76   45.45 116
  -1   3  12 1259.51   44.10  89
  -1   3  12 1214.53   43.49  98
  -1   3  12 1309.97   44.34 100
  -1   3  11   38.00    5.09 172
  -1   3  11   34.91    5.69 163
  -1   3  11   45.31    5.49 159
  -1   3  11   41.69    5.99 140
  -1   3  11   38.86    5.72 144
  -1   3  11   39.54    4.61 147
  -1   3  11   40.31    8.33  20
   1  -3 -11   35.57    5.30  14
   1  -3 -11   40.40    6.62  25
  -1   3  11   36.55    5.72 129
  -1   3  11   36.53    5.98 124
  -1   3  11   40.69    6.37 138
  -1   3  11   33.64    4.24 125
  -1   3  11   39.57    5.11 137
  -1   3  11   27.91    4.03 105
  -1   3  11   31.68    5.33 116
  -1   3  11   36.28    4.63 104
  -1   3  11   36.84    4.77 108
  -1   3  11   46.61    4.72 100
  -1   3  11   32.20    4.19  89
  -1   3  11   36.34    4.08  98
  -1   3  10   18.27    4.04 159
  -1   3  10   21.97    4.82 163
  -1   3  10   20.49    4.06 172
  -1   3  10   17.64    4.54 144
  -1   3  10   20.76    4.92 140
  -1   3  10   21.28    3.84 147
  -1   3  10   24.79    7.33  20
   1  -3 -10   23.89    4.73  14
  -1   3  10   24.14    5.03  21
   1  -3 -10   32.12    5.83  25
  -1   3  10   18.93    4.85 129
  -1   3  10   17.06    5.21 138
  -1   3  10   12.43    4.87 124
  -1   3  10   22.40    4.19 137
  -1   3  10   18.04    3.36 133
  -1   3  10   20.30    3.41 125
  -1   3  10   21.14    4.62 116
  -1   3  10   20.65    3.38 105
  -1   3  10   18.25    3.84 108
  -1   3  10   19.16    3.27  98
  -1   3  10   22.80    3.72 100
  -1   3  10   18.87    3.45  89
  -1   3   9    7.10    3.89 163
  -1   3   9    3.82    3.25 172
  -1   3   9    7.66    3.16 147
  -1   3   9    3.36    3.66 144
  -1   3   9    3.62    3.95 140
  -1   3   9    5.50    3.62 150
  -1   3   9    4.23    4.50 138
  -1   3   9    5.63    3.29 137
  -1   3   9    6.82    4.03 129
  -1   3   9    4.14    4.10 124
  -1   3   9    4.54    3.21 108
  -1   3   9    6.31    3.50 116
   1  -3  -9    7.99    3.89  14
  -1   3   9    2.99    6.00  20
  -1   3   9    5.93    3.99  21
  -1   3   9    4.32    2.84 100
   1  -3  -8 2223.06   75.28  14
   1  -3  -8 2106.66   74.02  24
   1  -3  -8 2215.86   74.06  17
  -1   3   8 2251.53   76.77  20
  -1   3   8 2247.15   74.59  21
   1  -3  -7  137.35    7.35  24
   1  -3  -7  139.94    8.02  14
   1  -3  -7  131.17    6.72  17
  -1   3   7  125.26    8.76  20
  -1   3   7  137.15    7.30  21
   1  -3  -6   39.71    4.52  14
   1  -3  -6   40.47    4.29  24
  -1   3   6   38.89    5.36  20
  -1   3   6   38.38    4.63   9
   1  -3  -6   32.96    3.17  17
  -1   3   6   48.25    4.13  21
  -1   3   5  253.96   10.12   1
  -1   3   5  257.45   11.00   9
  -1   3   5  269.72   11.34   7
  -1   3   5  255.96   11.37  20
  -1   3   5  273.65   10.18  21
   1  -3  -5  248.92   10.60  24
   1  -3  -5  278.55   11.23  14
   1  -3  -5  226.13    9.06  31
   1  -3  -4 1274.87   41.96  14
  -1   3   4 1315.06   40.76  21
   1  -3  -4 1226.11   41.48  24
  -1   3   4 1205.63   41.18   1
  -1   3   4 1314.03   41.79   7
  -1   3   4 1238.62   41.70   9
  -1   3   3  883.78   28.47  26
   1  -3  -3  800.87   28.54  23
  -1   3   3  892.19   28.44   7
   1  -3  -3  847.73   28.89  14
  -1   3   3  842.40   28.52   1
   1  -3  -2  625.41   21.03  23
  -1   3   2  570.69   19.62  33
   1  -3  -1  293.76   10.52  25
  -1   3   1  266.86    9.29  13
   1  -3  -1  280.80   10.93  23
  -1   3   1  256.22   10.58  40
  -1   3   1  283.13    9.77  32
   1  -3   0 1048.30   34.72  25
   1  -3   0 1011.35   34.94  42
   1  -3   0 1044.61   34.99  35
  -1   3  -1  879.14   28.27   1
  -1   3  -1  831.22   27.97  27
   1  -3   1  859.56   28.33  23
   1  -3   1  779.24   28.15  10
   1  -3   1  772.33   26.83  11
   1  -3   2   43.96    4.18  10
   1  -3   2   59.03    4.06   8
  -1   3  -2   53.63    3.99  16
  -1   3  -2   57.24    4.99   1
  -1   3  -2   50.43    4.00  27
   1  -3   2   53.81    3.45  21
  -1   3  -2   53.49    3.91  36
  -1   3  -2   50.07    3.51  41
   1  -3   3    1.80    2.80   8
  -1   3  -3    5.04    2.57  16
   1  -3   3    6.14    2.65  21
  -1   3  -3    9.74    4.32   1
   1  -3   3   10.57    4.89  19
  -1   3  -3    4.56    2.87  10
  -1   3  -3    6.27    2.43  41
  -1   3  -3    6.59    2.21  34
  -1   3  -3    6.77    2.92  36
  -1   3  -4 1388.82   45.11   1
   1  -3   4 1348.44   46.46  19
  -1   3  -4 1398.89   46.09  16
  -1   3  -4 1311.77   45.82  10
   1  -3   4 1360.63   44.80  21
  -1   3  -4 1297.75   45.41  36
  -1   3  -4 1266.02   44.91  41
  -1   3  -4 1237.48   44.79  34
  -1   3  -5   80.13    5.99  10
  -1   3  -5   65.45    4.41  15
   1  -3   5   73.32    5.13  21
  -1   3  -5   71.02    5.91  16
  -1   3  -5   76.20    4.98  34
   1  -3   6   87.78    7.77  19
  -1   3  -6   85.11    6.61  16
   1  -3   6   82.45    5.77  21
  -1   3  -6   87.70    6.71  10
  -1   3  -6   74.02    5.06  15
  -1   3  -6   78.69    5.60  34
  -1   3  -7  178.96    9.46   9
   1  -3   7  201.48   11.50  19
  -1   3  -7  191.16   10.87  10
  -1   3  -7  175.58    9.06  15
   1  -3   7  185.91    9.66  21
  -1   3  -7  193.61   10.74  16
  -1   3  -7  186.91    9.54  34
   1  -3   8   79.61    5.62  98
   1  -3   8   93.27    5.49  90
   1  -3   8   84.26    5.55 103
   1  -3   8   80.89    5.10  93
   1  -3   8   86.49    5.71 148
  -1   3  -8   70.69    7.42  10
   1  -3   8   83.30    6.66  21
  -1   3  -8   72.84    6.39   9
  -1   3  -8   71.26    5.82  15
   1  -3   8   89.92    8.55  19
  -1   3  -8   98.63    8.23  16
   1  -3   8   79.86    5.48 118
  -1   3  -8   78.92    6.33  34
  -1   3  -9 4038.71  136.95  34
   1  -3   9 3917.71  134.78 172
   1  -3   9 4040.32  134.87 167
   1  -3   9 4000.36  135.33 139
   1  -3   9 4148.52  135.28 148
   1  -3   9 4208.68  138.47  19
  -1   3  -9 4034.38  136.78  15
   1  -3   9 4168.65  136.79  21
  -1   3  -9 4191.55  139.21  10
  -1   3  -9 4301.67  139.42  16
   1  -3   9 4093.22  134.49 125
   1  -3   9 4208.51  135.02 134
   1  -3   9 4043.95  135.14 135
   1  -3   9 4013.92  134.95 126
   1  -3   9 4199.00  135.05 131
   1  -3   9 4119.41  134.88 119
   1  -3   9 4118.72  134.78 118
   1  -3   9 4011.70  134.46 107
   1  -3   9 4036.29  134.71  95
   1  -3   9 4022.52  134.63 100
   1  -3   9 4102.99  134.81  90
   1  -3   9 4103.15  135.34  94
   1  -3   9 4080.38  134.40  92
   1  -3   9 4122.60  135.23 103
   1  -3   9 3926.80  134.83  98
  -1   3 -10    1.90    3.46  34
   1  -3  10   -2.31    3.49 167
   1  -3  10   -0.94    3.98 172
   1  -3  10    0.24    3.04 148
   1  -3  10    6.06    6.72  19
   1  -3  10    1.84    4.72  21
  -1   3 -10    0.76    2.89  15
  -1   3 -10    4.34    5.49  16
  -1   3 -10    0.55    5.03  10
   1  -3  10    3.14    3.34 139
   1  -3  10    0.88    4.54 126
   1  -3  10    2.06    2.90 131
   1  -3  10    1.93    2.90 134
   1  -3  10   -1.23    3.23 135
   1  -3  10    3.24    3.49 125
   1  -3  10    2.55    3.74 118
   1  -3  10    0.18    2.53 107
   1  -3  10   -1.09    3.40 119
   1  -3  10    6.17    3.47  92
   1  -3  10    0.83    3.23  95
   1  -3  10   -2.76    3.65 103
   1  -3  10    3.60    3.65  94
   1  -3  10    4.64    3.10  90
  -1   3 -11 2174.24   77.37  41
  -1   3 -11 2268.38   78.36  36
   1  -3  11 2228.21   75.10 172
   1  -3  11 2195.45   74.93 167
   1  -3  11 2173.86   75.28 139
   1  -3  11 2117.96   73.78 140
   1  -3  11 2201.07   78.57  19
   1  -3  11 2108.94   77.08  21
  -1   3 -11 2251.15   80.06  16
   1  -3  11 2281.27   74.32 125
   1  -3  11 2167.23   74.27 134
   1  -3  11 2193.52   75.15 135
   1  -3  11 2203.12   74.64 126
   1  -3  11 2311.68   74.80 119
   1  -3  11 2082.48   73.69 107
   1  -3  11 2177.23   75.21  94
   1  -3  11 2351.14   75.49 103
   1  -3  11 2161.49   74.09  92
   1  -3  11 2208.48   74.48  90
   1  -3  11 2158.88   74.28  95
  -1   3 -12    6.59    5.36  36
   1  -3  12    3.21    4.75 172
   1  -3  12    6.26    3.90 167
   1  -3  12    3.89    4.21 140
   1  -3  12    2.37    3.81 147
  -1   3 -12    4.52    5.75  16
   1  -3  12    2.11    6.95  19
   1  -3  12    4.57    5.56  21
   1  -3  12    4.33    3.67 135
   1  -3  12    7.33    4.27 125
   1  -3  12   -1.77    2.92 134
   1  -3  12    5.47    4.84 126
   1  -3  12    4.24    3.87 139
   1  -3  12    2.17    3.15 112
   1  -3  12    4.50    2.68 107
   1  -3  12   -2.75    4.57 103
   1  -3  12    4.07    4.72  85
   1  -3  12    8.05    3.58  95
   1  -3  12    5.32    3.79  92
   1  -3  12    3.10    3.33  90
   1  -3  12    2.42    3.93  94
   1  -3  13 1012.90   36.22 167
   1  -3  13 1008.42   36.31 172
   1  -3  13 1006.54   35.68 147
   1  -3  13  951.93   39.36  19
   1  -3  13  890.16   38.27  21
   1  -3  13 1003.33   35.22 125
   1  -3  13  954.99   35.21 126
   1  -3  13  931.95   34.33 112
   1  -3  13  976.56   36.24  85
   1  -3  13  977.58   36.22  94
   1  -3  13  987.71   35.11  95
   1  -3  13  975.19   36.32 103
   1  -3  13 1004.66   35.25  92
   1  -3  14  296.73   14.08 167
   1  -3  14  316.96   13.67 147
  -1   3 -14  295.05   17.16  27
   1  -3  14  279.79   12.17 112
   1  -3  14  330.40   13.90 118
   1  -3  14  311.09   14.45 103
   1  -3  14  311.02   13.51  92
   1  -3  14  303.53   14.29  85
   1  -3  14  337.85   14.30  97
   1  -3  14  293.04   12.74 133
   1  -3  15  686.49   25.88 147
   1  -3  15  699.28   26.52  85
   1  -3  15  701.20   25.54  91
   1  -3  15  712.57   25.92 118
   1  -3  16  138.25    7.52 147
   1  -3  16  166.28    8.36  85
   1  -3  16  146.80    7.25  91
   1  -3  16  150.82    7.68 118
   1  -3  17  715.80   25.29  89
   1  -3  17  731.96   25.68  85
  -1   2  18  121.03    5.69 157
  -1   2  18  110.78    5.75  94
  -1   2  17   19.25    3.75 157
  -1   2  17   23.90    3.96  94
  -1   2  17   15.71    3.18  85
  -1   2  17   16.04    2.97 103
  -1   2  16  100.37    7.15 157
  -1   2  16  107.08    6.50 103
  -1   2  16  112.77    7.34  94
  -1   2  16   99.64    6.40  85
  -1   2  16  107.32    7.25 135
  -1   2  15  324.22   14.49 104
  -1   2  15  343.58   15.49  94
  -1   2  15  371.56   16.05 135
  -1   2  14  191.04   10.93 139
  -1   2  14  181.77   10.64 135
  -1   2  14  169.20    9.40 104
  -1   2  14  166.92    8.87  89
  -1   2  13  918.55   33.53 172
  -1   2  13  894.45   33.66 145
  -1   2  13  838.58   34.95  21
   1  -2 -13  869.02   39.95  15
   1  -2 -13  898.36   37.82  28
  -1   2  13  952.25   32.56 125
  -1   2  13  955.89   34.77 135
  -1   2  13  941.01   34.65 129
  -1   2  13  926.65   33.22 104
  -1   2  13  813.57   31.54  91
  -1   2  13  932.01   32.99 100
  -1   2  13  907.46   32.63  89
  -1   2  13  916.51   32.25  98
  -1   2  12  717.12   25.78 172
  -1   2  12  725.21   25.94 150
  -1   2  12  670.51   25.21 147
  -1   2  12  667.75   25.73 145
  -1   2  12  704.21   27.09 144
  -1   2  12  621.55   27.02  21
   1  -2 -12  702.14   30.06  28
   1  -2 -12  655.73   31.88  15
   1  -2 -12  636.52   27.92  25
  -1   2  12  608.06   24.00 133
  -1   2  12  715.92   24.77 125
  -1   2  12  695.20   26.68 135
  -1   2  12  681.54   26.65 129
  -1   2  12  685.11   25.14 108
  -1   2  12  602.33   24.13 105
  -1   2  12  623.77   23.86 118
  -1   2  12  688.16   25.37 104
  -1   2  12  656.03   24.39  98
  -1   2  12  681.26   24.96 100
  -1   2  12  636.26   24.05  91
  -1   2  12  679.10   24.83  89
  -1   2  11    2.60    4.05 172
  -1   2  11    5.43    3.47 147
  -1   2  11    5.41    4.68 144
  -1   2  11    9.88    4.47 145
  -1   2  11    6.06    4.31 150
  -1   2  11    5.85    5.09 140
  -1   2  11    4.66    4.75  21
  -1   2  11    4.11    7.27  20
   1  -2 -11    5.65    3.77  14
   1  -2 -11    7.51    4.76  25
  -1   2  11    4.06    5.21 124
  -1   2  11    3.58    5.11 129
  -1   2  11    7.60    2.99 133
  -1   2  11    3.94    3.28 125
  -1   2  11    9.20    3.84 104
  -1   2  11    5.90    3.05 118
  -1   2  11   13.62    3.20 105
  -1   2  11    5.13    3.50 108
  -1   2  11    4.33    4.78 116
  -1   2  11    8.95    3.43  98
  -1   2  11    5.12    3.20  89
  -1   2  11    8.52    2.86  91
  -1   2  11    8.67    3.70 100
  -1   2  10  224.94   10.61 172
  -1   2  10  225.13   11.13 163
  -1   2  10  219.26   10.34 147
  -1   2  10  217.64   10.66 145
  -1   2  10  236.04   11.18 140
  -1   2  10  224.29   10.71 150
  -1   2  10  240.64   11.55 144
   1  -2 -10  223.11   11.57  14
  -1   2  10  222.00   11.84  21
   1  -2 -10  232.53   14.99  11
   1  -2 -10  216.10   12.35  25
  -1   2  10  229.38   14.27  20
  -1   2  10  213.63   11.22 124
  -1   2  10  223.70    9.87 125
  -1   2  10  228.92   11.31 129
  -1   2  10  209.28    9.65 133
  -1   2  10  212.87   11.44 138
  -1   2  10  214.83    9.76 105
  -1   2  10  217.69   10.98 116
  -1   2  10  224.54   10.25 108
  -1   2  10  217.41    9.69  92
  -1   2  10  223.32   10.02 100
  -1   2  10  224.56    9.94  89
  -1   2  10  223.73    9.69  98
  -1   2  10  212.09    9.45  91
  -1   2   9  298.09   12.83 163
  -1   2   9  297.36   12.29 172
  -1   2   9  288.37   12.61 140
  -1   2   9  291.49   12.93 144
  -1   2   9  279.01   12.29 145
  -1   2   9  292.76   12.14 147
  -1   2   9  286.90   12.98 138
  -1   2   9  295.26   12.89 124
  -1   2   9  295.86   12.88 129
  -1   2   9  280.81   12.55 116
  -1   2   9  287.46   12.03 108
   1  -2  -9  285.24   13.50  12
  -1   2   9  308.76   15.73  20
   1  -2  -9  288.63   13.37  14
  -1   2   9  284.89   13.27  21
   1  -2  -9  300.08   16.57  11
  -1   2   9  267.60   11.60 100
   1  -2  -8    6.40    2.82  24
  -1   2   8    7.37    3.58  21
   1  -2  -8   10.31    3.54  14
   1  -2  -8   12.44    3.03  17
  -1   2   8   10.40    5.32  20
   1  -2  -8    2.35    3.34  12
   1  -2  -7 1057.23   37.25  17
  -1   2   7 1114.76   37.58  21
  -1   2   7 1154.39   39.34  20
   1  -2  -7 1028.94   36.99  24
   1  -2  -7 1066.83   38.08  12
   1  -2  -7 1065.72   37.94  14
   1  -2  -6 1928.63   62.94   4
   1  -2  -6 1835.12   63.85  17
  -1   2   6 1997.35   65.40  20
  -1   2   6 1982.63   64.05  21
   1  -2  -6 1902.44   64.54  14
   1  -2  -6 1821.81   63.75  24
   1  -2  -6 1943.83   64.65  12
  -1   2   5  475.12   17.66   9
   1  -2  -5  468.26   17.27  12
   1  -2  -5  485.28   16.95  24
  -1   2   5  510.50   18.01  20
   1  -2  -5  471.83   17.45  14
   1  -2  -5  427.14   15.74  30
  -1   2   5  444.36   16.12   1
  -1   2   5  497.93   16.83  21
   1  -2  -5  451.79   16.69  17
  -1   2   4 5348.01  164.94   9
   1  -2  -4 4779.75  163.27  30
  -1   2   4 4658.04  163.90   1
   1  -2  -4 5160.76  164.78  14
   1  -2  -4 5042.02  164.29  24
  -1   2   4 5282.17  164.04  21
  -1   2   4 5496.54  164.93   7
  -1   2   4 5261.15  164.83  20
   1  -2  -4 5078.71  164.08  17
  -1   2   3  476.61   16.36   9
  -1   2   3  478.59   16.19   7
   1  -2  -3  447.76   16.36  14
   1  -2  -3  439.37   15.98  24
  -1   2   3  463.88   15.35  21
  -1   2   3  477.89   16.25  12
  -1   2   2  933.61   31.67  12
   1  -2  -2  922.06   31.56  23
   1  -2  -2  853.53   30.79  31
  -1   2   2  945.70   30.99  33
   1  -2  -1   13.50    2.69  23
  -1   2   1   16.06    1.75  32
   1  -2   0 3332.81  109.30  25
   1  -2   0 3368.45  109.30  35
   1  -2   1  495.24   17.05  10
   1  -2   1  487.39   15.88  11
   1  -2   1  515.36   16.17  21
  -1   2  -1  492.72   16.70  36
   1  -2   215966.46  535.88  10
   1  -2   216662.75  535.54   8
   1  -2   216781.65  535.07  21
  -1   2  -216436.65  535.49  36
   1  -2   3 2006.44   65.97   8
  -1   2  -3 1934.15   65.38  15
  -1   2  -3 2074.14   66.53  16
   1  -2   3 2053.62   65.67  21
  -1   2  -3 1930.18   65.50  11
  -1   2  -3 1910.77   66.33  10
   1  -2   3 2109.35   66.91  19
  -1   2  -3 1965.18   65.69  34
   1  -2   4  187.88    9.41  19
  -1   2  -4  181.65    8.44  10
  -1   2  -4  184.62    8.50  16
   1  -2   4  187.12    7.73  21
  -1   2  -4  154.88    7.83   1
  -1   2  -4  173.27    7.65  11
  -1   2  -4  171.51    7.42  15
  -1   2  -4  177.04    7.66  34
   1  -2   5  873.60   29.50  21
  -1   2  -5  801.00   29.30  15
  -1   2  -5  861.49   30.56  10
  -1   2  -5  836.23   29.57  11
  -1   2  -5  826.25   28.51   1
   1  -2   5  874.41   30.87  19
   1  -2   6 1768.51   61.16   4
   1  -2   6 1952.95   64.43  19
   1  -2   6 1945.64   63.08  21
  -1   2  -6 1951.83   64.05   8
  -1   2  -6 1906.46   63.36  11
  -1   2  -6 1939.64   64.47  10
  -1   2  -6 1869.65   63.10  15
   1  -2   7   10.80    3.80  21
  -1   2  -7   14.46    3.03  15
  -1   2  -7   11.28    4.31  11
  -1   2  -7   12.42    4.13  10
   1  -2   7   14.95    5.16  19
  -1   2  -7    9.36    3.56   9
  -1   2  -7   11.44    4.46   8
  -1   2  -8 4045.41  131.66  10
  -1   2  -8 3923.20  130.30  11
  -1   2  -8 3927.67  130.06  15
   1  -2   8 4103.74  131.13  19
   1  -2   8 3955.23  129.58  21
  -1   2  -8 3520.67  129.39   9
  -1   2  -9   15.24    4.23  34
   1  -2   9   23.69    3.60 167
   1  -2   9   16.69    3.97 172
   1  -2   9   19.25    3.67 148
  -1   2  -9   30.44    5.65  10
  -1   2  -9   21.52    3.75  15
   1  -2   9   28.85    6.93  19
  -1   2  -9   17.54    4.65  11
   1  -2   9   20.36    4.79  21
   1  -2   9   25.40    3.98 139
   1  -2   9   20.52    3.65 135
   1  -2   9   17.70    3.61 125
   1  -2   9   23.30    3.37 134
   1  -2   9   15.05    3.39 131
   1  -2   9   23.09    3.72 119
   1  -2   9   24.84    3.95 104
   1  -2   9   22.23    3.77  94
   1  -2   9   25.28    3.47  95
   1  -2   9   24.10    3.40  90
   1  -2   9   19.30    4.10  98
   1  -2   9   22.40    3.46  92
   1  -2   9   24.80    4.18 100
  -1   2 -10  444.25   19.61  34
   1  -2  10  465.24   17.85 167
   1  -2  10  445.32   17.77 172
   1  -2  10  433.78   17.12 163
   1  -2  10  438.79   17.91 139
   1  -2  10  424.18   17.03 140
  -1   2 -10  453.49   21.42  16
  -1   2 -10  410.95   20.83  10
   1  -2  10  418.32   19.20  21
   1  -2  10  464.17   20.95  19
  -1   2 -10  441.97   19.69  15
   1  -2  10  444.80   17.77 135
   1  -2  10  456.47   17.29 134
   1  -2  10  422.08   17.38 126
   1  -2  10  445.36   17.14 125
   1  -2  10  426.35   16.79 107
   1  -2  10  431.64   17.44 119
   1  -2  10  432.20   16.91  92
   1  -2  10  431.76   17.52 100
   1  -2  10  428.66   17.12  90
   1  -2  10  442.39   17.92  94
   1  -2  10  436.83   17.09  95
  -1   2 -11   28.56    4.95  34
   1  -2  11   29.66    4.72 167
   1  -2  11   27.89    5.04 172
   1  -2  11   29.15    4.74 163
   1  -2  11   24.03    4.85 140
  -1   2 -11   38.23    6.85  16
   1  -2  11   25.79    6.04  21
   1  -2  11   33.73    7.77  19
   1  -2  11   34.97    5.19 126
   1  -2  11   33.91    4.51 125
   1  -2  11   36.08    5.02 139
   1  -2  11   28.89    3.91 134
   1  -2  11   28.85    4.49 135
   1  -2  11   27.62    4.45 119
   1  -2  11   32.40    3.73 107
   1  -2  11   27.08    3.85 112
   1  -2  11   30.45    4.77  94
   1  -2  11   34.33    4.37  92
   1  -2  11   24.54    5.04 100
   1  -2  11   30.31    4.07  95
   1  -2  11   26.31    4.02  90
   1  -2  12  408.85   17.64 167
   1  -2  12  423.25   17.83 172
   1  -2  12  430.86   18.10 157
   1  -2  12  422.85   17.18 140
   1  -2  12  430.70   18.00 139
   1  -2  12  418.74   17.35 147
  -1   2 -12  382.48   21.51  16
   1  -2  12  373.83   19.52  21
   1  -2  12  431.38   21.12  19
   1  -2  12  376.10   16.84 126
   1  -2  12  431.88   17.05 125
   1  -2  12  446.25   17.93 135
   1  -2  12  380.21   16.47 134
   1  -2  12  441.02   17.61 119
   1  -2  12  399.93   16.20 112
   1  -2  12  388.16   16.23 107
   1  -2  12  427.86   17.31 118
   1  -2  12  418.75   16.75  95
   1  -2  12  420.46   18.00  94
   1  -2  12  433.38   16.93  92
  -1   2 -13   35.66    6.84  36
   1  -2  13   28.39    5.16 167
   1  -2  13   37.57    5.78 172
   1  -2  13   24.26    5.26 140
   1  -2  13   31.71    5.63 157
   1  -2  13   25.50    4.63 147
  -1   2 -13   32.59    7.37  16
   1  -2  13   31.71    7.07  21
   1  -2  13   35.04    8.19  19
   1  -2  13   33.84    5.33 139
   1  -2  13   35.33    5.30 135
   1  -2  13   35.20    5.28 126
   1  -2  13   31.96    4.97 125
   1  -2  13   30.68    3.91 105
   1  -2  13   31.23    3.84 112
   1  -2  13   35.65    5.32 118
   1  -2  13   26.10    5.20  85
   1  -2  13   30.74    4.33  95
   1  -2  13   31.06    5.45  94
   1  -2  13   33.39    4.89  92
   1  -2  14   14.17    4.72 167
   1  -2  14   15.39    5.39 172
   1  -2  14   12.61    4.11 147
   1  -2  14   18.28    5.07 157
   1  -2  14   14.53    6.36  21
   1  -2  14   12.67    4.45 135
   1  -2  14   12.59    3.43 133
   1  -2  14   17.70    4.56 118
   1  -2  14    8.70    4.60  85
   1  -2  14   13.85    4.29  92
   1  -2  14   14.90    4.73  94
   1  -2  15   32.69    5.08 167
   1  -2  15   29.51    3.56 133
   1  -2  15   24.91    4.61 118
   1  -2  15   26.34    5.17  85
   1  -2  15   27.75    4.27  91
   1  -2  15   23.05    4.74  97
   1  -2  15   25.04    5.12 157
   1  -2  15   17.97    4.23 147
   1  -2  16  490.21   17.81 118
   1  -2  16  452.69   18.65 157
   1  -2  16  438.37   17.86 147
   1  -2  16  460.83   17.93  89
   1  -2  16  445.59   17.46  91
   1  -2  16  493.34   18.54  85
   1  -2  16  464.90   18.01  97
   1  -2  17    5.96    3.14  97
   1  -2  17   12.02    3.68  85
   1  -2  17    8.42    3.04  89
   1  -2  17    8.87    3.39 103
   1  -2  18  114.04    5.27  97
  -1   1  18   14.68    2.71 157
  -1   1  17  457.59   16.83 157
  -1   1  17  420.59   16.09  85
  -1   1  17  405.46   16.07 103
  -1   1  17  428.05   16.63  94
  -1   1  17  435.43   16.50 167
  -1   1  16  128.85    7.91 135
  -1   1  16  127.31    7.16  85
  -1   1  16  111.54    6.49  97
  -1   1  16  128.26    7.28 103
  -1   1  16  132.85    7.95  94
  -1   1  16  125.88    7.44 167
  -1   1  15   14.00    4.57 135
  -1   1  15   18.27    3.94 167
  -1   1  15   16.26    4.65  94
  -1   1  15    8.63    3.61  89
   1  -1 -14  257.19   17.09  37
  -1   1  14  314.16   13.96 167
  -1   1  14  315.45   15.27 139
  -1   1  14  330.76   14.93 140
  -1   1  14  278.49   15.53  21
  -1   1  14  315.55   15.05 135
  -1   1  14  316.15   13.24 125
  -1   1  14  309.51   13.81 104
  -1   1  14  294.95   12.50 118
  -1   1  14  314.12   13.26  89
  -1   1  14  326.04   14.84  94
  -1   1  14  265.92   12.04  91
  -1   1  13  585.09   22.74 172
  -1   1  13  610.59   23.30 140
  -1   1  13  575.54   22.06 147
  -1   1  13  574.04   23.90 139
   1  -1 -13  478.22   27.66  15
  -1   1  13  505.00   24.08  21
   1  -1 -13  530.61   25.96  28
  -1   1  13  622.66   21.83 125
  -1   1  13  555.22   23.63 129
  -1   1  13  560.25   23.62 135
  -1   1  13  621.40   22.63 104
  -1   1  13  537.72   21.04 118
  -1   1  13  547.32   21.63  89
  -1   1  13  527.22   20.88  91
  -1   1  13  569.10   21.57  98
  -1   1  12  136.53    8.65 172
  -1   1  12  137.89    9.39 163
  -1   1  12  126.49    8.57 145
  -1   1  12  120.09    7.62 147
  -1   1  12  134.48    8.58 150
   1  -1 -12  123.73   11.10  28
   1  -1 -12  115.32   12.30  15
  -1   1  12  114.28    9.54  21
  -1   1  12  118.11    9.10 129
  -1   1  12  115.42    6.65 133
  -1   1  12  133.89    9.07 135
  -1   1  12  129.89    7.43 125
  -1   1  12  113.19    6.74 105
  -1   1  12  144.24    8.27 104
  -1   1  12  126.32    7.52 108
  -1   1  12  129.57    7.24 118
  -1   1  12  112.92    6.75  91
  -1   1  12  128.47    7.48  98
  -1   1  12  122.00    7.30  92
  -1   1  12  129.41    7.57  89
  -1   1  11  108.82    7.37 172
  -1   1  11  107.29    6.89 147
  -1   1  11  113.69    7.64 150
  -1   1  11  114.77    8.17 144
  -1   1  11  101.22    7.55 145
   1  -1 -11  102.93   11.11  15
   1  -1 -11   99.74    8.58  25
  -1   1  11   98.91    8.38  21
  -1   1  11  101.25    6.11 133
  -1   1  11  105.58    6.66 125
  -1   1  11  106.91    7.86 135
  -1   1  11   97.00    7.87 129
  -1   1  11  117.87    7.19 104
  -1   1  11  104.07    6.43 118
  -1   1  11   97.45    5.99 105
  -1   1  11  102.43    6.54 108
  -1   1  11  106.64    6.13  91
  -1   1  11  109.54    6.56  92
  -1   1  11  109.92    6.68  98
  -1   1  11  112.46    6.64  89
  -1   1  10  715.96   25.62 172
  -1   1  10  683.28   25.56 145
  -1   1  10  695.38   25.49 150
  -1   1  10  708.81   26.31 144
  -1   1  10  707.40   25.12 147
   1  -1 -10  700.61   30.45  11
   1  -1 -10  627.16   26.54  12
   1  -1 -10  654.39   26.17  14
  -1   1  10  686.44   26.81  21
   1  -1 -10  712.00   27.55  25
  -1   1  10  741.08   29.85  20
  -1   1  10  692.28   26.04 129
  -1   1  10  687.47   25.14 137
  -1   1  10  621.56   24.31 133
  -1   1  10  680.29   24.65 125
  -1   1  10  696.50   25.99 124
  -1   1  10  642.44   24.68 108
  -1   1  10  627.30   24.26 105
  -1   1  10  665.44   25.79 116
  -1   1  10  687.91   24.40 118
  -1   1  10  701.38   25.29 104
  -1   1  10  713.79   24.68  98
  -1   1  10  699.23   24.70  89
  -1   1  10  661.12   24.25  91
  -1   1  10  685.54   24.49  92
  -1   1   9   13.39    4.00 145
  -1   1   9   13.03    3.85 150
  -1   1   9   10.75    3.69 144
  -1   1   9   13.69    4.47 138
  -1   1   9   10.43    4.30 124
  -1   1   9   12.63    3.19 125
  -1   1   9   18.61    3.78 137
  -1   1   9    5.16    3.86 129
  -1   1   9    8.63    3.73 116
  -1   1   9   10.59    3.66 172
   1  -1  -9    9.01    6.41  11
   1  -1  -9    6.51    2.70  14
   1  -1  -9    9.52    3.54  12
  -1   1   9    8.81    4.00  21
  -1   1   9   12.96    6.08  20
  -1   1   8  190.83    9.72  21
   1  -1  -8  172.32    9.56  12
   1  -1  -8  191.77    9.39  14
   1  -1  -8  219.45   12.33  11
  -1   1   8  204.33   11.62  20
   1  -1  -7  244.42   12.24  11
   1  -1  -7  204.49    9.19  24
  -1   1   7  244.28   11.91  20
   1  -1  -7  209.34    9.89  14
   1  -1  -7  241.73   10.36  12
  -1   1   7  235.90   10.22  21
   1  -1  -7  199.30   10.34   7
   1  -1  -6  209.00   10.38  11
   1  -1  -6  181.00    8.72  14
  -1   1   6  220.36   10.26  20
   1  -1  -6  194.87    9.24   7
   1  -1  -6  208.04    9.00  12
  -1   1   6  216.76    8.95  21
   1  -1  -6  175.11    8.16  24
  -1   1   5 1658.44   54.65  21
   1  -1  -5 1657.52   54.95  14
   1  -1  -5 1684.66   54.92  12
  -1   1   5 1715.13   55.63  20
   1  -1  -5 1620.23   55.03   7
   1  -1  -5 1530.05   54.24  24
  -1   1   4   96.99    5.40   9
   1  -1  -4  102.44    5.10   7
   1  -1  -4   88.20    4.47  24
   1  -1  -4   85.49    4.90  14
  -1   1   4   99.13    4.77  21
  -1   1   4   91.74    5.61  20
   1  -1  -4   98.16    4.84  12
  -1   1   4   82.69    4.09   1
  -1   1   3   88.11    4.73   9
   1  -1  -3   90.74    4.26  12
   1  -1  -3   80.41    4.09  24
   1  -1  -3   80.46    4.56  14
  -1   1   3   87.24    4.74  20
   1  -1  -3   90.60    4.32   7
  -1   1   3   84.01    4.06  21
  -1   1   2 1101.97   35.29  12
  -1   1   2 1035.29   34.86  21
  -1   1   2 1087.57   35.21   7
  -1   1   2 1066.50   35.21  20
   1  -1  -2 1033.41   35.08  24
   1  -1  -2 1039.24   35.42  14
   1  -1  -2 1058.16   34.86  17
  -1   1   1  290.97    9.96  33
  -1   1   1  281.36    9.75  17
   1  -1  -1  273.56   10.07  23
  -1   1   1  287.43    9.58  21
  -1   1   1  306.48   10.39  26
  -1   1   0   14.76    1.80  18
   1  -1   0   15.95    2.01  23
   1  -1   1 8500.21  277.96  10
  -1   1  -1 8481.82  277.80  18
   1  -1   1 8640.42  277.42  21
  -1   1  -2  160.07    6.34  34
   1  -1   2  183.70    7.01   8
   1  -1   2  174.37    7.12  10
   1  -1   2  177.09    6.60  21
   1  -1   2  180.89    7.59  19
  -1   1  -2  180.80    7.07  16
   1  -1   3 3099.91  100.66  21
   1  -1   3 2978.63  100.89   8
   1  -1   3 3173.75  101.50  19
   1  -1   4 1295.77   43.29  21
  -1   1  -4 1300.33   44.03  10
   1  -1   4 1322.75   44.32  19
  -1   1  -4 1228.98   43.25  11
  -1   1  -4 1320.98   43.87   8
  -1   1  -5  132.23    7.18   8
  -1   1  -5  122.93    5.22   1
  -1   1  -5  132.51    6.71  11
   1  -1   5  131.92    6.45  21
  -1   1  -5  141.90    7.23  10
   1  -1   5  142.71    7.82  19
   1  -1   5  123.20    4.99   4
  -1   1  -6  423.92   17.50  10
  -1   1  -6  420.12   16.90  11
   1  -1   6  443.80   16.57  21
   1  -1   6  433.04   17.65  19
  -1   1  -7   37.17    4.91  10
  -1   1  -7   37.39    4.97  11
   1  -1   7   34.08    5.78  19
   1  -1   7   36.91    4.34  21
  -1   1  -7   29.71    3.82   7
  -1   1  -7   36.72    4.38   9
   1  -1   7   31.25    5.42  20
  -1   1  -8   30.29    5.32  10
   1  -1   8   26.65    4.52  21
   1  -1   8   25.98    5.78  19
  -1   1  -8   23.71    4.32   9
  -1   1  -8   32.45    5.14  11
   1  -1   9  336.36   14.30 159
   1  -1   9  356.73   14.11 167
  -1   1  -9  359.75   16.47  11
  -1   1  -9  368.17   17.29  10
   1  -1   9  346.92   15.48  21
  -1   1  -9  314.86   15.43   9
   1  -1   9  394.23   17.20  19
   1  -1   9  339.82   13.65 125
   1  -1   9  340.43   13.74 118
   1  -1   9  351.43   13.54  92
   1  -1   9  340.54   14.21  94
   1  -1   9  334.54   14.03 100
   1  -1   9  355.26   13.75  90
   1  -1  10   55.83    5.17 163
   1  -1  10   58.67    5.23 167
   1  -1  10   59.49    5.49 140
   1  -1  10   67.35    5.53 139
   1  -1  10   53.86    4.84 150
  -1   1 -10   55.09    5.94  15
  -1   1 -10   59.04    6.47  11
  -1   1 -10   67.09    7.35  10
   1  -1  10   73.69    8.28  19
   1  -1  10   65.20    6.79  21
   1  -1  10   56.53    4.69 134
   1  -1  10   54.71    4.84 125
   1  -1  10   59.02    5.28 126
   1  -1  10   63.49    5.37 135
   1  -1  10   50.21    4.42 113
   1  -1  10   53.56    4.99 118
   1  -1  10   55.70    4.41 112
   1  -1  10   60.16    5.19 119
   1  -1  10   60.31    4.51 107
   1  -1  10   56.90    4.72  92
   1  -1  10   54.81    4.52  95
   1  -1  10   58.60    5.50 100
   1  -1  10   56.63    5.31  94
   1  -1  11  340.03   14.59 163
   1  -1  11  341.43   14.81 167
   1  -1  11  348.32   15.17 139
   1  -1  11  315.30   14.43 140
   1  -1  11  344.32   14.64 147
   1  -1  11  313.52   13.98 150
  -1   1 -11  357.49   18.82  10
   1  -1  11  335.03   16.66  21
   1  -1  11  357.66   18.04  19
  -1   1 -11  361.20   17.65  15
  -1   1 -11  343.45   17.91  11
   1  -1  11  330.52   14.06 134
   1  -1  11  365.02   14.41 125
   1  -1  11  325.58   14.15 126
   1  -1  11  359.67   15.16 135
   1  -1  11  331.25   13.65 112
   1  -1  11  363.01   14.89 119
   1  -1  11  346.18   14.52 118
   1  -1  11  331.77   13.89 107
   1  -1  11  360.02   14.21  92
   1  -1  11  370.22   15.31  94
   1  -1  11  351.72   14.64  98
   1  -1  11  348.57   14.11  95
   1  -1  11  324.56   14.69 100
  -1   1 -12  145.50   10.57  34
   1  -1  12  158.58    9.07 163
   1  -1  12  167.59    9.26 167
   1  -1  12  145.97    8.36 150
   1  -1  12  157.42    9.51 157
   1  -1  12  156.16    9.28 140
   1  -1  12  167.87    9.53 139
   1  -1  12  157.44    8.76 147
   1  -1  12  138.50   11.70  19
   1  -1  12  145.03   10.98  21
  -1   1 -12  127.78   11.46  16
  -1   1 -12  138.10   10.54  15
   1  -1  12  173.70    9.44 135
   1  -1  12  136.87    8.20 126
   1  -1  12  157.71    8.48 125
   1  -1  12  150.64    8.65 118
   1  -1  12  155.44    8.94 119
   1  -1  12  127.32    7.54 108
   1  -1  12  146.75    7.63 112
   1  -1  12  153.50    8.38  92
   1  -1  12  136.42    9.01 103
   1  -1  12  153.47    9.18 100
   1  -1  12  154.68    8.19  95
   1  -1  12  173.71    9.65  94
   1  -1  13 1614.63   58.06 167
   1  -1  13 1739.90   58.57 139
   1  -1  13 1744.93   57.61 147
   1  -1  13 1689.83   57.66 140
   1  -1  13 1680.62   56.95 150
   1  -1  13 1843.67   58.96 157
  -1   1 -13 1655.28   63.36  16
   1  -1  13 1580.16   60.30  21
   1  -1  13 1811.77   58.69 135
   1  -1  13 1666.61   56.78 133
   1  -1  13 1706.97   57.16 125
   1  -1  13 1565.52   55.85 112
   1  -1  13 1713.56   57.24 118
   1  -1  13 1493.38   56.25 105
   1  -1  13 1492.73   55.99 108
   1  -1  13 1715.26   58.30 103
   1  -1  13 1641.27   57.00  92
   1  -1  13 1722.25   58.66  94
   1  -1  14   49.18    5.79 167
   1  -1  14   53.18    6.68 140
   1  -1  14   44.01    5.46 147
   1  -1  14   51.46    6.28 157
   1  -1  14   45.71    7.52  21
   1  -1  14   52.33    4.92 133
   1  -1  14   55.98    6.07 135
   1  -1  14   48.56    5.97 139
   1  -1  14   52.87    5.73 118
   1  -1  14   47.67    4.25 108
   1  -1  14   45.99    4.28 105
   1  -1  14   51.07    6.12 103
   1  -1  14   59.63    5.30  91
   1  -1  14   53.69    6.43  94
   1  -1  15   46.67    5.99 157
   1  -1  15   35.15    5.07 147
   1  -1  15   44.16    5.55 167
   1  -1  15   35.20    5.41 139
   1  -1  15   40.42    5.63 135
   1  -1  15   33.62    3.89 133
   1  -1  15   43.27    5.18 118
   1  -1  15   48.31    5.56 103
   1  -1  15   41.78    5.13  89
   1  -1  15   37.19    5.62  94
   1  -1  15   34.15    4.97  97
   1  -1  15   33.57    4.51  91
   1  -1  16   12.79    4.20 157
   1  -1  16   16.78    3.91 147
   1  -1  16   13.69    3.78 118
   1  -1  16    9.25    3.82  89
   1  -1  16   14.98    4.13  97
   1  -1  16   12.35    3.50  91
   1  -1  16   11.73    4.43  94
   1  -1  16   12.11    4.05 103
   1  -1  16   10.48    4.02 167
   1  -1  17  119.12    6.77 103
   1  -1  17  118.46    6.57  97
   1  -1  17  135.18    6.69  89
   1  -1  17  118.67    6.99 157
   1  -1  18  132.95    6.15  85
   1  -1  18  116.42    5.61  97
  -1   0  17  115.83    6.25 167
  -1   0  17  108.53    6.03  85
  -1   0  17  105.61    6.24  94
  -1   0  17  101.27    5.89 103
  -1   0  16 3038.03   99.52 167
  -1   0  16 2844.81   98.51  97
  -1   0  16 3099.61   99.91  94
  -1   0  16 2984.50   99.18  85
  -1   0  16 2972.52   99.30 103
  -1   0  15  139.82    8.34 167
  -1   0  15  135.15    8.89 135
  -1   0  15  132.74    7.14 118
  -1   0  15  141.90    7.62  89
  -1   0  15  141.95    8.88  94
  -1   0  15  137.73    8.25 103
   1   0 -14   50.08    8.13  34
  -1   0  14   51.49    5.55 167
  -1   0  14   36.79    4.76 147
  -1   0  14   55.71    5.56 125
  -1   0  14   45.50    6.30 135
  -1   0  14   41.20    4.71 118
  -1   0  14   53.57    5.86 104
  -1   0  14   42.60    4.25  91
  -1   0  14   45.84    5.29  89
  -1   0  14   46.15    5.68 100
  -1   0  14   47.77    6.11  94
   1   0 -13  862.91   39.99  37
  -1   0  13 1034.11   36.55 167
  -1   0  13 1045.07   37.96 139
  -1   0  13  946.33   35.85 147
  -1   0  13 1065.88   37.31 140
  -1   0  13  899.61   38.37  21
   1   0 -13  898.80   42.00  15
  -1   0  13 1055.58   35.78 125
  -1   0  13 1001.82   37.67 135
  -1   0  13  989.96   35.32 118
  -1   0  13 1023.80   36.58 104
  -1   0  13  999.73   35.54  92
  -1   0  13 1048.36   36.24 100
  -1   0  13 1009.84   35.71  89
  -1   0  13 1039.95   35.79  98
  -1   0  13  918.91   34.86  91
  -1   0  13  981.26   37.21  94
  -1   0  12   44.12    6.86 163
  -1   0  12   33.07    5.47 172
  -1   0  12   38.25    4.81 147
  -1   0  12   37.50    6.44 140
  -1   0  12   36.40    6.53  21
   1   0 -12   33.29    7.60  15
   1   0 -12   28.42    6.13  28
  -1   0  12   36.89    5.67 135
  -1   0  12   28.10    4.67 125
  -1   0  12   33.43    3.68 133
  -1   0  12   34.55    5.61 139
  -1   0  12   37.62    4.58 118
  -1   0  12   36.03    4.31 108
  -1   0  12   37.12    5.34 104
  -1   0  12   39.68    5.20 100
  -1   0  12   33.39    4.87  98
  -1   0  12   29.55    3.84  91
  -1   0  12   36.03    4.49  92
  -1   0  12   39.75    4.66  89
  -1   0  11  540.61   21.86 163
  -1   0  11  551.68   21.99 159
  -1   0  11  575.94   21.59 172
  -1   0  11  551.21   21.79 140
  -1   0  11  541.98   21.23 150
  -1   0  11  549.12   20.72 147
  -1   0  11  526.07   21.43 145
   1   0 -11  527.33   26.01  15
   1   0 -11  498.23   23.88  28
  -1   0  11  527.02   22.84  21
  -1   0  11  489.44   19.76 133
  -1   0  11  528.62   21.86 129
  -1   0  11  560.17   20.54 125
  -1   0  11  540.08   21.96 139
  -1   0  11  564.73   22.02 135
  -1   0  11  485.78   20.03 108
  -1   0  11  516.21   20.12 118
  -1   0  11  566.95   20.52  89
  -1   0  11  529.46   20.35  98
  -1   0  11  531.02   20.56 100
  -1   0  11  551.01   20.28  92
  -1   0  10 1431.07   47.70 172
  -1   0  10 1367.02   47.80 163
  -1   0  10 1430.08   48.15 159
  -1   0  10 1277.83   47.40 145
  -1   0  10 1353.78   47.80 140
  -1   0  10 1426.12   47.04 147
  -1   0  10 1389.20   47.41 150
   1   0 -10 1254.46   48.84  25
   1   0 -10 1454.86   52.67  15
  -1   0  10 1397.12   49.03  21
   1   0 -10 1259.08   47.72  14
   1   0 -10 1433.54   52.42  11
  -1   0  10 1263.35   46.16 133
  -1   0  10 1383.53   46.78 125
  -1   0  10 1403.56   47.97 129
  -1   0  10 1422.34   48.09 135
  -1   0  10 1335.81   46.45 118
  -1   0  10 1291.84   46.46 108
  -1   0  10 1380.34   46.51  92
  -1   0  10 1374.85   46.64  98
  -1   0  10 1382.65   46.86 100
  -1   0   9    8.97    4.11 163
  -1   0   9    9.59    3.63 159
  -1   0   9    8.67    3.68 172
  -1   0   9   13.15    4.03 144
  -1   0   9    7.87    3.70 145
  -1   0   9    7.02    3.57 150
  -1   0   9    8.55    4.53 140
   1   0  -9   10.11    5.47  11
   1   0  -9    7.25    3.83  25
   1   0  -9   10.72    3.49  12
  -1   0   9   13.05    4.44  21
   1   0  -9   12.32    3.09  14
  -1   0   9   12.46    4.09 116
  -1   0   9   13.39    3.26 100
  -1   0   9   10.33    3.17  98
  -1   0   9    7.47    2.82  92
  -1   0   9    9.18    2.61  90
  -1   0   9    9.28    4.41 124
  -1   0   9   10.31    4.21 129
  -1   0   9    9.62    3.30 135
  -1   0   9   10.55    3.69 137
  -1   0   9    8.27    3.14 125
  -1   0   8 3321.59  109.29  20
   1   0  -8 3185.43  107.41  12
   1   0  -8 3432.24  109.80  11
   1   0  -8 2995.29  106.78  14
  -1   0   8 3236.02  107.36  21
  -1   0   8 3267.30  108.35  19
  -1   0   7   18.47    5.23  20
   1   0  -7   21.62    4.09   7
  -1   0   7   10.66    4.79  19
   1   0  -7   26.36    3.78  14
   1   0  -7   27.64    5.61  11
  -1   0   7   25.82    4.07  21
  -1   0   6 4051.83  133.25  19
   1   0  -6 4224.66  134.01  11
   1   0  -6 3798.71  132.87   7
  -1   0   6 4104.26  133.77  20
   1   0  -5 1139.90   40.20   7
  -1   0   5 1172.75   40.47  19
   1   0  -5 1203.58   40.88  11
  -1   0   5 1173.71   40.79  20
   1   0  -4  668.76   24.42   7
   1   0  -4  715.50   24.94  11
  -1   0   4  711.08   24.73  19
  -1   0   4  706.11   24.93  20
  -1   0   3 1966.37   62.67  19
  -1   0   3 1817.72   61.54  18
   1   0  -3 1971.88   62.48   7
  -1   0   3 1960.17   62.76  20
   1   0  -2 1963.11   63.94   4
  -1   0   2 1944.43   64.35  19
  -1   0   2 1949.75   63.88  18
   1   0  -2 2002.21   64.54  11
   1   0  -2 2020.79   64.20   7
   1   0  -2 1873.86   64.13  14
  -1   0   2 1970.09   64.38  20
   1   0  -1    0.43    1.32  25
   1   0  -1    0.46    1.22   4
   1   0  -1    1.88    0.93   7
   1   0  -1    1.69    0.83  23
  -1   0   1    1.88    1.34  20
  -1   0   1    1.72    1.41  11
   1   0  -1    0.55    1.53  11
   1   0  -1    2.23    0.76  12
  -1   0   0   62.99    2.68  26
   1   0   0   59.26    2.70  28
  -1   0  -1   18.98    1.28  27
   1   0   1   18.45    1.42  10
  -1   0  -1   18.22    1.14  16
   1   0   1   19.29    1.56  21
  -1   0  -2  551.45   18.81  10
   1   0   2  539.60   18.48   4
   1   0   2  559.88   18.81   8
   1   0   2  561.87   18.70  21
  -1   0  -3   19.78    1.73  18
   1   0   3   14.20    3.42  19
   1   0   3   18.39    1.71   4
  -1   0  -424731.58  826.55  18
   1   0   427160.06  828.05  20
   1   0   427416.25  828.22  19
   1   0   5  191.59    8.13  21
  -1   0  -5  182.09    8.51   8
  -1   0  -5  180.05    8.52   7
   1   0   5  187.23    8.94  20
   1   0   5  184.57    9.20  19
  -1   0  -6  246.12   10.90   7
  -1   0  -6  253.97   11.16   8
  -1   0  -6  242.63   10.59   9
   1   0   6  240.42   11.39  19
   1   0   6  249.35   10.42  21
   1   0   6  252.50   11.54  20
   1   0   7  195.13   10.31  19
  -1   0  -7  184.25    9.17   9
  -1   0  -7  208.81   10.26   8
  -1   0  -7  170.40    9.18   7
   1   0   7  204.98   10.45  20
   1   0   7  194.84    9.19  21
  -1   0  -7  196.90    9.76  11
  -1   0  -8 1534.21   54.25   8
   1   0   8 1486.40   52.70  21
   1   0   8 1544.81   54.28  20
  -1   0  -8 1439.11   52.90   9
   1   0   8 1631.19   54.05  19
  -1   0  -8 1561.90   53.92  11
   1   0   9  724.03   27.79  19
  -1   0  -9  655.08   26.80   9
  -1   0  -9  712.91   27.92  11
   1   0   9  679.69   26.66  21
   1   0   9  725.85   28.59  20
   1   0  10  211.83   10.29 159
   1   0  10  213.80   10.08 163
   1   0  10  211.21    9.94 172
   1   0  10  235.04   10.10 147
   1   0  10  197.24    9.41 150
   1   0  10  211.03   10.04 140
  -1   0 -10  203.38   12.80  10
   1   0  10  224.45   12.78  19
  -1   0 -10  211.77   12.42  11
   1   0  10  237.49   11.93  21
   1   0  10  206.64    9.50 125
   1   0  10  207.92   10.66 129
   1   0  10  216.50   10.13 135
   1   0  10  206.75    9.51 134
   1   0  10  206.05    9.41 107
   1   0  10  207.66    9.66 118
   1   0  10  213.24   10.16 119
   1   0  10  206.22   10.07 104
   1   0  10  202.95    9.92 100
   1   0  10  208.98    9.71  98
   1   0  10  209.67    9.35  95
   1   0  11   18.43    4.33 159
   1   0  11   13.48    4.16 167
   1   0  11   19.81    4.67 163
   1   0  11   22.42    4.47 172
   1   0  11   17.96    4.09 147
   1   0  11   19.12    3.97 150
   1   0  11   19.02    4.86 140
   1   0  11   13.63    6.45  19
  -1   0 -11   23.68    5.00  11
  -1   0 -11   12.01    4.88  10
   1   0  11   22.75    5.78  21
  -1   0 -11   22.46    4.19  12
   1   0  11   17.95    3.98 125
   1   0  11   15.77    4.10 139
   1   0  11   23.77    4.28 135
   1   0  11   20.24    3.35 107
   1   0  11   19.52    3.12 112
   1   0  11   16.27    4.06 119
   1   0  11   17.67    4.22 104
   1   0  11   14.81    3.84 118
   1   0  11   19.78    4.18  98
   1   0  11   20.72    3.48  95
   1   0  11   21.35    4.36 100
   1   0  12    5.84    4.32 172
   1   0  12   -1.13    3.87 167
   1   0  12    3.65    4.74 163
   1   0  12   15.28    4.16 150
   1   0  12    9.37    5.04 140
   1   0  12    8.05    3.68 147
  -1   0 -12    2.30    3.85  15
  -1   0 -12    3.17    3.17  12
   1   0  12    4.51    4.00 135
   1   0  12    5.20    4.05 139
   1   0  12    1.30    3.88 119
   1   0  12    5.39    2.75 112
   1   0  12   -0.81    3.43 105
   1   0  12    1.34    3.97 104
   1   0  12    4.47    3.72 118
   1   0  12    7.10    3.32 108
   1   0  12    4.13    4.43 100
   1   0  12    2.14    4.09  94
   1   0  13   18.97    4.83 167
   1   0  13   15.43    5.47 163
   1   0  13   12.44    4.63 172
   1   0  13   17.69    5.51 140
   1   0  13   17.19    4.28 147
   1   0  13    9.21    4.44 150
  -1   0 -13    7.47    4.01  15
   1   0  13   14.89    3.66 133
   1   0  13   14.58    4.44 125
   1   0  13   12.18    4.50 135
   1   0  13   13.56    4.57 139
   1   0  13   10.17    3.46 108
   1   0  13   15.82    3.81 105
   1   0  13   12.06    4.10 118
   1   0  13   10.06    4.04 103
   1   0  13   10.74    3.74  91
   1   0  13   10.05    3.97  89
   1   0  13   12.35    5.10  94
   1   0  14  447.09   18.19 172
   1   0  14  433.90   18.20 167
   1   0  14  387.37   16.70 133
   1   0  14  439.08   18.73 135
   1   0  14  435.72   17.74 147
   1   0  14  432.31   17.37 150
   1   0  14  440.40   18.72 139
   1   0  14  444.40   18.89 157
   1   0  14  379.01   16.32 105
   1   0  14  385.97   16.43 108
   1   0  14  425.02   18.77  94
   1   0  14  428.55   17.44  89
   1   0  14  447.98   17.96  85
   1   0  14  412.41   17.84 103
   1   0  15  615.60   23.54 172
   1   0  15  637.78   23.85 167
   1   0  15  578.25   22.06 133
   1   0  15  616.81   24.27 135
   1   0  15  579.05   23.00 147
   1   0  15  604.04   24.04 157
   1   0  15  621.01   24.22 139
   1   0  15  656.71   23.62 140
   1   0  15  588.15   22.40 118
   1   0  15  547.32   21.72 108
   1   0  15  502.56   21.28 105
   1   0  15  594.82   22.40  91
   1   0  15  601.66   24.12  94
   1   0  15  640.40   23.55 103
   1   0  15  603.07   22.75  97
   1   0  15  632.38   23.39  85
   1   0  15  609.31   22.97  89
   1   0  16  504.70   20.14 167
   1   0  16  529.58   20.59 135
   1   0  16  493.69   18.93 118
   1   0  16  496.07   19.54 147
   1   0  16  535.40   20.51 157
   1   0  16  508.03   20.42 139
   1   0  16  516.61   19.87  85
   1   0  16  503.67   19.31  97
   1   0  16  494.76   19.72 103
   1   0  16  501.30   20.50  94
   1   0  16  463.87   18.77  91
   1   0  17   51.15    4.75 103
   1   0  17   61.43    5.19 157
   1   0  17   55.84    4.63  97
   1   0  17   65.32    5.15  85
   1   0  18   15.56    2.84 103
   1   0  18   16.10    3.29  85
  -1  -1  17  535.96   19.88  97
  -1  -1  17  600.17   20.56 103
  -1  -1  16  575.35   21.48  89
  -1  -1  16  601.68   22.43 103
  -1  -1  16  603.30   22.68  94
  -1  -1  16  592.06   21.79  97
  -1  -1  16  612.18   22.50 167
  -1  -1  15  421.33   16.62 118
  -1  -1  15  426.32   17.01  89
  -1  -1  15  427.37   18.22  94
  -1  -1  15  453.17   17.96 167
  -1  -1  14  131.25    8.98 157
  -1  -1  14  111.99    7.37 147
  -1  -1  14  128.39    8.03 167
  -1  -1  14  123.18    7.37 118
  -1  -1  14  120.97    7.43  89
  -1  -1  14  122.83    8.58  94
  -1  -1  14  110.59    7.90 100
   1   1 -13 2740.92  101.17  34
  -1  -1  13 2933.18   96.37 167
  -1  -1  13 2812.62   95.53 147
   1   1 -13 2821.09  102.03  15
  -1  -1  13 2517.69   98.14  21
  -1  -1  13 2863.93   95.24 118
  -1  -1  13 2829.39   96.82  94
  -1  -1  13 2879.80   95.53  98
  -1  -1  13 2728.14   94.63  91
  -1  -1  13 2871.89   95.27  92
  -1  -1  13 2940.19   95.46  89
  -1  -1  13 3006.97   95.94 100
   1   1 -12   13.53    5.40  37
  -1  -1  12   17.70    5.20 172
  -1  -1  12   14.80    4.63 159
  -1  -1  12   20.32    6.20 140
  -1  -1  12   18.35    4.12 147
   1   1 -12    7.99    5.66  15
  -1  -1  12   19.07    5.83  21
  -1  -1  12   17.16    4.76 135
  -1  -1  12   17.21    5.04 139
  -1  -1  12   16.48    4.29 118
  -1  -1  12   13.63    4.49 100
  -1  -1  12   13.67    4.02  89
  -1  -1  12   16.31    4.58  98
  -1  -1  12   14.43    3.94  92
  -1  -1  12   14.53    4.71  94
  -1  -1  11 1399.84   48.69 172
  -1  -1  11 1391.48   49.14 159
  -1  -1  11 1400.28   49.21 139
  -1  -1  11 1331.18   48.12 150
  -1  -1  11 1382.12   48.65 140
  -1  -1  11 1425.47   47.85 147
   1   1 -11 1432.90   53.52  15
  -1  -1  11 1301.25   50.02  21
  -1  -1  11 1484.31   49.34 135
  -1  -1  11 1292.67   47.00 108
  -1  -1  11 1374.43   47.48 118
  -1  -1  11 1353.22   47.36  92
  -1  -1  11 1395.63   47.68  98
  -1  -1  11 1335.59   47.02  95
  -1  -1  11 1397.35   47.85 100
  -1  -1  10  806.77   29.34 159
  -1  -1  10  760.03   29.02 172
  -1  -1  10  790.28   29.07 163
  -1  -1  10  744.24   28.65 150
  -1  -1  10  807.11   28.34 147
  -1  -1  10  778.01   28.99 140
  -1  -1  10  782.03   29.00 145
   1   1 -10  834.32   33.27  15
   1   1 -10  769.53   30.82  28
  -1  -1  10  827.12   29.59 139
  -1  -1  10  785.71   29.26 129
  -1  -1  10  828.06   29.44 135
  -1  -1  10  789.93   28.05 118
  -1  -1  10  674.25   27.45 108
  -1  -1  10  796.58   28.34 100
  -1  -1  10  772.42   27.92  92
  -1  -1  10  816.26   28.13  90
  -1  -1  10  775.26   28.13  98
  -1  -1  10  783.85   27.72  95
  -1  -1   9  934.59   34.53 172
  -1  -1   9  962.66   34.74 159
  -1  -1   9  948.01   34.40 163
  -1  -1   9  952.49   34.36 140
  -1  -1   9  931.84   34.23 145
  -1  -1   9  980.36   33.96 147
  -1  -1   9  990.50   34.75 135
  -1  -1   9 1040.38   35.08 139
  -1  -1   9  933.45   34.67 129
  -1  -1   9  962.05   34.36 104
  -1  -1   9  955.54   33.60 118
   1   1  -9 1020.09   38.25  15
  -1  -1   9  962.11   36.63  19
   1   1  -9  993.87   36.28  28
   1   1  -9 1033.86   38.19  11
   1   1  -9  933.69   35.00  25
  -1  -1   9  942.82   33.52  92
  -1  -1   9  973.14   33.85 100
  -1  -1   9  987.85   33.77  90
  -1  -1   9  970.35   33.78  98
  -1  -1   8   86.78    7.61  19
   1   1  -8   84.28    5.76  25
   1   1  -8  106.62    8.16  15
   1   1  -8   81.27    5.67  14
   1   1  -8  103.72    8.24  11
   1   1  -7 2279.55   74.06  11
  -1  -1   7 2232.47   73.22  19
   1   1  -6  502.42   20.34   7
  -1  -1   6  528.78   21.24  20
  -1  -1   6  560.55   20.83  19
   1   1  -6  549.86   21.16  11
   1   1  -5 2463.59   83.93  11
  -1  -1   5 2569.29   83.70  19
  -1  -1   5 2501.67   84.14  20
   1   1  -5 2475.69   83.38   9
  -1  -1   4 1026.15   31.65  21
   1   1  -4 1046.77   32.28  11
  -1  -1   4 1105.79   32.21  19
  -1  -1   4 1066.17   32.56  20
   1   1  -4 1050.99   31.74   9
   1   1  -3  192.38    7.76   9
   1   1  -3  178.25    7.04   2
  -1  -1   3  196.70    8.51  20
  -1  -1   3  202.00    8.28  19
  -1  -1   2   76.42    4.10  11
   1   1  -2   77.24    3.87   2
  -1  -1   2   85.05    4.29  19
   1   1  -1 8584.04  281.44   2
   1   1  -1 8264.71  281.26  25
  -1  -1   1 9058.93  281.42  19
  -1  -1   1 9235.39  281.76  11
   1   1  -1 8561.03  281.52  28
   1   1   0    2.74    1.94   2
   1   1   0    3.30    0.96  17
  -1  -1   0    2.35    1.15  33
   1   1   0    1.94    1.07  34
   1   1   1  858.86   29.57   2
  -1  -1  -1  898.24   29.39  13
  -1  -1  -1  840.82   29.28  32
  -1  -1  -2   94.95    3.99   8
[truncated: 3,456,693 more chars]
