# Supplementary material for: Methyl 2-amino-4-(morpholin-4-yl)benzo[d]thiazole-6-carboxyl­ate tetartohydrate
Source: IUCrdata. 2025 Jan 10;10(Pt 1):x241249. doi: 10.1107/S2414314624012495 (PMC11799776; doi:10.1107/S2414314624012495)
Supplement: Supplementary file 2 [file x-10-x241249-Isup2.hkl]

data_I                                                                          
_shelx_title ' '                                                                
_shelx_refln_list_code          4                                               
_shelx_F_calc_maximum      358.45                                               
_exptl_crystal_F_000      1252.00                                               
_reflns_d_resolution_high  0.7940                                               
                                                                                
loop_                                                                           
 _space_group_symop_operation_xyz                                               
 'x, y, z'                                                                      
 '-x, -y, -z'                                                                   
                                                                                
_cell_length_a    12.4774                                                       
_cell_length_b    15.1037                                                       
_cell_length_c    15.7031                                                       
_cell_angle_alpha  75.304                                                       
_cell_angle_beta   72.557                                                       
_cell_angle_gamma  71.757                                                       
                                                                                
_shelx_F_squared_multiplier     1.000                                           
                                                                                
loop_                                                                           
 _refln_index_h                                                                 
 _refln_index_k                                                                 
 _refln_index_l                                                                 
 _refln_F_squared_calc                                                          
 _refln_F_squared_meas                                                          
 _refln_F_squared_sigma                                                         
 _refln_observed_status                                                         
   1   0   0         96.46         85.97         2.67 o                         
   2   0   0      10949.65      10981.21       145.41 o                         
   3   0   0        228.37        173.96         3.35 o                         
   4   0   0       1838.82       1908.89        19.45 o                         
   5   0   0         64.10         70.73         1.73 o                         
   6   0   0       1648.34       1649.07        16.39 o                         
   7   0   0         33.24         31.00         1.42 o                         
   8   0   0         47.07         39.61         1.25 o                         
   9   0   0       1676.00       1695.28        14.73 o                         
  10   0   0      11990.12      12676.75       103.43 o                         
  11   0   0         81.94         85.06         3.06 o                         
  12   0   0          6.09          6.82         2.09 o                         
  13   0   0          0.05          0.96         2.65 o                         
  14   0   0         48.28         46.96         2.55 o                         
 -14   1   0         11.86         12.11         1.57 o                         
 -13   1   0         45.17         42.66         2.41 o                         
 -12   1   0         18.61         17.73         2.11 o                         
 -11   1   0        486.26        492.94         7.52 o                         
 -10   1   0       1127.48       1253.95        13.87 o                         
  -9   1   0        391.27        386.14         4.46 o                         
  -8   1   0         78.66         83.40         1.59 o                         
  -7   1   0          1.37          1.86         0.96 o                         
  -6   1   0         19.80         18.55         1.42 o                         
  -5   1   0        198.99        205.92         2.65 o                         
  -4   1   0        210.28        196.84         3.64 o                         
  -3   1   0        646.64        551.19         8.01 o                         
  -2   1   0          9.28         16.64         2.52 o                         
  -1   1   0         28.05         21.51         1.88 o                         
   0   1   0          1.23          3.44         1.29 o                         
   1   1   0          5.75          3.68         0.81 o                         
   2   1   0         81.23         60.16         1.97 o                         
   3   1   0       1112.25        973.04        16.76 o                         
   4   1   0          5.72          6.57         0.74 o                         
   5   1   0         89.95         81.93         1.71 o                         
   6   1   0        106.03        112.29         1.98 o                         
   7   1   0        194.41        163.82         2.78 o                         
   8   1   0         72.19         77.30         1.48 o                         
   9   1   0       1002.18       1001.93         8.26 o                         
  10   1   0        918.84        955.53        10.42 o                         
  11   1   0       1694.49       1684.23        15.60 o                         
  12   1   0        272.20        284.12         5.52 o                         
  13   1   0         14.73         13.56         2.71 o                         
  14   1   0          5.28          5.01         2.65 o                         
 -13   2   0        231.72        208.63         4.13 o                         
 -12   2   0        648.01        673.85         8.92 o                         
 -11   2   0       2739.32       3019.06        31.89 o                         
 -10   2   0        993.75       1041.33        11.21 o                         
  -9   2   0         21.49         21.48         1.32 o                         
  -8   2   0        955.01        968.27         7.50 o                         
  -7   2   0        772.48        823.21         7.52 o                         
  -6   2   0        625.64        544.36         5.88 o                         
  -5   2   0         91.73        153.01         2.30 o                         
  -4   2   0       9790.25       9881.00        92.69 o                         
  -3   2   0       6043.51       5992.93        69.02 o                         
  -2   2   0         90.00         72.43         2.66 o                         
  -1   2   0       4801.93       4707.33       108.58 o                         
   0   2   0         98.74        108.06         2.80 o                         
   1   2   0       1773.56       1791.53        41.62 o                         
   2   2   0       5073.98       4586.88        84.80 o                         
   3   2   0      14556.53      14381.99       202.95 o                         
   4   2   0        200.20        223.33         3.97 o                         
   5   2   0       3501.69       3251.61        33.55 o                         
   6   2   0       1643.52       1567.05        12.71 o                         
   7   2   0       1876.24       1832.69        18.82 o                         
   8   2   0        123.80         91.05         1.48 o                         
   9   2   0        243.65        211.46         2.68 o                         
  10   2   0        546.85        561.21         5.48 o                         
  11   2   0        155.22        143.30         3.08 o                         
  12   2   0        151.66        161.59         3.56 o                         
  13   2   0        496.94        525.41        10.90 o                         
  14   2   0        498.34        510.61        11.59 o                         
 -13   3   0        556.87        617.55        10.11 o                         
 -12   3   0         37.15         38.53         2.17 o                         
 -11   3   0       1097.71       1128.15        13.96 o                         
 -10   3   0        522.29        545.85         8.16 o                         
  -9   3   0          0.28          1.14         1.21 o                         
  -8   3   0       1529.49       1512.36        11.94 o                         
  -7   3   0       1688.33       1692.25        12.63 o                         
  -6   3   0         76.58         74.10         1.31 o                         
  -5   3   0        695.37        813.48         8.46 o                         
  -4   3   0          1.93          4.88         0.98 o                         
  -3   3   0         31.95         32.51         1.78 o                         
  -2   3   0         36.86         38.55         1.66 o                         
  -1   3   0       1617.87       1454.14        28.29 o                         
   0   3   0        510.69        534.45        13.92 o                         
   1   3   0        614.52        594.08        14.15 o                         
   2   3   0        747.91        735.76         9.01 o                         
   3   3   0         65.09         56.23         2.07 o                         
   4   3   0       2396.56       2254.37        28.76 o                         
   5   3   0        172.21        176.87         2.92 o                         
   6   3   0       1190.70       1133.55        10.06 o                         
   7   3   0         99.83        108.12         1.82 o                         
   8   3   0         51.82         57.50         1.41 o                         
   9   3   0        295.61        301.02         3.41 o                         
  10   3   0        300.89        285.95         3.51 o                         
  11   3   0          1.29          3.43         1.43 o                         
  12   3   0         57.03         55.50         2.13 o                         
  13   3   0        329.13        353.03         8.00 o                         
  14   3   0        318.75        315.44         7.72 o                         
 -13   4   0        308.23        289.44         6.81 o                         
 -12   4   0         82.36         86.19         3.06 o                         
 -11   4   0        317.13        334.95         6.52 o                         
 -10   4   0         26.34         25.19         1.71 o                         
  -9   4   0        277.45        293.45         3.61 o                         
  -8   4   0          1.49          1.78         1.25 o                         
  -7   4   0        151.12        148.97         2.08 o                         
  -6   4   0        535.06        477.36         4.68 o                         
  -5   4   0       1783.09       2065.22        17.16 o                         
  -4   4   0       4751.16       4686.47        40.31 o                         
  -3   4   0        266.07        378.94         3.95 o                         
  -2   4   0        103.64        117.19         2.14 o                         
  -1   4   0       4980.36       4822.23        59.82 o                         
   0   4   0       5206.91       5354.24        59.03 o                         
   1   4   0      16051.42      16499.06       196.17 o                         
   2   4   0      66240.92      65781.58       735.19 o                         
   3   4   0      10846.26      11398.43       106.36 o                         
   4   4   0         35.43         17.93         1.39 o                         
   5   4   0      13178.07      14348.92       128.68 o                         
   6   4   0       8725.06       9126.23        83.71 o                         
   7   4   0         67.96         88.54         1.95 o                         
   8   4   0        296.61        225.18         2.83 o                         
   9   4   0         24.87         18.94         1.28 o                         
  10   4   0        159.17        162.06         2.80 o                         
  11   4   0          4.52          4.80         1.65 o                         
  12   4   0        486.70        532.00        10.14 o                         
  13   4   0       2820.24       3001.98        56.99 o                         
  14   4   0         48.25         37.82         2.34 o                         
 -12   5   0        181.28        206.76         4.76 o                         
 -11   5   0        439.52        443.45        10.35 o                         
 -10   5   0         58.46         57.20         1.90 o                         
  -9   5   0        522.39        562.66         8.25 o                         
  -8   5   0       1200.45       1165.79        12.25 o                         
  -7   5   0       2200.08       2229.60        16.57 o                         
  -6   5   0        464.75        434.22         4.28 o                         
  -5   5   0        117.50        112.90         1.79 o                         
  -4   5   0        104.54         82.73         1.75 o                         
  -3   5   0         85.65         56.18         1.40 o                         
  -2   5   0         99.27        107.46         1.84 o                         
  -1   5   0       1735.00       1679.88        18.06 o                         
   0   5   0        619.56        615.05         7.22 o                         
   1   5   0          4.21          5.67         1.27 o                         
   2   5   0          3.01          2.56         1.73 o                         
   3   5   0         30.90         24.49         1.20 o                         
   4   5   0        717.58        645.42         5.85 o                         
   5   5   0        163.87        153.56         3.13 o                         
   6   5   0        951.85        962.17        15.72 o                         
   7   5   0        497.72        516.94         4.91 o                         
   8   5   0         33.26         33.01         1.34 o                         
   9   5   0        138.58        148.86         2.44 o                         
  10   5   0        118.24        117.01         2.53 o                         
  11   5   0         54.01         46.77         2.42 o                         
  12   5   0         40.03         41.78         2.12 o                         
  13   5   0       2469.40       2664.28        39.42 o                         
  14   5   0         61.95         68.75         2.80 o                         
 -12   6   0        647.98        720.35        13.02 o                         
 -11   6   0        324.57        323.54        23.36 o                         
 -10   6   0          8.55          6.46         1.90 o                         
  -9   6   0        639.81        662.29         9.68 o                         
  -8   6   0         12.41         12.90         1.62 o                         
  -7   6   0       4618.08       4730.17        37.37 o                         
  -6   6   0         81.52         69.92         1.74 o                         
  -5   6   0       4437.43       4534.92        32.23 o                         
  -4   6   0        602.67        615.90         7.55 o                         
  -3   6   0       3832.02       3785.31        33.69 o                         
  -2   6   0        504.99        569.40         6.86 o                         
  -1   6   0         42.23         36.64         1.60 o                         
   0   6   0       9442.31       9728.51        87.64 o                         
   1   6   0      12172.74      12729.25       137.48 o                         
   2   6   0       1130.81       1252.81        14.78 o                         
   3   6   0       6657.73       6964.65        65.72 o                         
   4   6   0        621.56        697.50         6.35 o                         
   5   6   0        907.37        784.18         9.46 o                         
   6   6   0         48.08         78.77         1.77 o                         
   7   6   0        252.60        272.79         3.16 o                         
   8   6   0       1189.42       1297.85        11.66 o                         
   9   6   0       1695.46       1711.44        14.73 o                         
  10   6   0        336.33        335.53         4.96 o                         
  11   6   0        303.29        283.02         7.74 o                         
  12   6   0         30.42         34.48         1.86 o                         
  13   6   0       2165.71       2363.39        54.90 o                         
  14   6   0       1725.92       1697.58        49.09 o                         
 -11   7   0        539.58        662.50        10.72 o                         
 -10   7   0          5.12          5.90         1.63 o                         
  -9   7   0        589.03        608.41        10.00 o                         
  -8   7   0          1.74          0.02         1.66 o                         
  -7   7   0       1457.41       1478.87        15.14 o                         
  -6   7   0       4569.58       4591.40        35.46 o                         
  -5   7   0         24.18         23.95         1.25 o                         
  -4   7   0       2418.18       2279.99        17.79 o                         
  -3   7   0       2480.83       2316.12        18.62 o                         
  -2   7   0         25.80         24.28         1.15 o                         
  -1   7   0        689.00        595.09         7.25 o                         
   0   7   0        920.09        893.77         7.89 o                         
   1   7   0        342.71        305.62         6.33 o                         
   2   7   0        994.27       1017.29        11.06 o                         
   3   7   0        461.10        449.73         5.28 o                         
   4   7   0        157.33        154.84         3.09 o                         
   5   7   0       2363.76       2385.59        20.88 o                         
   6   7   0        848.52        868.58         8.20 o                         
   7   7   0        531.65        538.33         4.75 o                         
   8   7   0        303.88        286.41         3.22 o                         
   9   7   0        164.44        149.29         2.62 o                         
  10   7   0         32.51         35.54         1.93 o                         
  11   7   0        116.81        122.67         3.51 o                         
  12   7   0        100.10         90.83         2.34 o                         
  13   7   0        252.89        279.41         5.93 o                         
  14   7   0        125.96        106.45         4.04 o                         
 -11   8   0         14.97         24.09         2.08 o                         
 -10   8   0       1335.43       1428.39        19.22 o                         
  -9   8   0         11.33         12.05         2.08 o                         
  -8   8   0         78.39         65.33         2.15 o                         
  -7   8   0        344.11        379.98         5.01 o                         
  -6   8   0       1124.61       1086.23         9.70 o                         
  -5   8   0        896.37        875.41         8.18 o                         
  -4   8   0       1764.95       1777.08        14.01 o                         
  -3   8   0         79.93         79.72         1.65 o                         
  -2   8   0       2251.89       2114.95        16.33 o                         
  -1   8   0         44.13         28.79         1.62 o                         
   0   8   0       1411.87       1320.17        17.03 o                         
   1   8   0       1064.25       1076.04        13.51 o                         
   2   8   0       1240.16       1277.31        13.75 o                         
   3   8   0          0.43          5.35         1.39 o                         
   4   8   0         89.21         84.82         2.32 o                         
   5   8   0        543.36        610.55         6.44 o                         
   6   8   0        391.56        416.05         5.12 o                         
   7   8   0        216.30        235.40         2.91 o                         
   8   8   0        469.86        470.48         4.49 o                         
   9   8   0        371.55        368.07         4.44 o                         
  10   8   0       4924.17       4844.48        78.85 o                         
  11   8   0        327.34        363.51         5.21 o                         
  12   8   0          4.38          4.54         1.83 o                         
  13   8   0        125.49        113.43         2.81 o                         
  14   8   0        241.35        238.87         4.63 o                         
 -10   9   0        227.49        239.31         7.31 o                         
  -9   9   0        119.84        134.41         3.63 o                         
  -8   9   0         17.05         14.26         2.16 o                         
  -7   9   0        451.99        457.89         7.00 o                         
  -6   9   0        466.18        465.66         6.82 o                         
  -5   9   0        237.93        247.26         3.44 o                         
  -4   9   0       1351.35       1301.58        11.96 o                         
  -3   9   0       2573.63       2535.68        21.19 o                         
  -2   9   0         19.38         25.38         1.40 o                         
  -1   9   0          4.32          2.36         1.06 o                         
   0   9   0        203.28        203.35         2.53 o                         
   1   9   0        823.07        737.81         9.88 o                         
   2   9   0        651.30        610.64         9.00 o                         
   3   9   0        111.74        111.33         2.10 o                         
   4   9   0        226.70        198.74         2.60 o                         
   5   9   0        181.70        163.76         2.37 o                         
   6   9   0         49.13         40.52         1.39 o                         
   7   9   0       1981.51       2023.61        21.79 o                         
   8   9   0        178.77        170.85         2.67 o                         
   9   9   0         98.34         92.28         2.12 o                         
  10   9   0         26.68         19.25         1.58 o                         
  11   9   0         64.17         47.91         2.45 o                         
  12   9   0          6.61          5.70         1.62 o                         
  13   9   0         14.93         16.31         1.94 o                         
  14   9   0         81.05         66.25         2.66 o                         
 -10  10   0        196.06        206.95         6.38 o                         
  -9  10   0          0.58          3.17         1.63 o                         
  -8  10   0          5.74          6.48         1.55 o                         
  -7  10   0        287.23        282.42         4.59 o                         
  -6  10   0       1200.01       1224.25        12.22 o                         
  -5  10   0        380.60        430.60         5.57 o                         
  -4  10   0       1877.37       1824.67        16.23 o                         
  -3  10   0       1852.57       1916.85        18.07 o                         
  -2  10   0        504.22        528.95         5.15 o                         
  -1  10   0       2067.07       2038.70        15.78 o                         
   0  10   0       1604.65       1713.40        15.62 o                         
   1  10   0         14.02         10.62         1.25 o                         
   2  10   0         91.84        112.15         2.07 o                         
   3  10   0         84.30         79.58         1.80 o                         
   4  10   0        628.09        624.24         6.49 o                         
   5  10   0        336.14        378.27         4.14 o                         
   6  10   0       3270.49       3474.21        39.50 o                         
   7  10   0       1899.04       1892.80        19.07 o                         
   8  10   0       2275.18       2494.50        24.74 o                         
   9  10   0        235.34        255.17         3.94 o                         
  10  10   0        991.99       1115.97        17.17 o                         
  11  10   0         57.36         70.21         2.15 o                         
  12  10   0          0.14         -1.79         1.79 o                         
  13  10   0          1.38          0.55         1.76 o                         
  14  10   0         93.80         88.30         4.12 o                         
  -9  11   0        142.74        156.97         3.75 o                         
  -8  11   0        172.78        173.89         3.60 o                         
  -7  11   0        217.51        233.67         4.14 o                         
  -6  11   0        230.20        228.36         3.54 o                         
  -5  11   0        330.68        322.66         4.10 o                         
  -4  11   0          2.68          3.87         1.59 o                         
  -3  11   0          3.56          2.06         1.63 o                         
  -2  11   0       2119.87       2087.51        22.28 o                         
  -1  11   0         59.03         48.43         1.79 o                         
   0  11   0        601.19        622.25         5.99 o                         
   1  11   0       2176.52       2187.80        20.44 o                         
   2  11   0        304.76        301.70         3.64 o                         
   3  11   0        106.07        107.55         1.95 o                         
   4  11   0        114.08        122.60         2.33 o                         
   5  11   0          6.33          8.70         1.42 o                         
   6  11   0         33.31         31.44         1.66 o                         
   7  11   0          0.43          0.02         1.59 o                         
   8  11   0        222.87        227.60         4.05 o                         
   9  11   0        453.34        473.50         7.12 o                         
  10  11   0          8.37          6.57         1.47 o                         
  11  11   0         17.93         16.52         1.76 o                         
  12  11   0         32.21         42.28         2.11 o                         
  13  11   0         18.04         14.33         1.63 o                         
  -8  12   0        487.62        527.43        10.90 o                         
  -7  12   0        479.82        523.72         8.44 o                         
  -6  12   0        458.67        472.48         7.75 o                         
  -5  12   0         15.89         15.59         1.63 o                         
  -4  12   0       1099.59       1100.35        17.54 o                         
  -3  12   0         87.11         83.66         2.32 o                         
  -2  12   0       1131.19       1154.28        21.25 o                         
  -1  12   0        123.02        116.10         2.50 o                         
   0  12   0        938.05        947.81        12.86 o                         
   1  12   0       3564.95       3570.17        36.71 o                         
   2  12   0       2815.84       2857.39        28.40 o                         
   3  12   0       1157.44       1208.73        10.37 o                         
   4  12   0       1098.74       1104.31         9.38 o                         
   5  12   0         83.38         89.89         2.18 o                         
   6  12   0        210.80        212.58         3.16 o                         
   7  12   0        928.19       1001.63        10.31 o                         
   8  12   0       2242.75       2376.62        35.60 o                         
   9  12   0         95.89         96.15         2.60 o                         
  10  12   0          5.29          3.07         1.62 o                         
  11  12   0        220.29        252.29         4.03 o                         
  12  12   0        478.44        516.68         8.36 o                         
  13  12   0        390.36        357.45         7.92 o                         
  -7  13   0         18.88         16.51         1.33 o                         
  -6  13   0        108.96        114.56         3.63 o                         
  -5  13   0         75.01         67.50         2.30 o                         
  -4  13   0        584.86        624.61        11.73 o                         
  -3  13   0        344.74        357.94         5.65 o                         
  -2  13   0        521.22        551.95         8.72 o                         
  -1  13   0          0.91          0.73         1.74 o                         
   0  13   0        976.62        952.12         9.69 o                         
   1  13   0          0.20          0.15         1.43 o                         
   2  13   0        567.81        575.04         6.84 o                         
   3  13   0        480.36        498.94         6.49 o                         
   4  13   0         35.56         31.94         1.61 o                         
   5  13   0        127.80        128.32         2.48 o                         
   6  13   0          2.27         -0.59         1.55 o                         
   7  13   0         62.35         66.11         1.92 o                         
   8  13   0        425.63        445.67         6.71 o                         
   9  13   0         48.21         44.58         1.77 o                         
  10  13   0        301.35        311.14         4.23 o                         
  11  13   0          6.15          6.60         1.46 o                         
  12  13   0         55.05         55.25         2.22 o                         
  -6  14   0         63.23         62.22         2.24 o                         
  -5  14   0       1157.67       1190.08        37.62 o                         
  -4  14   0        793.35        812.91        22.48 o                         
  -3  14   0        141.78        143.07         2.85 o                         
  -2  14   0        333.07        345.91         6.02 o                         
  -1  14   0          0.10          0.56         1.84 o                         
   0  14   0        402.68        405.40         5.04 o                         
   1  14   0         43.96         52.31         2.31 o                         
   2  14   0        733.60        708.90         6.79 o                         
   3  14   0        888.67        974.14        14.44 o                         
   4  14   0        222.38        234.27         3.78 o                         
   5  14   0        220.53        202.30         3.71 o                         
   6  14   0        172.62        164.11         2.84 o                         
   7  14   0        268.42        277.73         4.98 o                         
   8  14   0        614.63        625.45        11.96 o                         
   9  14   0          1.05          1.72         1.47 o                         
  10  14   0       1515.89       1561.38        37.60 o                         
  11  14   0         21.54         21.20         2.02 o                         
  12  14   0        239.40        227.54         9.03 o                         
  -5  15   0        652.50        541.49       106.00 o                         
  -4  15   0          0.85          2.46         2.31 o                         
  -3  15   0         29.71         24.52         2.06 o                         
  -2  15   0         39.31         42.89         2.36 o                         
  -1  15   0        254.16        248.05         4.65 o                         
   0  15   0         28.05         29.29         2.00 o                         
   1  15   0         37.74         33.58         2.11 o                         
   2  15   0          8.64         15.37         1.57 o                         
   3  15   0        401.19        374.54         5.55 o                         
   4  15   0        362.93        341.27         5.23 o                         
   5  15   0        465.93        490.69         6.65 o                         
   6  15   0        131.33        132.45         2.98 o                         
   7  15   0       1240.90       1341.89        22.81 o                         
   8  15   0         21.89         22.86         2.07 o                         
   9  15   0        489.25        505.59        12.75 o                         
  10  15   0        113.10        100.13         8.55 o                         
  11  15   0        219.03        238.27         5.72 o                         
  -3  16   0        683.91        670.77        12.53 o                         
  -2  16   0        507.52        519.63         9.36 o                         
  -1  16   0        309.66        315.08         6.20 o                         
   0  16   0        389.07        407.34         6.51 o                         
   1  16   0         37.58         46.36         2.41 o                         
   2  16   0        302.33        358.90         7.63 o                         
   3  16   0        173.88        172.84         5.91 o                         
   4  16   0         18.68         20.58         1.70 o                         
   5  16   0         66.55         63.08         2.37 o                         
   6  16   0          8.79         14.75         2.03 o                         
   7  16   0        799.27        834.63        15.66 o                         
   8  16   0        161.22        170.69         5.60 o                         
   9  16   0        362.49        355.54         6.39 o                         
  10  16   0        193.01        173.20         4.05 o                         
  -1  17   0         14.89         19.23         1.68 o                         
   0  17   0          2.30          2.25         1.50 o                         
   1  17   0         14.62         11.10         2.39 o                         
   2  17   0        295.61        308.81         7.07 o                         
   3  17   0        545.86        567.46        10.85 o                         
   4  17   0        731.28        792.78        11.05 o                         
   5  17   0          1.68          2.19         1.55 o                         
   6  17   0        278.29        293.15        13.13 o                         
   7  17   0        340.96        318.60        11.94 o                         
   8  17   0         76.43         72.84         4.23 o                         
   9  17   0        102.32         91.56         3.82 o                         
   1  18   0        358.64        299.28         8.08 o                         
   2  18   0         76.27         65.20         2.83 o                         
   3  18   0         16.81          9.15         2.67 o                         
   4  18   0         16.42         12.74         1.93 o                         
   5  18   0        236.26        215.85         8.28 o                         
   6  18   0        137.52        119.84         4.49 o                         
  -5 -18   1         42.26         35.36         2.79 o                         
  -4 -18   1        206.85        196.81         6.34 o                         
  -3 -18   1         31.51         23.18         4.14 o                         
  -2 -18   1        121.99        110.96         5.70 o                         
  -8 -17   1        146.49        149.61         5.07 o                         
  -7 -17   1         14.91         14.89         1.96 o                         
  -6 -17   1        389.27        342.83        17.64 o                         
  -5 -17   1        206.04        219.38         5.15 o                         
  -4 -17   1         72.24         88.80         2.70 o                         
  -3 -17   1        288.99        283.80         5.98 o                         
  -2 -17   1        999.45       1031.18        15.61 o                         
  -1 -17   1         63.34         62.24         2.19 o                         
   0 -17   1        524.04        478.55        14.67 o                         
   1 -17   1        274.58        273.30         7.96 o                         
  -9 -16   1         48.26         41.30         3.67 o                         
  -8 -16   1        202.11        211.95         6.22 o                         
  -7 -16   1         38.03         31.07         2.72 o                         
  -6 -16   1         84.89         72.34         3.26 o                         
  -5 -16   1        274.88        290.31         6.80 o                         
  -4 -16   1        317.60        339.76        10.37 o                         
  -3 -16   1        158.69        159.04         3.13 o                         
  -2 -16   1        223.53        229.37         5.72 o                         
  -1 -16   1          1.03         -0.69         1.78 o                         
   0 -16   1        757.42        758.86        21.09 o                         
   1 -16   1        329.44        325.40         8.95 o                         
   2 -16   1         36.84         32.93         2.16 o                         
   3 -16   1          3.29          2.19         1.79 o                         
 -11 -15   1          0.31          1.99         2.58 o                         
 -10 -15   1        332.39        325.60        11.53 o                         
  -9 -15   1         24.79         15.56         2.08 o                         
  -8 -15   1        112.48        126.08         3.40 o                         
  -7 -15   1        457.62        456.04         7.95 o                         
  -6 -15   1         80.98         75.38         2.52 o                         
  -5 -15   1        811.77        825.04        13.24 o                         
  -4 -15   1         19.93         23.39         1.92 o                         
  -3 -15   1        242.56        200.82         5.06 o                         
  -2 -15   1        461.84        424.11         8.11 o                         
  -1 -15   1        171.89        136.56         4.28 o                         
   0 -15   1        274.56        240.80         4.26 o                         
   1 -15   1        271.28        259.42         5.08 o                         
   2 -15   1        314.11        325.83         5.55 o                         
   3 -15   1        190.89        189.62         4.23 o                         
   4 -15   1          0.69          1.06         1.69 o                         
   5 -15   1        820.40        783.79        30.32 o                         
 -11 -14   1         88.86         93.01         4.05 o                         
 -10 -14   1         13.05         14.81         1.62 o                         
  -9 -14   1        516.42        522.59         8.88 o                         
  -8 -14   1        125.04        129.04         3.16 o                         
  -7 -14   1         35.29         41.32         1.96 o                         
  -6 -14   1          0.43         -0.85         1.83 o                         
  -5 -14   1          1.20         -0.75         1.58 o                         
  -4 -14   1        760.23        790.17        10.37 o                         
  -3 -14   1       1301.10       1358.41        22.56 o                         
  -2 -14   1         33.35         40.10         1.96 o                         
  -1 -14   1         62.38         63.16         2.33 o                         
   0 -14   1        960.25        976.06        11.58 o                         
   1 -14   1          8.48          9.05         1.99 o                         
   2 -14   1         47.72         48.18         2.28 o                         
   3 -14   1        361.87        369.99         5.82 o                         
   4 -14   1         91.28         86.77         3.67 o                         
   5 -14   1        388.20        399.79         6.41 o                         
   6 -14   1        131.42        116.19         2.67 o                         
 -12 -13   1         63.57         52.00         8.64 o                         
 -11 -13   1        303.33        349.12         7.83 o                         
 -10 -13   1        918.40       1027.27        14.25 o                         
  -9 -13   1        138.66        131.81         2.70 o                         
  -8 -13   1        187.06        204.42         3.82 o                         
  -7 -13   1        568.21        559.66         7.42 o                         
  -6 -13   1       1320.06       1369.01        13.68 o                         
  -5 -13   1        327.46        322.79         3.90 o                         
  -4 -13   1        349.45        339.32         4.14 o                         
  -3 -13   1        377.46        376.89         5.35 o                         
  -2 -13   1       1276.81       1292.12        13.89 o                         
  -1 -13   1        868.37        826.77         8.86 o                         
   0 -13   1       1445.30       1435.93        14.49 o                         
   1 -13   1        301.80        297.03         5.73 o                         
   2 -13   1         19.97         15.77         2.05 o                         
   3 -13   1         28.71         30.27         2.46 o                         
   4 -13   1         35.25         41.45         2.12 o                         
   5 -13   1          2.95          1.59         1.82 o                         
   6 -13   1         58.95         54.26         2.38 o                         
   7 -13   1        440.53        463.24         7.07 o                         
 -13 -12   1         32.68         30.59         2.49 o                         
 -12 -12   1          6.19          2.21         1.60 o                         
 -11 -12   1         88.29         96.79         3.02 o                         
 -10 -12   1        182.80        188.66         3.85 o                         
  -9 -12   1        175.79        181.00         4.10 o                         
  -8 -12   1         16.14         15.13         1.67 o                         
  -7 -12   1         34.51         30.70         1.68 o                         
  -6 -12   1        895.44        906.93         9.63 o                         
  -5 -12   1          0.02         -1.58         1.58 o                         
  -4 -12   1        790.38        803.86         8.25 o                         
  -3 -12   1        436.66        421.97         5.45 o                         
  -2 -12   1          6.70          6.49         1.51 o                         
  -1 -12   1         77.00         63.85         2.04 o                         
   0 -12   1        313.28        302.66         3.96 o                         
   1 -12   1        365.34        358.07         4.31 o                         
   2 -12   1        633.83        665.11         7.44 o                         
   3 -12   1        109.22        104.76         3.77 o                         
   4 -12   1       1450.65       1484.81        22.91 o                         
   5 -12   1         65.17         67.23         2.03 o                         
   6 -12   1        162.12        176.32         4.19 o                         
   7 -12   1        516.30        562.30         8.78 o                         
   8 -12   1        131.03        133.10         2.90 o                         
 -13 -11   1       1228.29       1246.64        32.25 o                         
 -12 -11   1        310.62        296.02         5.05 o                         
 -11 -11   1       1564.07       1748.11        26.21 o                         
 -10 -11   1          4.08          0.67         1.58 o                         
  -9 -11   1        827.14        875.94        14.17 o                         
  -8 -11   1       1017.44       1039.20        16.03 o                         
  -7 -11   1         59.59         60.56         1.84 o                         
  -6 -11   1       5787.53       6077.31        51.99 o                         
  -5 -11   1        483.77        415.36         4.94 o                         
  -4 -11   1       3827.57       4151.65        33.96 o                         
  -3 -11   1        644.20        635.17         6.50 o                         
  -2 -11   1       1807.44       1891.98        15.32 o                         
  -1 -11   1       1399.46       1436.32        14.94 o                         
   0 -11   1        117.09        114.01         2.41 o                         
   1 -11   1        660.97        686.46         6.69 o                         
   2 -11   1        668.23        630.31         6.81 o                         
   3 -11   1       2532.13       2589.78        30.15 o                         
   4 -11   1       1590.37       1683.56        20.40 o                         
   5 -11   1       1494.71       1635.03        19.12 o                         
   6 -11   1        385.82        408.61         5.81 o                         
   7 -11   1        443.15        464.50         6.49 o                         
   8 -11   1         78.47         85.11         2.08 o                         
   9 -11   1        168.10        157.83         4.99 o                         
 -13 -10   1        270.27        280.61         8.43 o                         
 -12 -10   1        199.68        227.76         4.98 o                         
 -11 -10   1          4.05          4.15         1.77 o                         
 -10 -10   1         18.16         17.67         1.59 o                         
  -9 -10   1        173.09        174.26         4.36 o                         
  -8 -10   1        177.07        183.30         3.93 o                         
  -7 -10   1       3482.42       3659.86        33.09 o                         
  -6 -10   1        482.63        488.99         6.75 o                         
  -5 -10   1         16.51         13.04         1.31 o                         
  -4 -10   1        195.83        177.04         2.82 o                         
  -3 -10   1         59.43         51.49         1.71 o                         
  -2 -10   1        401.69        395.28         5.12 o                         
  -1 -10   1        374.15        366.37         4.06 o                         
   0 -10   1        568.48        562.63         6.18 o                         
   1 -10   1        640.79        612.89         6.08 o                         
   2 -10   1        435.26        426.84         5.54 o                         
   3 -10   1       2089.65       2095.07        17.24 o                         
   4 -10   1        288.10        276.16         3.62 o                         
   5 -10   1        484.58        479.90         5.21 o                         
   6 -10   1         33.07         32.19         1.55 o                         
   7 -10   1        873.93        875.28        10.55 o                         
   8 -10   1         12.40         14.69         1.92 o                         
   9 -10   1        115.15        115.04         3.22 o                         
  10 -10   1        623.47        676.90        20.36 o                         
 -14  -9   1         87.45         85.54         2.69 o                         
 -13  -9   1          0.67         -0.32         1.82 o                         
 -12  -9   1        949.62       1064.29        13.56 o                         
 -11  -9   1        129.27        154.39         5.18 o                         
 -10  -9   1        184.77        194.30         4.62 o                         
  -9  -9   1         36.52         37.84         1.86 o                         
  -8  -9   1         51.61         48.99         1.80 o                         
  -7  -9   1        961.45        932.80         9.95 o                         
  -6  -9   1        888.11        907.76         9.49 o                         
  -5  -9   1       2937.69       2887.49        23.89 o                         
  -4  -9   1        673.65        707.29         8.67 o                         
  -3  -9   1         18.54         32.14         1.57 o                         
  -2  -9   1        130.59        152.06         2.67 o                         
  -1  -9   1       2918.54       3034.74        29.54 o                         
   0  -9   1          4.00         10.64         1.35 o                         
   1  -9   1       1176.61       1110.03        11.23 o                         
   2  -9   1        230.80        243.05         3.00 o                         
   3  -9   1       1944.11       1922.24        15.47 o                         
   4  -9   1        963.43       1013.82         9.15 o                         
   5  -9   1       1148.71       1125.36        10.01 o                         
   6  -9   1         29.02         30.21         1.64 o                         
   7  -9   1        813.98        901.89        11.90 o                         
   8  -9   1        387.93        413.80         8.66 o                         
   9  -9   1         30.27         33.96         2.04 o                         
  10  -9   1         83.76         79.85         2.62 o                         
 -14  -8   1        306.31        261.78         7.24 o                         
 -13  -8   1         78.52         72.82         2.73 o                         
 -12  -8   1        392.62        405.73         7.95 o                         
 -11  -8   1        362.19        361.02         5.80 o                         
 -10  -8   1          4.03          7.78         1.54 o                         
  -9  -8   1         79.42         80.16         2.17 o                         
  -8  -8   1       1164.67       1221.16        11.96 o                         
  -7  -8   1         13.15         10.83         1.31 o                         
  -6  -8   1         45.07         42.02         1.47 o                         
  -5  -8   1        524.37        549.32         6.39 o                         
  -4  -8   1         69.53         66.22         2.42 o                         
  -3  -8   1          8.53          8.62         1.65 o                         
  -2  -8   1       1002.14        993.30        11.81 o                         
  -1  -8   1       1016.13       1048.21        14.90 o                         
   0  -8   1        567.58        545.46         8.06 o                         
   1  -8   1         58.06         53.22         1.63 o                         
   2  -8   1          1.67          2.14         1.14 o                         
   3  -8   1         10.80         11.03         1.18 o                         
   4  -8   1         22.44         23.54         1.32 o                         
   5  -8   1       1328.51       1368.66        11.87 o                         
   6  -8   1       2225.20       2340.50        19.90 o                         
   7  -8   1         99.16         93.53         2.39 o                         
   8  -8   1         51.79         53.70         2.45 o                         
   9  -8   1        554.76        587.80         9.80 o                         
  10  -8   1        330.84        345.02         7.87 o                         
  11  -8   1         76.13         84.32         2.94 o                         
 -14  -7   1        519.39        465.02        21.61 o                         
 -13  -7   1         47.85         43.90         2.19 o                         
 -12  -7   1        106.62        112.79         3.03 o                         
 -11  -7   1         56.34         47.86         2.21 o                         
 -10  -7   1         54.96         58.23         2.01 o                         
  -9  -7   1        809.06        807.20         8.26 o                         
  -8  -7   1        792.21        786.05         7.76 o                         
  -7  -7   1       3884.51       3942.00        34.95 o                         
  -6  -7   1       2572.43       2445.27        20.48 o                         
  -5  -7   1      29170.72      31367.35       309.50 o                         
  -4  -7   1      18118.50      19247.56       178.68 o                         
  -3  -7   1       5985.12       6420.20        56.62 o                         
  -2  -7   1      20592.78      22794.27       255.51 o                         
  -1  -7   1        795.14        920.36        10.76 o                         
   0  -7   1        314.19        288.04         4.54 o                         
   1  -7   1        242.32        279.81         4.54 o                         
   2  -7   1       2823.73       2900.97        36.85 o                         
   3  -7   1       2566.34       2648.23        22.40 o                         
   4  -7   1       1135.50       1172.19         9.83 o                         
   5  -7   1       1100.86       1173.17        10.03 o                         
   6  -7   1       1503.11       1484.00        11.82 o                         
   7  -7   1        797.98        775.98         7.55 o                         
   8  -7   1          1.97          1.97         1.49 o                         
   9  -7   1         11.83         10.68         1.63 o                         
  10  -7   1        147.77        152.79         3.14 o                         
  11  -7   1        195.93        195.95         6.04 o                         
  12  -7   1        136.76        100.27        10.63 o                         
 -14  -6   1        161.46        144.58         4.75 o                         
 -13  -6   1         66.80         53.02         2.25 o                         
 -12  -6   1        429.55        412.78         7.66 o                         
 -11  -6   1        222.34        184.09         5.01 o                         
 -10  -6   1        271.49        260.10         5.34 o                         
  -9  -6   1        272.70        256.06         3.25 o                         
  -8  -6   1       1397.69       1361.59        12.66 o                         
  -7  -6   1       1117.47       1172.14        10.54 o                         
  -6  -6   1         79.18         75.90         1.67 o                         
  -5  -6   1         28.23         36.13         1.29 o                         
  -4  -6   1          6.59          6.43         0.97 o                         
  -3  -6   1         68.26         66.57         1.64 o                         
  -2  -6   1       1850.41       1900.85        20.54 o                         
  -1  -6   1        855.11        873.83         9.18 o                         
   0  -6   1          8.05          4.81         1.33 o                         
   1  -6   1         16.51         18.33         1.47 o                         
   2  -6   1         57.95         33.73         2.18 o                         
   3  -6   1        159.56        175.34         3.27 o                         
   4  -6   1       1128.30       1103.10        10.66 o                         
   5  -6   1       2400.32       2269.88        19.00 o                         
   6  -6   1       1053.64       1084.88         9.70 o                         
   7  -6   1       1916.52       1915.54        15.39 o                         
   8  -6   1        895.99        907.21        11.79 o                         
   9  -6   1       1397.46       1450.14        15.21 o                         
  10  -6   1        626.14        671.02        11.37 o                         
  11  -6   1          7.18          6.76         1.66 o                         
  12  -6   1        373.46        427.40         9.65 o                         
 -14  -5   1        113.49        129.58         2.72 o                         
 -13  -5   1        157.63        155.53         4.60 o                         
 -12  -5   1        507.65        521.54        11.09 o                         
 -11  -5   1         40.54         43.77         1.96 o                         
 -10  -5   1       1134.94       1181.64        12.27 o                         
  -9  -5   1         23.39         21.29         1.47 o                         
  -8  -5   1       1309.10       1270.03        11.06 o                         
  -7  -5   1        480.20        377.01         4.62 o                         
  -6  -5   1          1.60          6.40         1.19 o                         
  -5  -5   1        244.51        212.13         3.36 o                         
  -4  -5   1         27.65         26.68         1.20 o                         
  -3  -5   1       1197.24       1170.03        10.37 o                         
  -2  -5   1       3482.33       3685.15        38.83 o                         
  -1  -5   1       7731.62       7919.85        91.68 o                         
   0  -5   1        117.68         98.91         2.58 o                         
   1  -5   1       2626.23       2512.73        53.04 o                         
   2  -5   1       2626.79       2630.27        32.98 o                         
   3  -5   1        356.69        406.87         5.26 o                         
   4  -5   1        573.42        598.23         9.32 o                         
   5  -5   1         21.77         22.55         1.17 o                         
   6  -5   1        557.19        554.20         5.14 o                         
   7  -5   1         11.60         13.04         1.26 o                         
   8  -5   1        509.71        546.99         5.41 o                         
   9  -5   1       2532.98       2680.26        23.73 o                         
  10  -5   1          3.29          2.14         1.31 o                         
  11  -5   1          2.30          3.60         1.67 o                         
  12  -5   1         46.55         49.85         2.39 o                         
 -14  -4   1         67.12         63.46         3.22 o                         
 -13  -4   1        247.23        265.10         6.01 o                         
 -12  -4   1          4.23          3.80         1.71 o                         
 -11  -4   1        154.54        149.45         4.98 o                         
 -10  -4   1         63.41         58.76         2.04 o                         
  -9  -4   1          1.07          0.99         1.33 o                         
  -8  -4   1         31.82         21.56         1.50 o                         
  -7  -4   1         10.56          7.80         1.23 o                         
  -6  -4   1        197.50        199.31         3.31 o                         
  -5  -4   1         16.87         24.40         1.23 o                         
  -4  -4   1        649.03        678.66        10.98 o                         
  -3  -4   1        657.64        611.39         7.27 o                         
  -2  -4   1        168.18        139.03         2.13 o                         
  -1  -4   1         15.42          9.78         1.43 o                         
   0  -4   1          8.83          6.80         1.36 o                         
   1  -4   1        624.42        599.00        11.56 o                         
   2  -4   1         58.95         47.56         1.95 o                         
   3  -4   1        475.73        483.71         6.49 o                         
   4  -4   1        772.78        643.82         6.91 o                         
   5  -4   1        541.77        530.63         7.07 o                         
   6  -4   1        296.15        270.22         2.98 o                         
   7  -4   1        524.39        513.19         4.31 o                         
   8  -4   1       2623.49       2710.16        24.09 o                         
   9  -4   1        145.08        161.99         2.49 o                         
  10  -4   1          2.71          4.14         1.44 o                         
  11  -4   1         86.54         79.22         2.05 o                         
  12  -4   1        194.27        205.74         4.80 o                         
  13  -4   1        556.12        581.65        11.34 o                         
 -14  -3   1         33.56         32.42         2.06 o                         
 -13  -3   1        167.78        170.76         4.67 o                         
 -12  -3   1       2543.74       2658.40        64.40 o                         
 -11  -3   1         50.58         39.51         2.02 o                         
 -10  -3   1       1364.28       1346.81        13.00 o                         
  -9  -3   1         34.46         30.69         1.40 o                         
  -8  -3   1         88.73        103.19         1.84 o                         
  -7  -3   1       2979.61       3276.52        24.43 o                         
  -6  -3   1       1094.81       1138.50        18.54 o                         
  -5  -3   1       1085.56       1088.87        11.16 o                         
  -4  -3   1      13562.57      14231.06       164.75 o                         
  -3  -3   1      53373.17      51737.23       593.22 o                         
  -2  -3   1     104032.93     101865.39      1246.67 o                         
  -1  -3   1      79398.05      81847.70      1078.74 o                         
   0  -3   1        269.54        271.59         5.02 o                         
   1  -3   1       1075.46       1159.46        27.12 o                         
   2  -3   1       3452.84       3433.52        63.33 o                         
   3  -3   1       4582.60       4659.99        53.97 o                         
   4  -3   1        406.22        379.19         4.91 o                         
   5  -3   1         26.28         22.56         1.21 o                         
   6  -3   1        742.46        683.14         8.26 o                         
   7  -3   1        268.96        291.39         3.00 o                         
   8  -3   1      14219.98      14814.57       107.70 o                         
   9  -3   1        151.14        157.03         2.47 o                         
  10  -3   1        882.76        901.07         8.99 o                         
  11  -3   1        127.90        131.94         2.77 o                         
  12  -3   1        158.63        159.32         4.30 o                         
  13  -3   1        541.19        602.95         9.83 o                         
 -14  -2   1          0.77         -0.17         2.02 o                         
 -13  -2   1          2.91          2.04         2.33 o                         
 -12  -2   1       2516.58       2738.06        53.94 o                         
 -11  -2   1        281.43        283.71         4.83 o                         
 -10  -2   1         60.23         61.17         1.72 o                         
  -9  -2   1         57.32         53.67         1.66 o                         
  -8  -2   1          0.00         -0.24         1.04 o                         
  -7  -2   1         91.52         88.90         1.61 o                         
  -6  -2   1         60.85         57.48         1.40 o                         
  -5  -2   1        129.99        119.61         2.30 o                         
  -4  -2   1         20.31         15.04         1.57 o                         
  -3  -2   1         76.33         74.81         1.82 o                         
  -2  -2   1         19.42         19.92         1.12 o                         
  -1  -2   1        102.53        102.53         3.55 o                         
   0  -2   1         12.61         15.62         1.05 o                         
   1  -2   1        768.34        699.56        11.54 o                         
   2  -2   1        107.39        103.92         2.64 o                         
   3  -2   1        883.20        812.39        10.14 o                         
   4  -2   1       2527.46       2368.36        21.93 o                         
   5  -2   1        634.70        640.56         7.28 o                         
   6  -2   1          3.24          6.91         1.29 o                         
   7  -2   1          2.52          2.40         1.00 o                         
   8  -2   1       1564.26       1634.69        12.46 o                         
   9  -2   1       3275.02       3325.93        26.04 o                         
  10  -2   1        755.52        776.43         8.47 o                         
  11  -2   1        309.95        324.65         4.79 o                         
  12  -2   1        102.58        104.78         2.94 o                         
  13  -2   1         80.35         91.39         3.33 o                         
  14  -2   1        283.53        275.50        11.31 o                         
 -14  -1   1        799.10        762.20        26.43 o                         
 -13  -1   1        462.21        492.54        11.92 o                         
 -12  -1   1        195.21        213.22         5.20 o                         
 -11  -1   1        697.18        704.63         7.80 o                         
 -10  -1   1       1829.90       1880.27        16.91 o                         
  -9  -1   1       5319.99       5473.66        47.31 o                         
  -8  -1   1          7.25          7.30         1.05 o                         
  -7  -1   1        225.20        233.56         3.22 o                         
  -6  -1   1        101.97         72.95         1.62 o                         
  -5  -1   1      19073.09      18210.49       237.25 o                         
  -4  -1   1       7951.42       7566.21       100.44 o                         
  -3  -1   1       5630.20       5184.54        76.26 o                         
  -2  -1   1       1109.74        985.09        13.99 o                         
  -1  -1   1      12600.60      12299.50       230.32 o                         
   0  -1   1         28.46         33.13         1.83 o                         
   1  -1   1      11220.33      11999.72       225.26 o                         
   2  -1   1       2976.12       3093.53        58.50 o                         
   3  -1   1       6534.83       6279.56        90.80 o                         
   4  -1   1         18.62         22.42         1.53 o                         
   5  -1   1       1413.83       1323.75        12.80 o                         
   6  -1   1        115.72        118.98         2.15 o                         
   7  -1   1         79.86         66.23         1.50 o                         
   8  -1   1        124.87        128.41         1.99 o                         
   9  -1   1       2505.49       2694.95        21.34 o                         
  10  -1   1         21.94         20.99         1.74 o                         
  11  -1   1       6262.65       6761.23        59.92 o                         
  12  -1   1        415.97        417.18         8.75 o                         
  13  -1   1         67.04         61.39         2.66 o                         
  14  -1   1          0.66         -0.41         1.66 o                         
 -14   0   1         15.80          9.13         1.78 o                         
 -13   0   1        666.48        640.17        13.78 o                         
 -12   0   1       1241.24       1324.93        19.56 o                         
 -11   0   1       6001.46       6283.94        66.45 o                         
 -10   0   1        189.42        187.62         3.51 o                         
  -9   0   1       2174.37       2173.93        23.46 o                         
  -8   0   1         80.88         77.80         1.71 o                         
  -7   0   1        129.77        115.12         2.06 o                         
  -6   0   1        114.92        120.22         2.31 o                         
  -5   0   1         14.46         13.27         0.97 o                         
  -4   0   1         52.27         49.25         1.51 o                         
  -3   0   1         36.90         35.44         1.24 o                         
  -2   0   1        617.16        562.78         8.85 o                         
  -1   0   1          2.27          2.06         0.53 o                         
   0   0   1         59.05         56.83         2.84 o                         
   1   0   1         36.45         26.23         0.93 o                         
   2   0   1          1.43          1.70         1.10 o                         
   3   0   1          0.24          1.59         1.20 o                         
   4   0   1        381.90        329.01         4.58 o                         
   5   0   1        344.70        344.81         4.85 o                         
   6   0   1        976.40        939.73         8.56 o                         
   7   0   1          4.86          4.60         0.96 o                         
   8   0   1        436.75        461.23         4.53 o                         
   9   0   1          4.09          1.64         1.10 o                         
  10   0   1        621.80        636.87         7.78 o                         
  11   0   1        913.58        992.56         9.52 o                         
  12   0   1         77.82         83.72         2.38 o                         
  13   0   1        382.14        413.42         8.16 o                         
  14   0   1        298.93        295.11        14.69 o                         
 -14   1   1        185.22        175.36         8.11 o                         
 -13   1   1         18.19         15.73         1.80 o                         
 -12   1   1        368.35        390.00         6.70 o                         
 -11   1   1       1922.35       2043.34        24.25 o                         
 -10   1   1       1429.55       1476.16        16.28 o                         
  -9   1   1       2548.14       2622.48        21.70 o                         
  -8   1   1        326.71        285.28         3.21 o                         
  -7   1   1       2122.64       2087.66        15.78 o                         
  -6   1   1       1337.94       1130.81        11.43 o                         
  -5   1   1        174.50        181.88         3.40 o                         
  -4   1   1        645.47        739.61         9.12 o                         
  -3   1   1        396.52        410.82         5.54 o                         
  -2   1   1      44399.61      41069.64       710.10 o                         
  -1   1   1        445.32        404.68         6.24 o                         
   0   1   1       6374.77       6379.30       103.53 o                         
   1   1   1       1343.11       1217.47        23.86 o                         
   2   1   1       2489.86       2560.98        57.97 o                         
   3   1   1       1463.73       1269.87        29.80 o                         
   4   1   1       2291.81       2189.16        27.94 o                         
   5   1   1         34.13         29.04         1.19 o                         
   6   1   1       1854.44       1773.33        15.13 o                         
   7   1   1        151.70        142.10         2.39 o                         
   8   1   1        409.57        436.82         4.30 o                         
   9   1   1        430.47        429.03         4.53 o                         
  10   1   1       3334.56       3457.59        29.05 o                         
  11   1   1          3.80          6.99         1.52 o                         
  12   1   1         31.92         30.39         2.09 o                         
  13   1   1        472.75        476.29         9.18 o                         
  14   1   1         29.24         29.73         3.31 o                         
 -13   2   1        320.43        303.85         4.86 o                         
 -12   2   1        224.73        225.84         5.05 o                         
 -11   2   1        278.25        308.67         5.52 o                         
 -10   2   1       1044.10       1085.47        14.45 o                         
  -9   2   1        548.20        525.92         6.51 o                         
  -8   2   1        133.90        117.20         2.04 o                         
  -7   2   1       2149.01       2095.32        16.23 o                         
  -6   2   1        318.02        279.49         4.04 o                         
  -5   2   1        950.14        976.63        11.09 o                         
  -4   2   1        176.12        198.45         2.60 o                         
  -3   2   1         43.50         39.36         1.73 o                         
  -2   2   1        117.64        111.18         4.14 o                         
  -1   2   1         18.84         21.62         2.06 o                         
   0   2   1          0.69          2.19         1.44 o                         
   1   2   1         27.50         21.87         1.92 o                         
   2   2   1         58.97         66.15         1.74 o                         
   3   2   1       2892.76       2644.91        33.20 o                         
   4   2   1        869.52        840.61         9.03 o                         
   5   2   1        678.32        666.42         7.89 o                         
   6   2   1       2526.89       2543.86        22.91 o                         
   7   2   1         66.66         51.73         1.31 o                         
   8   2   1        260.18        254.57         2.62 o                         
   9   2   1        380.91        382.30         3.71 o                         
  10   2   1        532.88        543.15         5.44 o                         
  11   2   1         56.17         53.65         1.87 o                         
  12   2   1        314.57        296.60         7.64 o                         
  13   2   1         19.44         18.92         2.49 o                         
  14   2   1         44.11         51.70         2.79 o                         
  15   2   1         79.14         66.36         2.64 o                         
 -13   3   1         27.86         18.38         1.89 o                         
 -12   3   1         31.39         28.99         2.13 o                         
 -11   3   1          9.87         10.38         1.90 o                         
 -10   3   1         18.87         22.06         1.95 o                         
  -9   3   1       2609.27       2725.62        23.90 o                         
  -8   3   1        329.06        318.55         3.52 o                         
  -7   3   1        404.01        383.08         3.62 o                         
  -6   3   1        382.82        334.83         3.43 o                         
  -5   3   1          2.83          1.68         0.73 o                         
  -4   3   1      12320.10      12972.42       116.37 o                         
  -3   3   1      16929.03      16780.81       163.51 o                         
  -2   3   1      11507.31      10780.44       156.62 o                         
  -1   3   1        390.92        388.38         8.17 o                         
   0   3   1       9976.43       9841.10       184.31 o                         
   1   3   1      44847.96      44356.84       806.90 o                         
   2   3   1      16375.48      15888.51       256.88 o                         
   3   3   1      29406.30      26219.82       436.57 o                         
   4   3   1       1615.31       1470.57        16.15 o                         
   5   3   1       3391.24       3704.84        32.58 o                         
   6   3   1       3697.41       4167.37        35.65 o                         
   7   3   1       2507.03       2538.79        19.23 o                         
   8   3   1        279.64        235.65         2.51 o                         
   9   3   1       1545.92       1419.38        10.62 o                         
  10   3   1         18.65         13.83         1.27 o                         
  11   3   1       4673.51       4886.40        53.69 o                         
  12   3   1       3913.19       4041.51        54.87 o                         
  13   3   1        971.21       1007.91        31.50 o                         
  14   3   1       1060.85       1052.32        30.96 o                         
  15   3   1        149.06        123.44         3.31 o                         
 -13   4   1        134.43        132.55         4.79 o                         
 -12   4   1        125.54        135.17         3.84 o                         
 -11   4   1        817.73        866.64        10.96 o                         
 -10   4   1        185.14        196.70         3.56 o                         
  -9   4   1       1218.22       1211.08        15.04 o                         
  -8   4   1        402.37        407.78         4.24 o                         
  -7   4   1        286.14        307.31         3.43 o                         
  -6   4   1       3286.66       3290.17        22.19 o                         
  -5   4   1        115.75         91.04         1.73 o                         
  -4   4   1       1049.99       1131.68        11.12 o                         
  -3   4   1       3250.37       3199.67        30.59 o                         
  -2   4   1       1841.97       1783.99        21.46 o                         
  -1   4   1        747.56        701.28         9.02 o                         
   0   4   1       1049.56        991.13        14.15 o                         
   1   4   1        619.49        616.10        13.35 o                         
   2   4   1        536.75        493.28         5.72 o                         
   3   4   1       2280.66       2067.77        23.32 o                         
   4   4   1        388.11        346.06         6.82 o                         
   5   4   1       2848.30       2878.70        25.05 o                         
   6   4   1        400.09        384.08         4.48 o                         
   7   4   1         97.74         86.37         1.79 o                         
   8   4   1          1.89          0.28         0.88 o                         
   9   4   1         83.57        102.75         1.88 o                         
  10   4   1         75.72         78.43         1.84 o                         
  11   4   1         10.34          9.63         1.55 o                         
  12   4   1       1020.87       1085.58        15.15 o                         
  13   4   1        555.85        543.26        15.41 o                         
  14   4   1        198.95        211.04         4.48 o                         
  15   4   1        234.29        191.92         4.38 o                         
 -12   5   1        975.99       1099.02        14.54 o                         
 -11   5   1         71.82         76.90         2.77 o                         
 -10   5   1        260.12        260.93         4.97 o                         
  -9   5   1       1388.35       1377.29        17.79 o                         
  -8   5   1        657.56        669.83         9.02 o                         
  -7   5   1         48.13         46.13         1.53 o                         
  -6   5   1         20.95         26.90         1.12 o                         
  -5   5   1        331.37        356.06         3.34 o                         
  -4   5   1      17418.78      17993.90       154.49 o                         
  -3   5   1       1542.79       1710.03        16.37 o                         
  -2   5   1      12206.54      12330.12       110.66 o                         
  -1   5   1        228.61        254.08         3.60 o                         
   0   5   1        870.14        852.01        10.93 o                         
   1   5   1          0.97          5.07         1.23 o                         
   2   5   1      10116.39      10199.09       104.52 o                         
   3   5   1       9136.29       9736.99       112.60 o                         
   4   5   1        528.84        480.23         5.82 o                         
   5   5   1       1680.61       1614.39        14.37 o                         
   6   5   1       8463.14       9113.28        71.78 o                         
   7   5   1       2260.79       2423.97        22.06 o                         
   8   5   1       8094.74       8048.52        59.03 o                         
   9   5   1       1839.69       1948.14        20.41 o                         
  10   5   1         29.98         38.11         1.70 o                         
  11   5   1         92.68         88.39         2.44 o                         
  12   5   1          1.88          4.23         1.69 o                         
  13   5   1        551.42        572.05        12.75 o                         
  14   5   1          9.39          8.80         1.97 o                         
  15   5   1        395.67        340.11         9.06 o                         
 -12   6   1        137.81        150.28         3.83 o                         
 -11   6   1        910.58        982.17        17.70 o                         
 -10   6   1        809.53        807.76         9.75 o                         
  -9   6   1          3.09          4.77         1.61 o                         
  -8   6   1          0.27          1.45         1.64 o                         
  -7   6   1       2031.50       1908.38        19.34 o                         
  -6   6   1       1801.66       1852.90        16.35 o                         
  -5   6   1         18.98         13.68         1.07 o                         
  -4   6   1        219.45        220.39         2.64 o                         
  -3   6   1        338.52        375.48         4.28 o                         
  -2   6   1         33.72         30.84         1.25 o                         
  -1   6   1        152.12        153.50         2.78 o                         
   0   6   1        205.78        189.82         2.60 o                         
   1   6   1         86.40         79.71         1.80 o                         
   2   6   1        891.99        849.91         9.58 o                         
   3   6   1         63.64         44.51         2.73 o                         
   4   6   1         15.52         15.37         1.29 o                         
   5   6   1         34.63         39.54         1.50 o                         
   6   6   1        141.43        125.22         2.04 o                         
   7   6   1        207.18        218.84         2.59 o                         
   8   6   1        244.09        250.56         3.19 o                         
   9   6   1        116.48        109.65         2.11 o                         
  10   6   1          0.07          0.12         1.48 o                         
  11   6   1        167.63        167.21         3.98 o                         
  12   6   1        119.26        113.39         3.05 o                         
  13   6   1        107.51         99.72         3.18 o                         
  14   6   1        166.58        171.84         6.20 o                         
  15   6   1        124.04        118.73         4.87 o                         
 -11   7   1          2.76          3.07         1.88 o                         
 -10   7   1        867.36        869.04        12.17 o                         
  -9   7   1        308.95        299.14         4.71 o                         
  -8   7   1        273.99        282.19         5.41 o                         
  -7   7   1          3.63          6.91         1.63 o                         
  -6   7   1         47.61         36.26         1.71 o                         
  -5   7   1         26.46         27.35         1.36 o                         
  -4   7   1        559.41        566.73         5.06 o                         
  -3   7   1         70.30         36.58         1.26 o                         
  -2   7   1       3954.40       4141.93        33.35 o                         
  -1   7   1        136.52        165.01         3.28 o                         
   0   7   1        222.34        257.80         3.32 o                         
   1   7   1      11817.02      12144.35       123.17 o                         
   2   7   1         90.77         55.23         1.94 o                         
   3   7   1       1722.57       2051.15        22.26 o                         
   4   7   1       3083.25       3522.05        35.44 o                         
   5   7   1      10113.69      10443.94       108.09 o                         
   6   7   1       1813.93       1920.44        19.29 o                         
   7   7   1       1123.21        998.58         8.77 o                         
   8   7   1          3.35          3.06         1.09 o                         
   9   7   1          1.28          2.10         1.24 o                         
  10   7   1        400.79        330.97         4.47 o                         
  11   7   1       1576.75       1495.31        21.97 o                         
  12   7   1        193.03        150.18         4.16 o                         
  13   7   1        232.31        269.88         5.00 o                         
  14   7   1       3114.81       3001.80        79.93 o                         
  15   7   1        150.37        117.55         5.67 o                         
 -11   8   1        108.58        110.86         3.03 o                         
 -10   8   1        230.81        224.90         6.59 o                         
  -9   8   1        558.42        589.90         9.33 o                         
  -8   8   1         16.41         10.92         1.60 o                         
  -7   8   1         37.35         41.38         1.82 o                         
  -6   8   1        119.06        104.23         2.53 o                         
  -5   8   1        586.13        539.47         6.02 o                         
  -4   8   1        341.68        329.65         3.62 o                         
  -3   8   1         11.29          9.81         1.11 o                         
  -2   8   1       2264.66       2171.81        16.68 o                         
  -1   8   1        125.26        106.65         1.79 o                         
   0   8   1         23.40         29.18         1.38 o                         
   1   8   1        566.63        565.44         5.69 o                         
   2   8   1          9.93          8.05         1.32 o                         
   3   8   1          0.84          1.09         1.38 o                         
   4   8   1          6.90          4.26         1.52 o                         
   5   8   1         22.41         16.57         1.34 o                         
   6   8   1        908.21        867.24         8.23 o                         
   7   8   1         67.20         56.27         1.42 o                         
   8   8   1        128.19        125.24         2.18 o                         
   9   8   1       1653.84       1671.13        17.44 o                         
  10   8   1        382.23        358.93         6.18 o                         
  11   8   1         34.19         33.85         2.15 o                         
  12   8   1          2.06          3.74         1.57 o                         
  13   8   1          6.37          5.41         1.66 o                         
  14   8   1        770.15        759.65        25.76 o                         
 -10   9   1        941.03        979.33        28.41 o                         
  -9   9   1          4.34          1.30         1.60 o                         
  -8   9   1        305.62        343.19         5.40 o                         
  -7   9   1         11.16         10.98         1.74 o                         
  -6   9   1       2180.57       2200.32        21.17 o                         
  -5   9   1        396.97        388.63         5.86 o                         
  -4   9   1       4270.05       4177.86        32.99 o                         
  -3   9   1        148.80        139.70         2.54 o                         
  -2   9   1        158.70        163.15         2.44 o                         
  -1   9   1        455.88        442.81         4.82 o                         
   0   9   1        650.11        626.42         7.09 o                         
   1   9   1        149.66        120.88         2.85 o                         
   2   9   1       2527.18       2385.04        23.53 o                         
   3   9   1        687.58        742.77         8.61 o                         
   4   9   1       1740.55       1828.89        19.25 o                         
   5   9   1        496.21        430.75         4.16 o                         
   6   9   1        682.10        708.02         7.01 o                         
   7   9   1        135.26        156.97         2.32 o                         
   8   9   1         15.72         21.51         1.31 o                         
   9   9   1       1738.52       1837.45        26.30 o                         
  10   9   1       1235.75       1271.79        21.81 o                         
  11   9   1        506.31        608.46        14.45 o                         
  12   9   1        833.86        915.28        18.53 o                         
  13   9   1        525.32        537.18        20.05 o                         
  14   9   1        271.89        253.42         7.54 o                         
  -9  10   1         34.20         37.71         1.60 o                         
  -8  10   1         23.85         30.12         1.95 o                         
  -7  10   1          1.28          0.17         1.64 o                         
  -6  10   1         31.47         30.26         2.18 o                         
  -5  10   1       5629.76       5680.21        48.92 o                         
  -4  10   1        643.70        623.90         6.54 o                         
  -3  10   1        412.52        390.89         4.87 o                         
  -2  10   1       3178.09       3063.50        30.08 o                         
  -1  10   1       1049.02       1024.73         8.16 o                         
   0  10   1       1224.24       1194.72        10.15 o                         
   1  10   1         51.00         48.64         1.45 o                         
   2  10   1         54.27         66.60         1.58 o                         
   3  10   1        109.13         96.86         1.79 o                         
   4  10   1        343.25        329.82         3.19 o                         
   5  10   1         44.71         38.84         1.38 o                         
   6  10   1        337.47        323.94         4.40 o                         
   7  10   1          5.73          9.45         1.46 o                         
   8  10   1          0.68          0.51         1.43 o                         
   9  10   1        881.61        910.66         9.52 o                         
  10  10   1         48.08         40.05         1.72 o                         
  11  10   1         98.43        106.65         2.70 o                         
  12  10   1         42.20         39.53         1.83 o                         
  13  10   1         49.46         55.87         2.75 o                         
  14  10   1          0.22         -1.46         1.62 o                         
  -9  11   1        771.42        802.39        18.60 o                         
  -8  11   1        717.84        816.59        11.18 o                         
  -7  11   1        352.55        375.52         6.75 o                         
  -6  11   1         12.63          6.88         1.79 o                         
  -5  11   1        315.91        286.83         4.50 o                         
  -4  11   1       1999.92       2045.98        23.70 o                         
  -3  11   1        514.29        551.92         7.75 o                         
  -2  11   1        782.87        777.92        13.81 o                         
  -1  11   1          5.05          7.36         1.32 o                         
   0  11   1         28.98         49.63         1.53 o                         
   1  11   1       5298.15       5467.16        53.11 o                         
   2  11   1        502.00        551.68         5.93 o                         
   3  11   1        273.06        203.47         2.86 o                         
   4  11   1        664.36        698.22         6.22 o                         
   5  11   1         79.27         85.58         1.89 o                         
   6  11   1       1229.64       1233.42        16.03 o                         
   7  11   1       3579.32       3615.51        59.75 o                         
   8  11   1        559.37        582.50        10.14 o                         
   9  11   1        103.15        114.77         2.96 o                         
  10  11   1         50.50         61.84         2.10 o                         
  11  11   1       1148.90       1199.96        18.48 o                         
  12  11   1        542.32        512.98        12.51 o                         
  13  11   1        158.66        151.85         6.78 o                         
  14  11   1          0.08         -1.73         1.73 o                         
  -8  12   1        297.43        300.50         8.49 o                         
  -7  12   1        186.61        199.99         6.58 o                         
  -6  12   1          2.24          1.16         1.92 o                         
  -5  12   1        352.41        355.04         5.58 o                         
  -4  12   1        460.94        452.05         8.68 o                         
  -3  12   1        174.51        166.05         3.29 o                         
  -2  12   1        332.71        315.82         4.85 o                         
  -1  12   1        563.20        524.84         8.30 o                         
   0  12   1        433.04        430.13         4.62 o                         
   1  12   1        124.03        126.45         2.25 o                         
   2  12   1        559.18        575.90         6.83 o                         
   3  12   1       1919.42       1932.40        16.66 o                         
   4  12   1        227.56        212.23         3.04 o                         
   5  12   1        278.81        273.36         3.32 o                         
   6  12   1       1196.33       1219.41        10.68 o                         
   7  12   1        751.53        758.77         7.83 o                         
   8  12   1         53.80         58.85         2.42 o                         
   9  12   1         65.01         60.73         2.61 o                         
  10  12   1         58.58         62.74         2.05 o                         
  11  12   1        132.91        132.63         3.04 o                         
  12  12   1        111.80        107.78         3.52 o                         
  13  12   1        145.58        159.88         6.17 o                         
  -7  13   1        337.38        356.00         6.94 o                         
  -6  13   1        277.50        289.75         6.12 o                         
  -5  13   1        194.16        191.62         5.20 o                         
  -4  13   1        286.30        331.64         4.58 o                         
  -3  13   1        134.53        130.04         2.73 o                         
  -2  13   1         68.61         64.29         2.25 o                         
  -1  13   1        147.54        137.86         4.58 o                         
   0  13   1        819.88        865.22        10.11 o                         
   1  13   1          0.54          1.49         1.49 o                         
   2  13   1       2086.95       2088.39        24.62 o                         
   3  13   1        330.94        284.82         4.92 o                         
   4  13   1        828.59        852.53        10.70 o                         
   5  13   1       1035.09       1081.92        10.03 o                         
   6  13   1        776.63        756.98         7.75 o                         
   7  13   1        311.70        347.50         4.25 o                         
   8  13   1         71.61         68.00         2.49 o                         
   9  13   1        626.98        676.66         9.54 o                         
  10  13   1          4.10          3.59         1.53 o                         
  11  13   1          3.85          4.77         1.47 o                         
  12  13   1         62.15         52.93         2.19 o                         
  13  13   1          0.83          0.54         1.51 o                         
  -6  14   1        118.05        121.66         3.33 o                         
  -5  14   1        308.68        310.03        14.32 o                         
  -4  14   1         65.84         71.58         2.65 o                         
  -3  14   1          2.13         -0.55         1.85 o                         
  -2  14   1         48.70         44.64         2.08 o                         
  -1  14   1        146.94        158.96         3.28 o                         
   0  14   1        242.82        233.06         3.86 o                         
   1  14   1       1105.91       1084.36        11.50 o                         
   2  14   1        845.54        861.90        10.42 o                         
   3  14   1        230.90        228.38         4.43 o                         
   4  14   1       1068.94       1116.67        13.44 o                         
   5  14   1        366.83        376.32         5.14 o                         
   6  14   1        313.30        329.87         4.67 o                         
   7  14   1         15.33         17.57         1.68 o                         
   8  14   1         25.24         25.58         1.67 o                         
   9  14   1        901.31        903.55        11.47 o                         
  10  14   1        151.55        156.45         3.19 o                         
  11  14   1         14.20         12.32         1.73 o                         
  12  14   1        128.93        102.91         9.44 o                         
  -5  15   1         53.33         42.67         1.88 o                         
  -4  15   1        116.87        102.88         2.78 o                         
  -3  15   1        575.35        601.00         8.77 o                         
  -2  15   1        354.75        375.24         5.97 o                         
  -1  15   1        200.95        200.24         5.11 o                         
   0  15   1        366.14        373.36         4.95 o                         
   1  15   1         27.88         34.47         1.97 o                         
   2  15   1        546.73        551.57        10.70 o                         
   3  15   1        720.84        759.16         8.95 o                         
   4  15   1       1633.81       1648.08        24.19 o                         
   5  15   1        143.68        124.74         3.27 o                         
   6  15   1        437.64        455.66         8.96 o                         
   7  15   1        190.57        184.53         3.92 o                         
   8  15   1        155.49        185.12         4.20 o                         
   9  15   1         66.99         60.55         3.78 o                         
  10  15   1         26.04         22.58         2.43 o                         
  11  15   1          6.78          6.09         2.01 o                         
  -3  16   1          9.93          9.31         1.42 o                         
  -2  16   1         42.33         34.09         2.07 o                         
  -1  16   1        290.50        300.61         4.86 o                         
   0  16   1         94.60        105.90         2.87 o                         
   1  16   1        662.68        703.02         9.62 o                         
   2  16   1        103.63        105.74         3.40 o                         
   3  16   1        216.55        216.69         4.83 o                         
   4  16   1        357.55        356.76         5.34 o                         
   5  16   1        525.54        524.56        12.13 o                         
   6  16   1        120.53        124.37         4.34 o                         
   7  16   1        228.59        233.37         6.05 o                         
   8  16   1          2.01          2.46         1.84 o                         
   9  16   1         92.04        102.12         3.39 o                         
  10  16   1        114.74        112.11         3.16 o                         
  -2  17   1        556.34        513.17        17.21 o                         
  -1  17   1        184.22        183.14         3.98 o                         
   0  17   1          5.09          3.92         1.58 o                         
   1  17   1        140.89        142.01         6.84 o                         
   2  17   1        194.93        203.75         4.51 o                         
   3  17   1          0.77          2.65         2.34 o                         
   4  17   1       1639.53       1759.23        34.65 o                         
   5  17   1        262.21        270.57         7.55 o                         
   6  17   1        184.65        199.11         3.74 o                         
   7  17   1        181.25        175.23         7.01 o                         
   8  17   1          3.94          4.87         1.78 o                         
   9  17   1        156.21        161.57         4.41 o                         
   1  18   1         13.40          9.95         2.20 o                         
   2  18   1         57.81         45.95         2.20 o                         
   3  18   1         56.18         54.38         2.98 o                         
   4  18   1         73.36         71.89         3.13 o                         
   5  18   1        132.77        145.15         3.70 o                         
   6  18   1        429.73        427.98         8.02 o                         
   7  18   1         26.06         22.61         2.17 o                         
  -7 -17   2        105.24        101.28         4.55 o                         
  -6 -17   2        337.96        332.78         9.16 o                         
  -5 -17   2        434.74        424.42         9.02 o                         
  -4 -17   2         48.30         41.71         2.03 o                         
  -3 -17   2         14.25         15.92         1.74 o                         
  -2 -17   2         71.45         76.09         2.29 o                         
  -1 -17   2         14.93         16.75         1.45 o                         
   0 -17   2        277.15        235.04         6.16 o                         
  -9 -16   2         58.08         49.61         4.83 o                         
  -8 -16   2          0.67         -0.30         1.75 o                         
  -7 -16   2          5.54          3.54         1.66 o                         
  -6 -16   2          3.78          1.57         1.88 o                         
  -5 -16   2         80.34         82.75         3.63 o                         
  -4 -16   2        796.02        893.27        11.89 o                         
  -3 -16   2        335.52        331.96         6.62 o                         
  -2 -16   2        242.14        270.23         5.20 o                         
  -1 -16   2        353.80        337.60         5.80 o                         
   0 -16   2        113.17        117.68         4.09 o                         
   1 -16   2         20.55         19.62         1.83 o                         
   2 -16   2        364.38        338.68         6.88 o                         
   3 -16   2        292.48        260.95         8.48 o                         
 -10 -15   2          2.93          2.80         1.82 o                         
  -9 -15   2        142.42        143.92         4.49 o                         
  -8 -15   2         67.95         67.90         2.72 o                         
  -7 -15   2         18.56         24.35         2.03 o                         
  -6 -15   2        236.17        240.64         4.00 o                         
  -5 -15   2         47.89         52.52         2.19 o                         
  -4 -15   2          4.66          8.47         1.76 o                         
  -3 -15   2         20.42         18.51         1.61 o                         
  -2 -15   2          7.28          7.08         1.74 o                         
  -1 -15   2        909.28        909.50        14.59 o                         
   0 -15   2         70.90         75.06         3.50 o                         
   1 -15   2         86.91         92.01         3.73 o                         
   2 -15   2       1077.12       1131.43        18.87 o                         
   3 -15   2        431.93        445.96         6.74 o                         
   4 -15   2         19.66         16.28         1.67 o                         
 -11 -14   2        424.64        529.60        31.95 o                         
 -10 -14   2        937.70        966.64        33.42 o                         
  -9 -14   2         11.59         30.45         1.84 o                         
  -8 -14   2        767.56        765.90        11.32 o                         
  -7 -14   2       4558.77       4937.07        51.59 o                         
  -6 -14   2        144.89        124.31         2.79 o                         
  -5 -14   2        628.68        663.25         7.62 o                         
  -4 -14   2          9.17          9.13         1.55 o                         
  -3 -14   2        525.67        571.59         7.65 o                         
  -2 -14   2        421.88        427.40         6.62 o                         
  -1 -14   2       2064.38       2007.24        25.16 o                         
   0 -14   2        866.36        814.85        10.41 o                         
   1 -14   2         11.06         12.11         1.88 o                         
   2 -14   2         49.31         45.00         2.31 o                         
   3 -14   2          6.80         10.50         2.02 o                         
   4 -14   2         18.20         17.46         1.98 o                         
   5 -14   2        233.88        227.38         6.06 o                         
   6 -14   2          8.74          8.78         1.61 o                         
 -12 -13   2         65.45         67.42         5.35 o                         
 -11 -13   2         93.68         82.83         4.16 o                         
 -10 -13   2        264.31        269.10         4.52 o                         
  -9 -13   2         13.06         16.24         1.72 o                         
  -8 -13   2        201.77        200.75         3.35 o                         
  -7 -13   2         19.42         18.90         1.69 o                         
  -6 -13   2          2.71          2.40         1.72 o                         
  -5 -13   2          6.56          6.10         1.60 o                         
  -4 -13   2          0.59          0.10         1.44 o                         
  -3 -13   2         70.46         72.24         2.17 o                         
  -2 -13   2        390.33        385.26         5.13 o                         
  -1 -13   2        147.24        151.19         2.85 o                         
   0 -13   2         11.84         12.68         1.88 o                         
   1 -13   2        531.41        501.38         5.57 o                         
   2 -13   2        546.87        555.20         7.43 o                         
   3 -13   2        141.09        137.14         6.02 o                         
   4 -13   2       1013.06       1022.08        15.16 o                         
   5 -13   2        206.36        210.06         4.20 o                         
   6 -13   2         18.88         14.71         1.67 o                         
   7 -13   2        988.82        970.87        29.91 o                         
 -12 -12   2          1.87         -1.12         1.33 o                         
 -11 -12   2        125.39        120.65         2.86 o                         
 -10 -12   2        493.18        559.30         8.64 o                         
  -9 -12   2        203.14        199.94         3.30 o                         
  -8 -12   2        308.57        337.52         6.02 o                         
  -7 -12   2        265.10        307.97         4.00 o                         
  -6 -12   2        272.61        289.69         3.97 o                         
  -5 -12   2       1348.84       1397.99        13.56 o                         
  -4 -12   2       1331.75       1288.65        12.35 o                         
  -3 -12   2        227.03        226.83         4.17 o                         
  -2 -12   2        199.54        210.22         3.23 o                         
  -1 -12   2        643.07        654.88         7.02 o                         
   0 -12   2       1143.39       1124.39        11.38 o                         
   1 -12   2        251.19        277.33         3.89 o                         
   2 -12   2        472.81        469.04         5.20 o                         
   3 -12   2        978.32       1044.77        13.00 o                         
   4 -12   2         84.70         87.01         2.56 o                         
   5 -12   2        152.36        168.67         3.18 o                         
   6 -12   2        233.88        244.51         4.44 o                         
   7 -12   2         10.28         10.88         1.64 o                         
   8 -12   2         64.78         64.75         2.09 o                         
 -13 -11   2         26.94         16.52         2.04 o                         
 -12 -11   2        390.03        426.79         6.31 o                         
 -11 -11   2         92.85         94.46         3.18 o                         
 -10 -11   2         26.86         24.82         1.88 o                         
  -9 -11   2         42.32         47.49         1.93 o                         
  -8 -11   2         57.11         60.09         1.95 o                         
  -7 -11   2        910.13        938.30         9.29 o                         
  -6 -11   2        357.04        362.68         4.51 o                         
  -5 -11   2        298.03        314.17         5.37 o                         
  -4 -11   2        565.44        567.04         6.41 o                         
  -3 -11   2         15.20         19.47         1.76 o                         
  -2 -11   2        270.37        249.44         3.58 o                         
  -1 -11   2          2.41          2.00         1.23 o                         
   0 -11   2         38.25         36.18         1.84 o                         
   1 -11   2         31.05         32.59         1.55 o                         
   2 -11   2         12.36         18.31         1.51 o                         
   3 -11   2        224.52        229.30         3.38 o                         
   4 -11   2       5113.14       5257.85        63.70 o                         
   5 -11   2          7.53          9.17         1.64 o                         
   6 -11   2        372.47        385.71         5.28 o                         
   7 -11   2        828.59        870.46        11.46 o                         
   8 -11   2        593.67        646.10         9.82 o                         
   9 -11   2        753.49        763.48        13.88 o                         
 -13 -10   2          7.83          5.36         1.60 o                         
 -12 -10   2         27.71         21.78         1.76 o                         
 -11 -10   2        536.65        556.92         7.81 o                         
 -10 -10   2         16.73         19.81         1.74 o                         
  -9 -10   2       2044.89       2240.28        27.57 o                         
  -8 -10   2       2707.22       2877.27        27.23 o                         
  -7 -10   2        481.14        522.14         8.10 o                         
  -6 -10   2      18146.89      19185.82       185.15 o                         
  -5 -10   2       1068.16       1215.79        12.72 o                         
  -4 -10   2       3872.30       3923.42        34.28 o                         
  -3 -10   2         11.08          8.12         1.35 o                         
  -2 -10   2       1695.63       1688.62        14.10 o                         
  -1 -10   2       1162.48       1114.68        10.61 o                         
   0 -10   2        493.09        484.97         5.52 o                         
   1 -10   2       2677.15       2700.28        21.80 o                         
   2 -10   2          9.36         12.45         1.36 o                         
   3 -10   2        691.38        667.38         8.18 o                         
   4 -10   2       1334.17       1407.99        15.89 o                         
   5 -10   2       1049.62       1104.61        11.46 o                         
   6 -10   2       1648.09       1684.27        24.13 o                         
   7 -10   2        835.50        831.15        11.79 o                         
   8 -10   2        545.41        641.67        10.31 o                         
   9 -10   2          0.81          1.50         1.46 o                         
  10 -10   2        102.50         94.38         5.37 o                         
 -13  -9   2         34.55         45.15         2.32 o                         
 -12  -9   2         45.85         47.37         2.14 o                         
 -11  -9   2         36.60         44.20         2.20 o                         
 -10  -9   2        450.58        461.41         9.67 o                         
  -9  -9   2        200.30        195.04         4.58 o                         
  -8  -9   2         65.12         76.07         2.05 o                         
  -7  -9   2         61.53         55.45         1.94 o                         
  -6  -9   2        569.64        572.14         7.99 o                         
  -5  -9   2         17.62         15.15         1.33 o                         
  -4  -9   2        639.50        634.10         7.22 o                         
  -3  -9   2        130.08        122.62         2.41 o                         
  -2  -9   2          5.76          5.18         1.20 o                         
  -1  -9   2          0.60          0.75         1.31 o                         
   0  -9   2        137.49        113.96         2.65 o                         
   1  -9   2         74.54         75.23         1.76 o                         
   2  -9   2         67.80         55.35         1.63 o                         
   3  -9   2          3.58          4.65         1.20 o                         
   4  -9   2        612.27        609.84         6.60 o                         
   5  -9   2       4723.43       4873.84        40.87 o                         
   6  -9   2       2389.81       2503.20        20.57 o                         
   7  -9   2        161.42        167.27         3.17 o                         
   8  -9   2        331.79        339.92         6.43 o                         
   9  -9   2        636.73        699.39        10.36 o                         
  10  -9   2         59.84         51.79         1.86 o                         
 -14  -8   2       1018.35        906.58        75.32 o                         
 -13  -8   2        225.87        210.12         6.16 o                         
 -12  -8   2       1251.14       1296.10        30.78 o                         
 -11  -8   2         82.93         68.14         2.15 o                         
 -10  -8   2        943.03       1074.27        19.32 o                         
  -9  -8   2        359.98        300.36         5.56 o                         
  -8  -8   2       2331.42       2276.59        30.87 o                         
  -7  -8   2        372.93        384.06         5.71 o                         
  -6  -8   2        352.07        344.40         3.90 o                         
  -5  -8   2        294.97        331.66         4.05 o                         
  -4  -8   2       8897.39       9480.72        93.98 o                         
  -3  -8   2       7393.19       7866.90        86.78 o                         
  -2  -8   2       1812.51       1841.20        20.73 o                         
  -1  -8   2        622.61        812.15        15.25 o                         
   0  -8   2       1904.64       2206.60        33.82 o                         
   1  -8   2        481.72        527.60         7.02 o                         
   2  -8   2       1876.02       2019.44        16.63 o                         
   3  -8   2        789.28        783.07         8.02 o                         
   4  -8   2        522.07        484.34         4.64 o                         
   5  -8   2         36.48         39.64         1.69 o                         
   6  -8   2       7335.62       7618.95        56.56 o                         
   7  -8   2       1739.34       1818.99        15.89 o                         
   8  -8   2          7.58          6.47         1.79 o                         
   9  -8   2         24.02         22.36         1.72 o                         
  10  -8   2        104.20        115.37         2.90 o                         
  11  -8   2          1.79          2.26         1.62 o                         
 -14  -7   2        338.23        291.06        11.96 o                         
 -13  -7   2        507.88        538.43        20.82 o                         
 -12  -7   2         61.71         53.95         2.18 o                         
 -11  -7   2        131.17        142.55         3.24 o                         
 -10  -7   2         25.65         35.42         1.88 o                         
  -9  -7   2         58.99         70.14         1.84 o                         
  -8  -7   2         30.21         31.56         1.67 o                         
  -7  -7   2        377.07        382.21         4.31 o                         
  -6  -7   2        331.33        319.50         3.45 o                         
  -5  -7   2       1436.80       1506.42        13.07 o                         
  -4  -7   2         82.86         75.57         2.13 o                         
  -3  -7   2       1712.35       1710.30        18.23 o                         
  -2  -7   2       1191.98       1194.02        14.33 o                         
  -1  -7   2        272.88        301.73         4.34 o                         
   0  -7   2        142.44        139.45         4.94 o                         
   1  -7   2        838.27        871.82        15.27 o                         
   2  -7   2        360.04        318.49         6.42 o                         
   3  -7   2         61.71         51.37         1.92 o                         
   4  -7   2        294.61        287.99         3.52 o                         
   5  -7   2       1980.75       1943.62        15.83 o                         
   6  -7   2        103.26         99.32         2.10 o                         
   7  -7   2       1397.49       1395.28        11.41 o                         
   8  -7   2         30.31         34.07         1.75 o                         
   9  -7   2        330.52        311.83         6.04 o                         
  10  -7   2        914.92        919.84        21.70 o                         
  11  -7   2         50.24         68.55         2.99 o                         
  12  -7   2        200.45        203.74        14.18 o                         
 -14  -6   2          3.90          1.34         1.41 o                         
 -13  -6   2        735.36        808.58        15.28 o                         
 -12  -6   2        263.56        260.77         4.17 o                         
 -11  -6   2          2.55          3.57         2.24 o                         
 -10  -6   2         11.66          5.46         1.62 o                         
  -9  -6   2        231.58        197.12         3.35 o                         
  -8  -6   2         22.91         33.79         1.54 o                         
  -7  -6   2         19.90         27.38         1.56 o                         
  -6  -6   2       4222.39       4670.51        53.17 o                         
  -5  -6   2       9538.41       9203.26        83.68 o                         
  -4  -6   2      15058.36      15621.91       129.60 o                         
  -3  -6   2       1554.34       1656.25        14.94 o                         
  -2  -6   2        183.11        295.79         4.76 o                         
  -1  -6   2        181.90        157.35         2.84 o                         
   0  -6   2        200.26        154.81         3.40 o                         
   1  -6   2        346.28        419.83         7.09 o                         
   2  -6   2         35.72         37.22         2.16 o                         
   3  -6   2       1083.27       1014.79        15.17 o                         
   4  -6   2        556.18        529.71         5.60 o                         
   5  -6   2       2207.02       2282.52        18.13 o                         
   6  -6   2          4.11          9.40         1.30 o                         
   7  -6   2       1186.70       1227.43        11.05 o                         
   8  -6   2         54.51         61.08         1.98 o                         
   9  -6   2        502.04        520.94         9.66 o                         
  10  -6   2         40.05         43.34         1.79 o                         
  11  -6   2        778.20        815.94        17.01 o                         
  12  -6   2        363.52        346.62         8.60 o                         
 -14  -5   2        387.08        346.89        11.66 o                         
 -13  -5   2        762.75        757.27        10.30 o                         
 -12  -5   2         79.14         88.75         2.82 o                         
 -11  -5   2          4.01          3.27         1.72 o                         
 -10  -5   2        143.27        126.74         2.63 o                         
  -9  -5   2        220.61        207.41         3.25 o                         
  -8  -5   2        241.92        225.34         3.63 o                         
  -7  -5   2        720.55        738.14         7.80 o                         
  -6  -5   2        402.85        399.43         5.10 o                         
  -5  -5   2        584.13        542.35         6.50 o                         
  -4  -5   2       2447.30       2443.21        25.06 o                         
  -3  -5   2        282.68        280.30         3.28 o                         
  -2  -5   2        179.22        164.97         2.30 o                         
  -1  -5   2       1776.23       1805.54        20.48 o                         
   0  -5   2        767.83        750.88        17.31 o                         
   1  -5   2       1398.21       1356.89        23.02 o                         
   2  -5   2       1762.78       1838.54        27.65 o                         
   3  -5   2       1679.29       1749.80        39.54 o                         
   4  -5   2        993.46       1045.41        12.51 o                         
   5  -5   2        478.58        462.89         5.10 o                         
   6  -5   2        358.27        330.83         3.75 o                         
   7  -5   2        819.33        826.91         6.95 o                         
   8  -5   2        709.12        746.56         7.28 o                         
   9  -5   2        742.19        769.71        10.44 o                         
  10  -5   2         82.21         81.72         2.03 o                         
  11  -5   2          9.42         13.00         1.57 o                         
  12  -5   2        401.11        443.78         9.11 o                         
  13  -5   2        171.65        155.14         4.37 o                         
 -14  -4   2        593.37        584.48        12.05 o                         
 -13  -4   2         26.03         26.48         2.07 o                         
 -12  -4   2          1.38         -0.39         2.04 o                         
 -11  -4   2       1020.95       1028.65        20.37 o                         
 -10  -4   2          4.94          2.95         1.55 o                         
  -9  -4   2        120.78        119.84         2.41 o                         
  -8  -4   2       2265.91       2264.54        19.65 o                         
  -7  -4   2        439.88        383.56         4.69 o                         
  -6  -4   2       2646.18       2570.85        28.94 o                         
  -5  -4   2       8058.25       7773.78        79.91 o                         
  -4  -4   2       6264.11       6009.69        62.45 o                         
  -3  -4   2       5864.56       6255.33        68.75 o                         
  -2  -4   2      10352.28      10425.78        98.07 o                         
  -1  -4   2      12943.20      14278.27       123.62 o                         
   0  -4   2        276.56        220.54         4.03 o                         
   1  -4   2       4620.51       4519.16        61.16 o                         
   2  -4   2       1092.28       1242.62        33.13 o                         
   3  -4   2      14685.60      15125.36       218.73 o                         
   4  -4   2       1042.90        969.64        12.27 o                         
   5  -4   2       3680.92       4128.59        48.53 o                         
   6  -4   2       3243.62       3489.19        30.27 o                         
   7  -4   2        876.56        796.21         6.68 o                         
   8  -4   2       4089.80       4305.07        33.43 o                         
   9  -4   2       5078.83       5414.21        42.76 o                         
  10  -4   2       1285.29       1349.82        14.26 o                         
  11  -4   2          6.73          4.70         1.43 o                         
  12  -4   2        107.60        109.88         2.83 o                         
  13  -4   2         23.23         22.80         1.80 o                         
 -14  -3   2         62.31         60.19         2.39 o                         
 -13  -3   2         23.86         25.00         2.39 o                         
 -12  -3   2       2777.12       3001.19        68.27 o                         
 -11  -3   2         25.32         26.68         2.26 o                         
 -10  -3   2         28.09         31.32         1.73 o                         
  -9  -3   2        356.75        340.31         5.49 o                         
  -8  -3   2         35.81         27.71         1.47 o                         
  -7  -3   2        439.08        395.58         5.64 o                         
  -6  -3   2         18.13         18.75         1.63 o                         
  -5  -3   2          1.35          4.49         1.24 o                         
  -4  -3   2       1924.03       1839.90        21.02 o                         
  -3  -3   2        385.91        398.71         5.42 o                         
  -2  -3   2        490.39        471.26         6.45 o                         
  -1  -3   2       1102.86       1091.75        11.91 o                         
   0  -3   2       6037.13       5896.34        78.75 o                         
   1  -3   2         63.72         74.25         1.96 o                         
   2  -3   2        123.15        120.07         3.58 o                         
   3  -3   2         79.83         73.12         2.75 o                         
   4  -3   2        226.49        200.59         3.31 o                         
   5  -3   2         92.82         69.54         2.36 o                         
   6  -3   2        410.18        362.79         6.23 o                         
   7  -3   2         79.00         83.51         1.72 o                         
   8  -3   2        709.35        720.62         6.91 o                         
   9  -3   2        227.44        241.04         3.41 o                         
  10  -3   2        426.87        441.12         5.05 o                         
  11  -3   2         11.60          7.94         1.39 o                         
  12  -3   2         74.49         81.17         2.60 o                         
  13  -3   2         66.63         65.62         2.81 o                         
 -14  -2   2        609.09        624.85         9.90 o                         
 -13  -2   2          9.70         10.44         2.93 o                         
 -12  -2   2         87.41        104.71         3.70 o                         
 -11  -2   2       1768.09       1948.85        28.92 o                         
 -10  -2   2         68.14         63.29         1.99 o                         
  -9  -2   2       5233.00       5208.43        46.99 o                         
  -8  -2   2       1851.78       1876.02        19.04 o                         
  -7  -2   2       1592.30       1505.47        14.81 o                         
  -6  -2   2         16.90         21.77         1.81 o                         
  -5  -2   2        977.67       1042.80        13.98 o                         
  -4  -2   2        690.92        776.17        10.75 o                         
  -3  -2   2         90.06         70.50         2.19 o                         
  -2  -2   2       1763.39       1716.41        21.63 o                         
  -1  -2   2      23391.89      23003.21       451.80 o                         
   0  -2   2         52.75         69.66         1.97 o                         
   1  -2   2      22756.11      23135.51       376.15 o                         
   2  -2   2        591.49        527.45        10.21 o                         
   3  -2   2          5.05          8.33         1.76 o                         
   4  -2   2       5256.40       5337.88        61.65 o                         
   5  -2   2       1459.25       1564.29        15.51 o                         
   6  -2   2       2999.25       3107.53        27.85 o                         
   7  -2   2         27.58         21.90         1.28 o                         
   8  -2   2         76.79         60.20         1.58 o                         
   9  -2   2          5.59          5.43         1.48 o                         
  10  -2   2       1743.78       1754.07        19.08 o                         
  11  -2   2       1026.00       1104.01        11.93 o                         
  12  -2   2          8.39          4.68         1.73 o                         
  13  -2   2         43.27         41.99         2.23 o                         
  14  -2   2        106.46        110.50         4.93 o                         
 -14  -1   2          0.80         -1.82         2.00 o                         
 -13  -1   2        305.95        301.32         9.74 o                         
 -12  -1   2         23.47         26.48         2.22 o                         
 -11  -1   2        471.82        511.68         6.93 o                         
 -10  -1   2        285.34        269.54         4.00 o                         
  -9  -1   2       3067.48       3040.31        25.72 o                         
  -8  -1   2         32.39         34.68         1.38 o                         
  -7  -1   2         13.07          6.82         1.24 o                         
  -6  -1   2         32.34         32.47         1.72 o                         
  -5  -1   2         31.77         27.98         1.56 o                         
  -4  -1   2        400.95        363.74         6.76 o                         
  -3  -1   2        882.72        838.82        15.04 o                         
  -2  -1   2        478.42        460.51         7.68 o                         
  -1  -1   2        110.26        111.69         3.61 o                         
   0  -1   2          1.09          1.30         1.61 o                         
   1  -1   2        258.91        247.06         3.97 o                         
   2  -1   2        337.04        294.48         5.74 o                         
   3  -1   2         19.10         15.66         1.85 o                         
   4  -1   2        349.79        342.32         4.93 o                         
   5  -1   2         14.54         14.53         1.06 o                         
   6  -1   2       1482.88       1428.64        13.53 o                         
   7  -1   2        642.83        604.60         5.58 o                         
   8  -1   2        335.66        352.39         3.77 o                         
   9  -1   2          2.91          3.24         1.16 o                         
  10  -1   2         11.32         16.92         1.40 o                         
  11  -1   2        346.07        378.71         4.89 o                         
  12  -1   2        522.93        561.25         7.06 o                         
  13  -1   2        258.33        263.53         6.61 o                         
  14  -1   2        477.38        456.12        12.75 o                         
 -14   0   2         21.97         12.56         4.21 o                         
 -13   0   2          6.45          2.00         1.82 o                         
 -12   0   2        536.53        578.68        13.76 o                         
 -11   0   2        559.48        603.80        10.93 o                         
 -10   0   2        168.92        181.66         4.03 o                         
  -9   0   2         62.23         54.30         1.85 o                         
  -8   0   2       1813.02       1926.69        15.46 o                         
  -7   0   2        126.74        133.40         1.92 o                         
  -6   0   2          0.47          2.42         1.29 o                         
  -5   0   2        872.09        990.03        10.31 o                         
  -4   0   2        116.51         74.15         2.33 o                         
  -3   0   2       6810.29       6329.11        82.96 o                         
  -2   0   2       1294.42       1189.57        17.13 o                         
  -1   0   2       2659.48       2755.62        34.09 o                         
   0   0   2         79.73         84.08         5.95 o                         
   1   0   2        753.82        777.24        13.13 o                         
   2   0   2      15545.04      14810.34       240.21 o                         
   3   0   2       7552.36       7450.61       108.31 o                         
   4   0   2         21.93         32.30         1.39 o                         
   5   0   2       8306.17       8043.74        83.98 o                         
   6   0   2        634.44        681.10         6.96 o                         
   7   0   2       1961.62       1824.14        16.48 o                         
   8   0   2         68.07         51.69         1.27 o                         
   9   0   2       6620.19       6769.12        51.47 o                         
  10   0   2       6804.64       7247.60        52.41 o                         
  11   0   2        330.93        359.70         4.07 o                         
  12   0   2       2481.28       2704.78        27.70 o                         
  13   0   2         20.56         24.37         1.73 o                         
  14   0   2         45.11         41.82         2.43 o                         
 -13   1   2          2.34          1.85         1.76 o                         
 -12   1   2         15.91         14.46         1.86 o                         
 -11   1   2        935.98       1018.78        13.60 o                         
 -10   1   2         59.01         66.73         2.63 o                         
  -9   1   2          3.27          3.25         1.33 o                         
  -8   1   2        950.65        966.59         8.42 o                         
  -7   1   2          0.18          1.17         1.07 o                         
  -6   1   2         81.48         56.35         1.95 o                         
  -5   1   2        264.95        287.58         4.89 o                         
  -4   1   2       3582.95       3447.68        38.11 o                         
  -3   1   2        945.04        920.93        11.15 o                         
  -2   1   2        141.24        124.08         2.04 o                         
  -1   1   2       1633.16       1490.27        18.65 o                         
   0   1   2         55.25         61.19         1.91 o                         
   1   1   2        134.42        131.29         3.31 o                         
   2   1   2        425.42        361.84         5.77 o                         
   3   1   2       1257.69       1140.54        12.91 o                         
   4   1   2        106.56        115.91         4.20 o                         
   5   1   2         45.49         41.81         1.29 o                         
   6   1   2        467.48        429.86         5.25 o                         
   7   1   2        743.14        663.12         8.14 o                         
   8   1   2         17.58         11.70         1.05 o                         
   9   1   2         92.49         87.75         1.83 o                         
  10   1   2        785.73        795.70         7.03 o                         
  11   1   2       1814.23       1904.56        20.46 o                         
  12   1   2          0.64         -0.14         1.54 o                         
  13   1   2         74.08         66.06         2.77 o                         
  14   1   2        633.41        646.86        35.21 o                         
 -13   2   2        359.36        307.37         5.64 o                         
 -12   2   2        128.17        141.60         3.26 o                         
 -11   2   2        263.04        287.56         5.74 o                         
 -10   2   2        639.05        667.39        10.13 o                         
  -9   2   2        278.54        291.81         3.55 o                         
  -8   2   2       1231.74       1225.44        10.07 o                         
  -7   2   2       1335.67       1305.23        10.32 o                         
  -6   2   2       3155.71       3306.22        29.75 o                         
  -5   2   2         10.26         32.65         1.61 o                         
  -4   2   2      11736.51      11460.73       130.40 o                         
  -3   2   2        156.93        154.66         2.57 o                         
  -2   2   2       1990.08       1959.62        21.84 o                         
  -1   2   2       1412.01       1284.99        24.03 o                         
   0   2   2        212.85        234.25         4.19 o                         
   1   2   2          9.10          9.92         1.06 o                         
   2   2   2       1308.59       1302.80        28.86 o                         
   3   2   2          1.17          1.73         1.26 o                         
   4   2   2       2307.44       2291.22        37.29 o                         
   5   2   2        875.63        854.53        10.22 o                         
   6   2   2      19542.43      19675.25       149.33 o                         
   7   2   2        549.49        552.02         7.01 o                         
   8   2   2         26.72         40.00         1.26 o                         
   9   2   2         26.82         23.35         1.31 o                         
  10   2   2        342.02        355.19         4.05 o                         
  11   2   2        237.44        231.45         3.44 o                         
  12   2   2        658.31        669.37         9.95 o                         
  13   2   2         26.58         24.54         1.87 o                         
  14   2   2       1634.81       1747.72        30.31 o                         
  15   2   2          7.48          3.67         1.95 o                         
 -13   3   2        110.15        107.35         7.26 o                         
 -12   3   2          6.74          9.72         1.64 o                         
 -11   3   2        889.10        893.69        12.90 o                         
 -10   3   2       1589.28       1635.47        21.83 o                         
  -9   3   2       2497.73       2556.25        23.89 o                         
  -8   3   2        403.15        405.45         5.20 o                         
  -7   3   2         46.24         42.57         1.55 o                         
  -6   3   2        765.59        734.35         8.67 o                         
  -5   3   2         52.92         45.04         1.69 o                         
  -4   3   2         72.57         63.45         1.71 o                         
  -3   3   2       1852.66       1897.73        19.81 o                         
  -2   3   2        532.91        438.00         9.91 o                         
  -1   3   2        920.29        839.28        38.44 o                         
   0   3   2         36.17         29.11         2.67 o                         
   1   3   2        190.37        154.74         3.08 o                         
   2   3   2         46.69         57.64         2.52 o                         
   3   3   2       1214.23       1128.46        13.09 o                         
   4   3   2        103.53         96.04         2.32 o                         
   5   3   2        110.37         97.77         1.80 o                         
   6   3   2        860.58        850.13         8.84 o                         
   7   3   2       1933.54       2042.59        18.69 o                         
   8   3   2         26.33         26.12         1.12 o                         
   9   3   2          0.00         -1.08         1.08 o                         
  10   3   2         29.30         24.00         1.34 o                         
  11   3   2          7.97          6.96         1.35 o                         
  12   3   2        591.94        579.87         8.71 o                         
  13   3   2          0.80          0.40         1.80 o                         
  14   3   2         44.57         47.15         3.30 o                         
  15   3   2         19.85         14.37         2.46 o                         
 -12   4   2          7.94          6.04         2.16 o                         
 -11   4   2         47.15         53.21         2.43 o                         
 -10   4   2         30.05         27.60         1.86 o                         
  -9   4   2        989.71       1009.41        16.69 o                         
  -8   4   2         29.48         27.86         1.52 o                         
  -7   4   2       2663.00       2628.25        19.80 o                         
  -6   4   2          4.57          5.80         1.16 o                         
  -5   4   2       1361.05       1370.75        13.45 o                         
  -4   4   2       4831.70       5629.46        54.86 o                         
  -3   4   2        351.72        312.42         4.61 o                         
  -2   4   2         12.31         11.26         1.49 o                         
  -1   4   2      23345.38      23765.45       546.15 o                         
   0   4   2        671.04        740.43        16.99 o                         
   1   4   2      14638.31      14711.22       190.79 o                         
   2   4   2      10908.09      10808.82       124.92 o                         
   3   4   2        164.92         99.24         1.93 o                         
   4   4   2        662.01        683.38         9.13 o                         
   5   4   2       1700.51       1551.01        13.35 o                         
   6   4   2       1920.40       1979.77        19.37 o                         
   7   4   2       1287.89       1357.02        11.97 o                         
   8   4   2         64.65         71.20         1.43 o                         
   9   4   2        670.69        696.00         6.60 o                         
  10   4   2         14.57         14.16         1.28 o                         
  11   4   2       3514.75       3590.79        50.59 o                         
  12   4   2        969.70        998.34        11.83 o                         
  13   4   2        246.54        232.96         4.88 o                         
  14   4   2        238.47        217.60         5.62 o                         
  15   4   2        157.09        129.66         4.55 o                         
 -12   5   2        746.76        833.63        13.23 o                         
 -11   5   2        296.90        343.82         7.10 o                         
 -10   5   2         43.74         55.07         2.92 o                         
  -9   5   2         21.92         21.32         1.80 o                         
  -8   5   2         59.50         61.32         1.94 o                         
  -7   5   2       1079.19       1004.74        11.15 o                         
  -6   5   2        579.11        574.90         5.84 o                         
  -5   5   2       1150.71       1193.86         9.65 o                         
  -4   5   2        636.23        568.16         6.56 o                         
  -3   5   2        105.39         91.76         2.20 o                         
  -2   5   2       1983.55       2113.88        22.66 o                         
  -1   5   2       3399.09       3144.67        35.74 o                         
   0   5   2        865.81        771.56        19.54 o                         
   1   5   2          6.55          7.86         1.62 o                         
   2   5   2        171.17        146.55         5.14 o                         
   3   5   2       2115.41       1971.35        28.17 o                         
   4   5   2        168.61        141.74         2.67 o                         
   5   5   2         55.76         51.62         1.56 o                         
   6   5   2       1273.29       1313.94        12.28 o                         
   7   5   2        129.37        136.34         2.48 o                         
   8   5   2          9.67          7.09         1.09 o                         
   9   5   2        101.76         99.42         1.78 o                         
  10   5   2        523.44        499.32         7.31 o                         
  11   5   2        144.04        143.94         3.86 o                         
  12   5   2        274.94        270.06         5.94 o                         
  13   5   2         87.76         88.27         2.72 o                         
  14   5   2        455.97        437.32        20.08 o                         
  15   5   2        597.35        497.11         9.31 o                         
 -12   6   2        223.03        202.73         7.57 o                         
 -11   6   2        266.98        289.93         5.94 o                         
 -10   6   2         79.60         73.77         3.03 o                         
  -9   6   2        540.92        533.92         8.80 o                         
  -8   6   2         11.07         13.99         1.51 o                         
  -7   6   2          2.58          2.73         1.53 o                         
  -6   6   2          4.82          6.74         1.32 o                         
  -5   6   2          4.88          8.40         1.02 o                         
  -4   6   2         22.43         22.16         1.27 o                         
  -3   6   2       5367.04       5630.85        48.82 o                         
  -2   6   2        387.05        265.43         4.17 o                         
  -1   6   2        410.84        414.26         4.83 o                         
   0   6   2      13801.88      14078.18       172.67 o                         
   1   6   2       1001.81       1016.58        12.69 o                         
   2   6   2       1443.43       1287.19        15.60 o                         
   3   6   2       3058.68       3247.95        29.29 o                         
   4   6   2        757.96        870.02        10.58 o                         
   5   6   2         49.92         55.43         1.75 o                         
   6   6   2        309.27        319.86         3.96 o                         
   7   6   2        296.37        275.41         3.28 o                         
   8   6   2         46.43         25.06         1.49 o                         
   9   6   2        130.70        116.38         2.39 o                         
  10   6   2       1869.85       1865.96        29.82 o                         
  11   6   2        526.24        603.43         9.64 o                         
  12   6   2        122.06        130.81         2.95 o                         
  13   6   2        266.03        266.00         4.65 o                         
  14   6   2         73.05         64.07         2.37 o                         
  15   6   2         41.30         32.66         1.77 o                         
 -11   7   2        240.51        238.55         4.25 o                         
 -10   7   2        248.54        234.07         5.26 o                         
  -9   7   2         43.02         38.18         2.07 o                         
  -8   7   2          1.25          1.59         1.62 o                         
  -7   7   2        947.28        866.85        10.44 o                         
  -6   7   2        227.60        215.45         3.80 o                         
  -5   7   2       2147.46       2092.41        18.75 o                         
  -4   7   2        617.39        575.86         5.65 o                         
  -3   7   2        443.74        394.58         4.11 o                         
  -2   7   2       3127.28       3018.26        30.70 o                         
  -1   7   2        748.59        720.32         8.86 o                         
   0   7   2          3.95          4.96         1.15 o                         
   1   7   2       1093.17        997.23        10.78 o                         
   2   7   2       1390.93       1374.22        18.67 o                         
   3   7   2        437.46        420.90         8.90 o                         
   4   7   2        402.49        340.86         4.57 o                         
   5   7   2         10.88          8.18         1.32 o                         
   6   7   2        319.42        312.80         4.34 o                         
   7   7   2         36.84         43.48         1.42 o                         
   8   7   2        539.02        515.89         5.10 o                         
   9   7   2          5.16          5.29         1.28 o                         
  10   7   2         21.64         21.50         1.46 o                         
  11   7   2        625.49        650.61         8.63 o                         
  12   7   2         60.61         57.38         2.30 o                         
  13   7   2         58.76         66.43         2.20 o                         
  14   7   2         28.55         29.19         1.62 o                         
  15   7   2          1.89          0.69         1.93 o                         
 -11   8   2        444.50        439.62        20.29 o                         
 -10   8   2        486.94        499.17         9.81 o                         
  -9   8   2         35.87         42.23         1.97 o                         
  -8   8   2         14.59         27.10         1.95 o                         
  -7   8   2        157.46        185.18         4.62 o                         
  -6   8   2        936.49        896.74        15.45 o                         
  -5   8   2        889.75        843.97         8.02 o                         
  -4   8   2        433.60        420.93         5.64 o                         
  -3   8   2        915.36        818.32         7.78 o                         
  -2   8   2        190.66        211.72         2.72 o                         
  -1   8   2      15389.91      16044.56       143.24 o                         
   0   8   2        201.23        193.51         3.04 o                         
   1   8   2       2968.39       3408.59        38.53 o                         
   2   8   2       5952.60       6530.77        65.58 o                         
   3   8   2       4323.83       4968.12        52.26 o                         
   4   8   2        392.02        407.41         6.50 o                         
   5   8   2        368.08        286.49         4.13 o                         
   6   8   2        852.49        897.07        10.35 o                         
   7   8   2       3790.94       3842.79        32.01 o                         
   8   8   2         31.87         27.88         1.38 o                         
   9   8   2       6042.84       6266.13        55.36 o                         
  10   8   2        119.14        100.42         2.58 o                         
  11   8   2         48.43         36.27         1.77 o                         
  12   8   2        514.66        438.91        11.41 o                         
  13   8   2        143.19        160.06         3.27 o                         
  14   8   2        451.11        428.59        12.87 o                         
  15   8   2        152.53        141.37         5.08 o                         
 -10   9   2       1530.87       1688.23        30.60 o                         
  -9   9   2         80.78         72.42         2.17 o                         
  -8   9   2        200.65        221.13         4.58 o                         
  -7   9   2         78.61         98.07         2.76 o                         
  -6   9   2        370.54        361.71         6.49 o                         
  -5   9   2        616.75        592.89         6.34 o                         
  -4   9   2        125.15        117.00         2.40 o                         
  -3   9   2         22.69         27.32         1.75 o                         
  -2   9   2        277.50        246.33         3.12 o                         
  -1   9   2        232.55        264.67         3.27 o                         
   0   9   2       1722.48       1765.17        14.98 o                         
   1   9   2        830.31        787.10         9.19 o                         
   2   9   2         33.00         27.21         1.59 o                         
   3   9   2       1367.93       1311.69        12.77 o                         
   4   9   2        809.18        757.67         7.10 o                         
   5   9   2        442.79        432.70         5.98 o                         
   6   9   2        358.69        344.58         3.96 o                         
   7   9   2          0.76         -0.36         1.18 o                         
   8   9   2        184.36        194.93         3.12 o                         
   9   9   2        111.71        105.42         2.07 o                         
  10   9   2        392.46        398.24         7.36 o                         
  11   9   2         16.93          9.47         1.57 o                         
  12   9   2         90.80         81.33         2.36 o                         
  13   9   2          4.63          6.86         1.84 o                         
  14   9   2        101.22         96.73         4.83 o                         
  15   9   2          0.93          1.80         2.60 o                         
  -9  10   2        341.45        361.83         8.08 o                         
  -8  10   2         44.74         54.69         2.32 o                         
  -7  10   2        220.84        207.31         3.34 o                         
  -6  10   2         30.55         48.68         2.05 o                         
  -5  10   2          5.11          3.88         1.65 o                         
  -4  10   2        808.13        824.78         8.13 o                         
  -3  10   2       5127.86       5192.52        46.35 o                         
  -2  10   2        304.59        326.81         4.42 o                         
  -1  10   2        650.06        700.91         7.42 o                         
   0  10   2       1226.12       1206.33         9.41 o                         
   1  10   2          6.35         15.53         1.14 o                         
   2  10   2       3048.38       3095.48        26.84 o                         
   3  10   2         45.25         54.64         1.49 o                         
   4  10   2       2143.55       2141.16        16.53 o                         
   5  10   2        840.89        902.75         8.63 o                         
   6  10   2       3057.55       3001.00        25.58 o                         
   7  10   2        894.10        825.17        12.67 o                         
   8  10   2        585.39        585.65        10.23 o                         
   9  10   2        666.47        674.25        12.04 o                         
  10  10   2       1545.85       1586.46        27.13 o                         
  11  10   2        187.13        181.49         3.34 o                         
  12  10   2       1973.80       2114.50        71.62 o                         
  13  10   2       1111.90       1169.44        18.38 o                         
  14  10   2        251.65        220.86         5.78 o                         
  -9  11   2        732.14        750.13        18.60 o                         
  -8  11   2          2.41         -0.30         1.47 o                         
  -7  11   2        310.04        346.71         7.03 o                         
  -6  11   2         11.21         15.04         1.64 o                         
  -5  11   2        112.53        108.91         2.54 o                         
  -4  11   2       1572.80       1595.35        14.70 o                         
  -3  11   2       2199.13       2130.81        23.00 o                         
  -2  11   2        389.76        381.79         5.81 o                         
  -1  11   2       1220.97       1192.33        11.05 o                         
   0  11   2        179.58        158.91         2.46 o                         
   1  11   2       1220.82       1236.35        10.94 o                         
   2  11   2       1053.13       1034.11         9.87 o                         
   3  11   2       1502.76       1567.19        12.25 o                         
   4  11   2        438.10        419.22         4.13 o                         
   5  11   2         16.02         13.58         1.30 o                         
   6  11   2        108.73         96.87         1.90 o                         
   7  11   2         38.89         39.27         1.98 o                         
   8  11   2          4.33          4.99         1.85 o                         
   9  11   2          2.68          5.91         1.64 o                         
  10  11   2       1502.71       1578.68        20.54 o                         
  11  11   2         31.69         29.23         1.75 o                         
  12  11   2        269.16        240.76         5.94 o                         
  13  11   2        112.61        120.61         3.93 o                         
  14  11   2        131.23        115.30         3.83 o                         
  -8  12   2        632.38        739.90        16.28 o                         
  -7  12   2        181.49        173.05         3.56 o                         
  -6  12   2        258.50        277.81         5.29 o                         
  -5  12   2         31.93         32.29         1.75 o                         
  -4  12   2        588.95        646.29         7.61 o                         
  -3  12   2         95.81         91.36         2.40 o                         
  -2  12   2        732.76        712.87         8.57 o                         
  -1  12   2        336.49        348.34         7.77 o                         
   0  12   2        435.09        406.86         7.57 o                         
   1  12   2       2243.18       2442.56        26.26 o                         
   2  12   2        936.72        913.59        13.81 o                         
   3  12   2        790.17        750.62        10.41 o                         
   4  12   2        519.67        539.72         5.63 o                         
   5  12   2       1568.77       1635.69        13.17 o                         
   6  12   2        939.65        921.72        11.28 o                         
   7  12   2       1488.09       1441.89        23.03 o                         
   8  12   2        155.53        155.59         5.21 o                         
   9  12   2        206.67        186.03         4.12 o                         
  10  12   2        344.76        360.96         6.52 o                         
  11  12   2        265.26        264.62         6.23 o                         
  12  12   2       1095.90       1162.81        19.75 o                         
  13  12   2        459.53        454.43        15.01 o                         
  14  12   2        172.87        134.43         5.29 o                         
  -7  13   2        190.29        208.44         4.65 o                         
  -6  13   2        179.84        204.26         5.44 o                         
  -5  13   2        167.44        162.25         3.42 o                         
  -4  13   2       1493.51       1475.16        16.51 o                         
  -3  13   2         44.20         38.42         1.96 o                         
  -2  13   2        999.43       1047.76        12.37 o                         
  -1  13   2        966.14       1008.40        11.24 o                         
   0  13   2        167.66        168.15         3.22 o                         
   1  13   2        536.61        581.66         7.07 o                         
   2  13   2        239.63        233.72         3.79 o                         
   3  13   2          6.37          4.96         1.57 o                         
   4  13   2         84.72         83.76         2.46 o                         
   5  13   2        566.83        570.90        10.18 o                         
   6  13   2        231.21        236.27         3.40 o                         
   7  13   2        407.11        420.29         5.30 o                         
   8  13   2        121.59        110.38         3.03 o                         
   9  13   2          3.13          1.05         1.71 o                         
  10  13   2         42.16         44.97         1.89 o                         
  11  13   2        107.22        104.46         2.44 o                         
  12  13   2          0.12          1.53         1.77 o                         
  13  13   2        101.79         98.96         3.65 o                         
  -6  14   2         27.47         31.29         2.95 o                         
  -5  14   2       1113.24       1186.87        20.87 o                         
  -4  14   2        111.25        116.40         5.21 o                         
  -3  14   2        189.24        187.47         4.01 o                         
  -2  14   2         14.55         18.99         1.88 o                         
  -1  14   2         21.15         23.01         1.92 o                         
   0  14   2          4.33          4.00         1.97 o                         
   1  14   2        273.76        238.88         3.67 o                         
   2  14   2       1910.69       1818.70        25.81 o                         
   3  14   2         19.10         11.17         1.85 o                         
   4  14   2         35.05         55.21         2.19 o                         
   5  14   2         20.11         11.07         1.73 o                         
   6  14   2          4.93          8.12         1.54 o                         
   7  14   2        219.90        211.31         4.53 o                         
   8  14   2        176.45        176.11         4.68 o                         
   9  14   2          2.42          5.10         1.64 o                         
  10  14   2        937.66        967.17        21.28 o                         
  11  14   2         30.32         34.56         1.85 o                         
  12  14   2       1367.24       1375.36        38.73 o                         
  -5  15   2        182.03        161.65         2.91 o                         
  -4  15   2        513.79        501.90        16.90 o                         
  -3  15   2         34.02         33.03         2.01 o                         
  -2  15   2         32.80         37.78         1.96 o                         
  -1  15   2         88.34         95.52         3.19 o                         
   0  15   2          6.03          6.88         1.85 o                         
   1  15   2        380.77        344.44         6.01 o                         
   2  15   2        125.45        104.49         3.05 o                         
   3  15   2        160.53        179.53         3.14 o                         
   4  15   2        446.76        465.94         8.47 o                         
   5  15   2          2.23          1.62         1.60 o                         
   6  15   2        323.55        323.16         9.37 o                         
   7  15   2         52.18         53.79         2.52 o                         
   8  15   2         60.64         62.55         2.52 o                         
   9  15   2        357.17        363.82        12.50 o                         
  10  15   2         80.90         76.24         3.19 o                         
  11  15   2        367.50        344.80        20.21 o                         
  12  15   2        133.96        108.72         4.03 o                         
  -3  16   2         83.30         83.11         4.28 o                         
  -2  16   2        112.16        115.70         5.48 o                         
  -1  16   2        421.72        415.57         9.17 o                         
   0  16   2         37.02         35.54         2.58 o                         
   1  16   2         17.60         16.16         2.04 o                         
   2  16   2          1.78          0.57         1.98 o                         
   3  16   2          3.62          4.51         1.62 o                         
   4  16   2        167.72        186.11         3.88 o                         
   5  16   2          4.10          2.40         1.78 o                         
   6  16   2        537.44        555.18         9.87 o                         
   7  16   2        512.49        585.60         9.75 o                         
   8  16   2         53.11         40.82         2.69 o                         
   9  16   2         82.32         69.42         3.21 o                         
  10  16   2          0.15         -1.68         1.68 o                         
  11  16   2         51.51         33.78         2.93 o                         
  -2  17   2         66.26         61.73         4.32 o                         
  -1  17   2        643.45        610.33        15.75 o                         
   0  17   2        174.00        182.06         4.16 o                         
   1  17   2        154.01        168.17         4.86 o                         
   2  17   2        166.30        161.59         5.62 o                         
   3  17   2        755.13        808.13        14.18 o                         
   4  17   2         11.08         11.03         1.87 o                         
   5  17   2        943.57        958.16        23.23 o                         
   6  17   2          6.72          6.35         1.61 o                         
   7  17   2          1.39          1.68         1.70 o                         
   8  17   2         51.57         62.01         2.47 o                         
   9  17   2         19.17         15.90         2.91 o                         
  10  17   2          8.53         11.94         3.29 o                         
   1  18   2        420.65        425.65         9.28 o                         
   2  18   2          4.24          4.43         3.65 o                         
   3  18   2        333.19        343.36         6.23 o                         
   4  18   2          0.63          1.68         1.56 o                         
   5  18   2       1001.44        973.54        64.01 o                         
   6  18   2        248.17        262.61        13.17 o                         
   7  18   2          1.46         -1.28         1.28 o                         
   8  18   2         18.78         13.61         2.24 o                         
  -6 -17   3         11.95         10.54         2.44 o                         
  -5 -17   3         66.83         66.54         2.50 o                         
  -4 -17   3        378.62        373.98        10.30 o                         
  -3 -17   3         98.29         83.63         3.26 o                         
  -2 -17   3        528.84        515.94         8.89 o                         
  -1 -17   3        365.25        328.35         7.32 o                         
   0 -17   3          2.51          2.99         3.41 o                         
  -8 -16   3          1.42          1.58         2.83 o                         
  -7 -16   3          5.54          3.42         1.88 o                         
  -6 -16   3          8.13          8.69         1.56 o                         
  -5 -16   3          3.12          2.85         1.69 o                         
  -4 -16   3         72.86         72.91         2.46 o                         
  -3 -16   3        130.69        154.44         2.98 o                         
  -2 -16   3         74.95         66.79         2.53 o                         
  -1 -16   3        143.71        136.11         3.04 o                         
   0 -16   3         14.24         13.64         1.50 o                         
   1 -16   3        319.51        289.87         9.91 o                         
   2 -16   3        700.81        666.70        13.75 o                         
  -9 -15   3        305.95        283.73         5.31 o                         
  -8 -15   3       1736.85       1715.65        32.25 o                         
  -7 -15   3          3.23          1.37         1.41 o                         
  -6 -15   3          6.16          8.71         1.61 o                         
  -5 -15   3        176.10        162.66         5.15 o                         
  -4 -15   3        107.28        100.71         3.41 o                         
  -3 -15   3         46.39         51.57         1.90 o                         
  -2 -15   3        460.94        458.98         7.90 o                         
  -1 -15   3          1.75         -0.04         1.71 o                         
   0 -15   3        360.18        364.56         5.45 o                         
   1 -15   3        801.83        807.98        12.33 o                         
   2 -15   3        464.08        428.63         7.87 o                         
   3 -15   3         39.09         36.47         2.11 o                         
   4 -15   3         79.77         81.56         3.35 o                         
 -10 -14   3         49.15         48.44         2.83 o                         
  -9 -14   3        100.98         97.67         2.57 o                         
  -8 -14   3        122.99        128.22         3.83 o                         
  -7 -14   3       1199.23       1301.67        17.25 o                         
  -6 -14   3        220.05        232.85         3.75 o                         
  -5 -14   3         10.53         10.96         1.63 o                         
  -4 -14   3         18.51         16.13         1.60 o                         
  -3 -14   3          3.61          3.12         1.50 o                         
  -2 -14   3         55.34         49.40         1.80 o                         
  -1 -14   3         50.21         51.21         1.85 o                         
   0 -14   3        158.05        146.33         2.97 o                         
   1 -14   3        498.46        524.57         7.16 o                         
   2 -14   3       2144.30       2252.21        29.19 o                         
   3 -14   3         31.49         28.94         2.34 o                         
   4 -14   3        136.07        133.91         2.86 o                         
   5 -14   3         59.99         58.30         1.97 o                         
   6 -14   3         94.85         86.65         5.06 o                         
 -11 -13   3        325.82        366.22        18.28 o                         
 -10 -13   3        536.65        549.64        10.69 o                         
  -9 -13   3       2164.59       2258.06        27.61 o                         
  -8 -13   3        887.28        845.77        18.03 o                         
  -7 -13   3        748.79        773.21         9.68 o                         
  -6 -13   3        493.65        481.84         7.11 o                         
  -5 -13   3         27.81         38.29         1.95 o                         
  -4 -13   3         18.56         12.90         1.58 o                         
  -3 -13   3        289.33        305.90         4.13 o                         
  -2 -13   3        277.36        258.64         3.51 o                         
  -1 -13   3        463.31        474.49         5.88 o                         
   0 -13   3        770.71        816.87         8.85 o                         
   1 -13   3         79.34         63.48         1.92 o                         
   2 -13   3         31.19         31.97         2.09 o                         
   3 -13   3        551.43        541.01         9.83 o                         
   4 -13   3         10.40         10.76         2.07 o                         
   5 -13   3          0.78          0.79         1.51 o                         
   6 -13   3       1340.14       1394.00        25.77 o                         
   7 -13   3         23.62         17.82         1.39 o                         
 -12 -12   3         18.15         10.05         2.60 o                         
 -11 -12   3          2.07          4.52         1.69 o                         
 -10 -12   3         13.21         20.24         1.78 o                         
  -9 -12   3        417.56        439.01         7.20 o                         
  -8 -12   3        367.03        377.40         5.59 o                         
  -7 -12   3        297.58        308.23         4.51 o                         
  -6 -12   3        417.05        447.34         5.95 o                         
  -5 -12   3        495.12        502.32         6.49 o                         
  -4 -12   3        523.93        526.53         6.70 o                         
  -3 -12   3         59.79         56.51         2.12 o                         
  -2 -12   3          1.95          1.62         1.38 o                         
  -1 -12   3        573.14        587.02         6.54 o                         
   0 -12   3         33.52         28.68         1.78 o                         
   1 -12   3         83.71         81.06         2.42 o                         
   2 -12   3       1614.00       1610.71        15.69 o                         
   3 -12   3       2660.09       2774.20        30.81 o                         
   4 -12   3        612.90        656.99        10.20 o                         
   5 -12   3         14.50         10.89         1.78 o                         
   6 -12   3        100.20        108.18         2.58 o                         
   7 -12   3        304.07        308.90         5.85 o                         
   8 -12   3         96.10         89.73         3.97 o                         
 -12 -11   3        113.52        121.28         3.66 o                         
 -11 -11   3        191.04        167.99         3.44 o                         
 -10 -11   3         25.97         26.93         1.94 o                         
  -9 -11   3          9.44          8.03         1.81 o                         
  -8 -11   3        945.41       1062.03        10.82 o                         
  -7 -11   3       1669.19       1865.90        18.85 o                         
  -6 -11   3       7460.17       7964.04        69.14 o                         
  -5 -11   3       9355.81       9988.94       103.18 o                         
  -4 -11   3       2825.23       2930.45        33.36 o                         
  -3 -11   3         42.97         49.72         1.98 o                         
  -2 -11   3        861.63        816.56         8.88 o                         
  -1 -11   3        343.58        334.35         4.37 o                         
   0 -11   3       1139.18       1094.92        10.24 o                         
   1 -11   3        660.68        662.84         7.37 o                         
   2 -11   3        136.63        135.19         2.51 o                         
   3 -11   3        399.78        400.25         4.64 o                         
   4 -11   3       3099.12       3274.27        39.00 o                         
   5 -11   3       5090.80       5421.85        52.83 o                         
   6 -11   3        270.67        274.72         4.67 o                         
   7 -11   3        687.26        730.10        10.52 o                         
   8 -11   3        104.20        118.31         4.17 o                         
   9 -11   3        246.48        239.28         6.84 o                         
 -13 -10   3          2.83          2.27         2.37 o                         
 -12 -10   3          4.44          1.05         1.58 o                         
 -11 -10   3         75.44         81.61         2.48 o                         
 -10 -10   3         34.19         38.40         1.97 o                         
  -9 -10   3          1.67          2.29         1.63 o                         
  -8 -10   3          2.07          4.43         1.47 o                         
  -7 -10   3         73.99         72.14         2.19 o                         
  -6 -10   3          0.33          0.48         1.58 o                         
  -5 -10   3        327.08        347.02         4.97 o                         
  -4 -10   3       1335.92       1361.25        12.92 o                         
  -3 -10   3        329.34        334.66         4.34 o                         
  -2 -10   3         54.67         61.03         1.79 o                         
  -1 -10   3         46.95         42.38         1.68 o                         
   0 -10   3        198.96        194.78         2.98 o                         
   1 -10   3        187.92        199.65         3.23 o                         
   2 -10   3        480.28        461.38         4.95 o                         
   3 -10   3       1150.95       1123.29        14.61 o                         
   4 -10   3        968.61        966.64        11.39 o                         
   5 -10   3       2781.21       2864.75        28.22 o                         
   6 -10   3         66.24         63.72         2.08 o                         
   7 -10   3        117.51        114.02         2.86 o                         
   8 -10   3       1131.61       1232.16        13.34 o                         
   9 -10   3          0.56         -0.46         1.35 o                         
  10 -10   3        475.71        487.35        17.73 o                         
 -13  -9   3        221.55        227.20         4.86 o                         
 -12  -9   3        124.01        133.34         3.26 o                         
 -11  -9   3         21.53         20.02         1.88 o                         
 -10  -9   3          2.83          9.41         1.62 o                         
  -9  -9   3        311.82        370.60         6.80 o                         
  -8  -9   3        231.97        263.14         5.12 o                         
  -7  -9   3       7348.19       7868.03        62.30 o                         
  -6  -9   3        606.82        703.32         9.49 o                         
  -5  -9   3        152.36        127.53         2.49 o                         
  -4  -9   3       1787.82       1928.74        18.81 o                         
  -3  -9   3        156.24        162.44         3.02 o                         
  -2  -9   3          2.73          1.54         1.31 o                         
  -1  -9   3         17.40         32.25         1.54 o                         
   0  -9   3         30.77         20.03         1.40 o                         
   1  -9   3       1695.94       1652.30        14.78 o                         
   2  -9   3         90.56         95.37         2.10 o                         
   3  -9   3        648.16        655.71         7.48 o                         
   4  -9   3         69.54         79.55         1.96 o                         
   5  -9   3       1716.41       1793.64        16.90 o                         
   6  -9   3       1543.99       1584.99        16.71 o                         
   7  -9   3          0.50          0.41         1.38 o                         
   8  -9   3       1166.54       1166.19        21.41 o                         
   9  -9   3        122.03        120.48         2.43 o                         
  10  -9   3         11.34         13.72         1.52 o                         
 -13  -8   3         92.44         89.67         3.01 o                         
 -12  -8   3          0.24          1.57         1.50 o                         
 -11  -8   3          2.78          4.57         1.77 o                         
 -10  -8   3        252.81        238.87         6.29 o                         
  -9  -8   3         49.06         45.67         1.78 o                         
  -8  -8   3          0.58          1.49         1.44 o                         
  -7  -8   3       1443.99       1487.46        21.07 o                         
  -6  -8   3         16.71         13.94         1.47 o                         
  -5  -8   3         81.28         79.59         1.96 o                         
  -4  -8   3        229.85        244.26         3.23 o                         
  -3  -8   3          6.46          5.81         1.73 o                         
  -2  -8   3        176.29        162.46         4.15 o                         
  -1  -8   3       1278.70       1309.91        13.84 o                         
   0  -8   3        309.60        323.78         4.52 o                         
   1  -8   3       1151.61       1240.40        12.55 o                         
   2  -8   3        245.71        239.98         3.57 o                         
   3  -8   3         53.10         50.52         1.76 o                         
   4  -8   3          2.90          3.22         1.41 o                         
   5  -8   3         63.74         53.73         1.83 o                         
   6  -8   3          0.02          0.39         1.43 o                         
   7  -8   3        139.96        143.44         2.65 o                         
   8  -8   3        912.64        934.24        16.81 o                         
   9  -8   3        437.92        455.58         9.79 o                         
  10  -8   3         52.58         55.34         1.76 o                         
  11  -8   3        236.25        251.60         5.53 o                         
 -13  -7   3         11.04         14.77         1.73 o                         
 -12  -7   3        305.31        283.69         5.88 o                         
 -11  -7   3        285.07        270.68         4.43 o                         
 -10  -7   3        281.34        224.61         6.06 o                         
  -9  -7   3        384.14        299.62         4.16 o                         
  -8  -7   3       3084.23       2942.60        33.44 o                         
  -7  -7   3         46.41         55.71         1.61 o                         
  -6  -7   3        937.98        887.57         8.06 o                         
  -5  -7   3        104.51        114.22         2.03 o                         
  -4  -7   3      11748.44      12655.99       107.10 o                         
  -3  -7   3       1366.82       1539.51        17.52 o                         
  -2  -7   3       5445.82       5703.64        63.75 o                         
  -1  -7   3        303.83        415.46         7.18 o                         
   0  -7   3        133.90        220.95         4.43 o                         
   1  -7   3       6079.41       6472.56        86.81 o                         
   2  -7   3       4243.27       4230.03        60.72 o                         
   3  -7   3          0.49          1.36         1.42 o                         
   4  -7   3       2105.79       2059.02        21.53 o                         
   5  -7   3        621.99        610.88         6.44 o                         
   6  -7   3       3622.60       3851.00        29.36 o                         
   7  -7   3       6672.41       7008.28        52.18 o                         
   8  -7   3        269.34        270.09         4.66 o                         
   9  -7   3         65.33         67.23         2.02 o                         
  10  -7   3          2.68          4.72         1.42 o                         
  11  -7   3        431.61        405.36        10.57 o                         
  12  -7   3        942.38        859.70        21.76 o                         
 -13  -6   3        411.64        427.67        12.14 o                         
 -12  -6   3         47.21         48.97         2.12 o                         
 -11  -6   3          5.61          6.80         1.83 o                         
 -10  -6   3          6.85          7.97         1.94 o                         
  -9  -6   3        229.25        202.46         3.48 o                         
  -8  -6   3        138.48        123.62         2.69 o                         
  -7  -6   3         24.05         20.61         1.38 o                         
  -6  -6   3          0.78          1.30         1.19 o                         
  -5  -6   3       3364.73       3382.41        30.75 o                         
  -4  -6   3          1.47          3.84         1.31 o                         
  -3  -6   3        172.01        167.93         2.71 o                         
  -2  -6   3         44.46         50.65         1.66 o                         
  -1  -6   3         60.94         60.98         2.05 o                         
   0  -6   3         68.33         57.13         2.42 o                         
   1  -6   3        131.51        149.49         5.18 o                         
   2  -6   3        382.21        378.37         6.34 o                         
   3  -6   3        192.00        162.24         4.33 o                         
   4  -6   3        238.34        193.21         2.98 o                         
   5  -6   3          0.48          2.21         1.24 o                         
   6  -6   3        681.14        704.14         6.17 o                         
   7  -6   3       4313.33       4368.57        33.03 o                         
   8  -6   3        408.42        401.73         6.90 o                         
   9  -6   3        394.13        427.95         6.09 o                         
  10  -6   3        427.00        429.70         7.19 o                         
  11  -6   3        188.94        188.58         4.71 o                         
  12  -6   3        253.31        273.54         6.62 o                         
 -13  -5   3       2439.13       2569.28        51.65 o                         
 -12  -5   3          0.29         -0.84         1.71 o                         
 -11  -5   3       3217.99       3452.93        38.75 o                         
 -10  -5   3         95.18         96.40         2.66 o                         
  -9  -5   3        174.06        152.97         2.85 o                         
  -8  -5   3         24.40         20.06         1.41 o                         
  -7  -5   3        171.84        160.59         2.66 o                         
  -6  -5   3       1351.63       1355.37        12.66 o                         
  -5  -5   3         87.75        131.59         3.09 o                         
  -4  -5   3          7.41          3.47         1.45 o                         
  -3  -5   3       5055.58       5304.46        46.68 o                         
  -2  -5   3        587.83        554.01         7.12 o                         
  -1  -5   3      12697.36      13119.83       134.71 o                         
   0  -5   3        453.72        464.76         8.12 o                         
   1  -5   3       1529.05       1572.16        19.51 o                         
   2  -5   3       1179.32       1185.86        23.05 o                         
   3  -5   3        732.24        738.25        11.40 o                         
   4  -5   3       5822.44       5869.09        78.67 o                         
   5  -5   3          5.30          4.01         1.09 o                         
   6  -5   3       3894.99       4022.68        31.90 o                         
   7  -5   3       7886.13       8216.13        60.50 o                         
   8  -5   3        251.42        248.58         3.18 o                         
   9  -5   3       1447.22       1472.95        24.02 o                         
  10  -5   3         29.07         30.36         1.64 o                         
  11  -5   3         52.63         49.73         2.05 o                         
  12  -5   3         78.35         88.73         2.65 o                         
  13  -5   3         38.80         31.98         1.99 o                         
 -14  -4   3        152.54        153.61         5.03 o                         
 -13  -4   3       1622.08       1724.80        25.66 o                         
 -12  -4   3        630.56        635.32        17.91 o                         
 -11  -4   3          2.89          0.99         2.09 o                         
 -10  -4   3         35.31         36.80         2.10 o                         
  -9  -4   3       1207.48       1200.53        16.77 o                         
  -8  -4   3        455.51        434.63         5.91 o                         
  -7  -4   3         46.55         36.49         1.55 o                         
  -6  -4   3        182.75        193.20         3.35 o                         
  -5  -4   3        490.75        500.37         6.56 o                         
  -4  -4   3        135.78        128.49         2.90 o                         
  -3  -4   3       1441.85       1394.91        15.67 o                         
  -2  -4   3        978.39       1021.06        10.59 o                         
  -1  -4   3        563.53        561.69         6.21 o                         
   0  -4   3       4982.69       4829.83        72.78 o                         
   1  -4   3        799.30        796.15        11.19 o                         
   2  -4   3       1801.85       1895.35        37.81 o                         
   3  -4   3       1061.76       1148.16        20.22 o                         
   4  -4   3        811.46        767.84        10.82 o                         
   5  -4   3        363.19        388.72         6.38 o                         
   6  -4   3        439.18        420.96         4.76 o                         
   7  -4   3       1410.52       1470.61        12.51 o                         
   8  -4   3        131.96        143.12         2.70 o                         
   9  -4   3        106.26        111.42         2.32 o                         
  10  -4   3        323.40        316.44         5.66 o                         
  11  -4   3          1.42          2.49         1.45 o                         
  12  -4   3          2.69          0.88         1.54 o                         
  13  -4   3         57.47         65.44         2.56 o                         
 -14  -3   3       1078.41        963.52        20.28 o                         
 -13  -3   3          8.16         15.21         1.90 o                         
 -12  -3   3        811.65        865.03        19.22 o                         
 -11  -3   3          4.82          3.67         2.00 o                         
 -10  -3   3        552.68        567.97         8.76 o                         
  -9  -3   3       1082.65       1075.92        16.03 o                         
  -8  -3   3         11.86          4.12         1.44 o                         
  -7  -3   3         19.53          6.43         1.38 o                         
  -6  -3   3       2209.51       2054.58        26.40 o                         
  -5  -3   3       1531.58       1472.55        21.06 o                         
  -4  -3   3       7407.48       7589.30        87.61 o                         
  -3  -3   3      11009.34      11397.03       117.53 o                         
  -2  -3   3        805.38        692.72         8.54 o                         
  -1  -3   3       4876.08       4784.21        53.93 o                         
   0  -3   3       5693.52       6119.70       100.39 o                         
   1  -3   3          1.59          8.48         1.32 o                         
   2  -3   3      10978.39      11606.09       158.98 o                         
   3  -3   3       2618.36       2955.33        49.37 o                         
   4  -3   3        221.68        245.49         4.29 o                         
   5  -3   3       7528.63       7778.98        84.82 o                         
   6  -3   3      10558.64      10804.35       161.50 o                         
   7  -3   3        609.42        488.99         5.23 o                         
   8  -3   3        932.07       1026.57         9.27 o                         
   9  -3   3       5558.15       5773.13        49.87 o                         
  10  -3   3        342.94        364.29         5.55 o                         
  11  -3   3        456.88        497.84         6.91 o                         
  12  -3   3        305.37        307.66         8.79 o                         
  13  -3   3        231.56        223.76         6.98 o                         
 -14  -2   3         14.32          7.61         2.58 o                         
 -13  -2   3         87.93         85.97         2.61 o                         
 -12  -2   3        205.26        191.79         3.98 o                         
 -11  -2   3          1.02          2.04         1.67 o                         
 -10  -2   3        289.32        277.49         7.20 o                         
  -9  -2   3         28.73         24.25         1.54 o                         
  -8  -2   3          7.21         13.26         1.41 o                         
  -7  -2   3        110.33         94.73         2.29 o                         
  -6  -2   3       1870.32       1828.41        24.14 o                         
  -5  -2   3          0.85          1.40         1.20 o                         
  -4  -2   3        266.55        234.58         4.14 o                         
  -3  -2   3        421.42        415.45         5.62 o                         
  -2  -2   3       1683.50       1582.99        20.39 o                         
  -1  -2   3       1086.93       1025.08        24.31 o                         
   0  -2   3       2070.71       1947.47        32.69 o                         
   1  -2   3       2870.43       2809.34        33.40 o                         
   2  -2   3        110.69        105.53         2.36 o                         
   3  -2   3          0.19          2.60         2.05 o                         
   4  -2   3        222.11        231.45         5.60 o                         
   5  -2   3        565.86        558.52         7.98 o                         
   6  -2   3        283.67        276.86         6.58 o                         
   7  -2   3          7.04          1.17         1.19 o                         
   8  -2   3         98.57        107.95         2.13 o                         
   9  -2   3       4778.08       4978.65        43.18 o                         
  10  -2   3        157.11        172.82         2.88 o                         
  11  -2   3        535.99        534.78         6.51 o                         
  12  -2   3        115.37        109.29         2.39 o                         
  13  -2   3          1.42          0.56         1.70 o                         
  14  -2   3        544.07        578.14        33.72 o                         
 -13  -1   3          1.46          2.61         1.92 o                         
 -12  -1   3         11.91          8.78         2.24 o                         
 -11  -1   3        198.16        196.08         4.43 o                         
 -10  -1   3          0.67          0.61         1.65 o                         
  -9  -1   3          3.19          4.10         1.38 o                         
  -8  -1   3       1149.49       1121.00         9.85 o                         
  -7  -1   3        716.93        576.02         6.25 o                         
  -6  -1   3        134.33        126.57         3.09 o                         
  -5  -1   3       4557.46       4627.37        50.83 o                         
  -4  -1   3        355.31        344.48         4.87 o                         
  -3  -1   3        512.58        538.86         8.41 o                         
  -2  -1   3        691.86        743.41        13.38 o                         
  -1  -1   3        282.02        269.06         6.04 o                         
   0  -1   3       1203.17       1141.75        27.79 o                         
   1  -1   3       3823.11       4335.23        81.93 o                         
   2  -1   3      24488.77      25863.59       352.41 o                         
   3  -1   3      23261.39      23009.16       339.37 o                         
   4  -1   3        375.87        380.45         5.94 o                         
   5  -1   3       1790.13       1996.42        21.60 o                         
   6  -1   3        298.52        290.05         3.82 o                         
   7  -1   3        473.76        517.96         5.54 o                         
   8  -1   3         93.36         88.77         1.67 o                         
   9  -1   3          2.78          2.71         1.33 o                         
  10  -1   3        290.84        294.26         4.67 o                         
  11  -1   3        131.29        140.92         2.62 o                         
  12  -1   3       2612.78       2813.96        29.04 o                         
  13  -1   3        199.33        210.75         3.77 o                         
  14  -1   3        183.54        160.47         6.07 o                         
 -13   0   3         52.07         55.18         2.69 o                         
 -12   0   3         19.86         14.30         1.91 o                         
 -11   0   3       2181.83       2298.46        46.83 o                         
 -10   0   3         28.33         20.46         2.16 o                         
  -9   0   3        150.67        129.07         2.42 o                         
  -8   0   3       3987.07       3930.05        32.01 o                         
  -7   0   3        113.96        106.03         1.94 o                         
  -6   0   3       1713.31       1669.60        17.01 o                         
  -5   0   3         30.16         27.21         1.60 o                         
  -4   0   3       2078.30       2031.10        24.29 o                         
  -3   0   3       1007.24        982.23        14.17 o                         
  -2   0   3        189.37        189.55         3.81 o                         
  -1   0   3       2956.63       2711.75        44.65 o                         
   0   0   3        105.19        115.10         4.41 o                         
   1   0   3         24.46         26.24         1.94 o                         
   2   0   3        649.18        594.39         8.70 o                         
   3   0   3        404.72        385.67         5.37 o                         
   4   0   3        337.28        303.58         4.32 o                         
   5   0   3       1684.07       1777.21        19.26 o                         
   6   0   3          0.31         -0.39         1.35 o                         
   7   0   3          2.41          2.20         1.39 o                         
   8   0   3         37.57         32.42         1.31 o                         
   9   0   3         53.17         48.78         1.44 o                         
  10   0   3        363.75        345.66         4.64 o                         
  11   0   3        653.60        689.72         7.07 o                         
  12   0   3          8.87          8.98         1.54 o                         
  13   0   3        439.31        452.03         8.53 o                         
  14   0   3        459.15        425.37        17.37 o                         
 -13   1   3        430.18        473.28        17.04 o                         
 -12   1   3        381.96        388.65         7.10 o                         
 -11   1   3        266.40        259.92         4.52 o                         
 -10   1   3        868.98        855.56        11.58 o                         
  -9   1   3        885.96        967.90         9.39 o                         
  -8   1   3       4974.83       4904.82        40.87 o                         
  -7   1   3        380.74        419.14         5.48 o                         
  -6   1   3        653.49        696.68         9.00 o                         
  -5   1   3       1109.18       1244.28        11.80 o                         
  -4   1   3       3574.21       3600.54        37.67 o                         
  -3   1   3       6423.75       6252.59        85.42 o                         
  -2   1   3       2102.20       1868.65        35.03 o                         
  -1   1   3        137.35        120.85         2.32 o                         
   0   1   3      14470.77      14632.54       335.96 o                         
   1   1   3      45539.63      44169.13      1004.93 o                         
   2   1   3      39265.30      38401.46       740.42 o                         
   3   1   3       5610.91       5065.47        74.37 o                         
   4   1   3        370.84        313.96         4.13 o                         
   5   1   3         30.17         36.98         1.54 o                         
   6   1   3         78.54        102.98         2.28 o                         
   7   1   3       3584.29       3772.51        34.93 o                         
   8   1   3       4804.84       4787.34        35.98 o                         
   9   1   3        702.83        638.34         6.72 o                         
  10   1   3        153.00        179.61         2.56 o                         
  11   1   3       1692.09       1813.01        18.21 o                         
  12   1   3       1800.80       1919.23        17.31 o                         
  13   1   3          1.23          3.35         1.46 o                         
  14   1   3         15.16          8.55         2.19 o                         
  15   1   3        166.87        143.89         5.69 o                         
 -13   2   3          6.04          6.59         1.62 o                         
 -12   2   3          4.54          6.35         1.60 o                         
 -11   2   3         95.39        107.05         2.83 o                         
 -10   2   3       1972.49       2055.30        30.58 o                         
  -9   2   3         76.69         67.90         2.10 o                         
  -8   2   3        475.84        452.24         5.52 o                         
  -7   2   3         53.29         52.36         1.67 o                         
  -6   2   3       1171.08       1082.93        10.78 o                         
  -5   2   3          9.68         17.49         1.51 o                         
  -4   2   3       5531.45       5567.59        73.29 o                         
  -3   2   3       3065.31       3071.11        47.89 o                         
  -2   2   3        722.58        661.94         9.02 o                         
  -1   2   3        707.15        652.44         9.22 o                         
   0   2   3       1136.56       1050.55        14.56 o                         
   1   2   3        516.05        516.32        12.60 o                         
   2   2   3         45.15         56.09         1.58 o                         
   3   2   3       2818.45       2549.03        33.00 o                         
   4   2   3        194.27        168.55         3.69 o                         
   5   2   3        174.55        148.92         7.16 o                         
   6   2   3         53.10         34.49         2.65 o                         
   7   2   3        155.04        166.55         2.81 o                         
   8   2   3        207.77        244.70         3.20 o                         
   9   2   3         29.12         25.28         1.19 o                         
  10   2   3          9.26         14.53         1.24 o                         
  11   2   3        327.53        355.31         4.29 o                         
  12   2   3         27.13         23.81         1.79 o                         
  13   2   3         36.82         32.26         2.14 o                         
  14   2   3        220.00        228.59         6.51 o                         
  15   2   3         18.42         16.98         3.21 o                         
 -12   3   3         16.15         17.99         1.80 o                         
 -11   3   3        825.92        893.78        12.71 o                         
 -10   3   3          0.25         -0.49         1.81 o                         
  -9   3   3        812.19        781.86         9.36 o                         
  -8   3   3        388.43        372.21         4.82 o                         
  -7   3   3         46.18         48.36         1.73 o                         
  -6   3   3       1595.15       1627.69        13.97 o                         
  -5   3   3       1299.36       1225.73        15.51 o                         
  -4   3   3      11919.96      13537.53       165.78 o                         
  -3   3   3      12981.70      13493.14       145.60 o                         
  -2   3   3         10.92         26.38         3.84 o                         
  -1   3   3       1266.14       1200.83        19.63 o                         
   0   3   3       5259.06       5406.45        20.82 o                         
   1   3   3       2773.99       2856.31        35.72 o                         
   2   3   3      31443.33      29986.03       434.31 o                         
   3   3   3       1695.57       1646.81        22.64 o                         
   4   3   3      10105.29      10083.86       117.23 o                         
   5   3   3         86.42        102.79         2.09 o                         
   6   3   3         92.23        176.88         3.92 o                         
   7   3   3       1097.88       1180.06        13.01 o                         
   8   3   3      13852.83      14287.00       105.12 o                         
   9   3   3        372.51        375.37         3.62 o                         
  10   3   3         97.55         64.99         1.65 o                         
  11   3   3         36.23         42.87         1.64 o                         
  12   3   3         10.07         10.23         1.52 o                         
  13   3   3         18.89         16.11         1.77 o                         
  14   3   3        576.93        576.35        17.58 o                         
  15   3   3         15.42         12.13         1.70 o                         
 -12   4   3        136.49        122.87         3.19 o                         
 -11   4   3         16.37         11.53         1.91 o                         
 -10   4   3          1.97          1.96         2.29 o                         
  -9   4   3        328.50        332.35         6.64 o                         
  -8   4   3        165.81        167.43         3.25 o                         
  -7   4   3       1813.36       1768.87        14.91 o                         
  -6   4   3        324.13        290.60         4.38 o                         
  -5   4   3        555.57        548.41         5.94 o                         
  -4   4   3         19.98         10.48         1.34 o                         
  -3   4   3        393.65        388.77         5.73 o                         
  -2   4   3          1.41          2.03         1.42 o                         
  -1   4   3       3344.33       3131.69        83.42 o                         
   0   4   3         90.54        112.98         3.96 o                         
   1   4   3       1164.25       1064.21        13.97 o                         
   2   4   3        309.99        285.62         5.13 o                         
   3   4   3        108.27         96.10         2.47 o                         
   4   4   3        891.97        872.32        10.61 o                         
   5   4   3        155.32        146.79         3.50 o                         
   6   4   3        264.89        263.44         5.11 o                         
   7   4   3        166.01        207.66         3.86 o                         
   8   4   3        445.94        406.72         3.99 o                         
   9   4   3        255.01        258.80         3.03 o                         
  10   4   3         60.34         59.66         1.72 o                         
  11   4   3          2.10          1.08         1.45 o                         
  12   4   3         57.69         48.67         2.01 o                         
  13   4   3         34.14         33.43         1.99 o                         
  14   4   3         31.04         21.50         2.39 o                         
  15   4   3        444.44        413.66        16.94 o                         
 -12   5   3         69.38         54.08         6.14 o                         
 -11   5   3         58.20         64.70         2.67 o                         
 -10   5   3        449.35        443.01         9.35 o                         
  -9   5   3        171.99        169.56         3.49 o                         
  -8   5   3          1.30          7.62         1.58 o                         
  -7   5   3        252.33        253.37         4.41 o                         
  -6   5   3        405.59        347.76         3.84 o                         
  -5   5   3        946.24        858.48         7.53 o                         
  -4   5   3       3373.99       3426.68        33.29 o                         
  -3   5   3       6195.64       6479.92        67.16 o                         
  -2   5   3       5028.25       5510.18        67.94 o                         
  -1   5   3       1961.29       1819.16        27.61 o                         
   0   5   3       1651.38       1702.05        26.23 o                         
   1   5   3       4313.20       4770.40        62.70 o                         
   2   5   3        344.37        337.98         5.02 o                         
   3   5   3      17307.26      17513.54       201.58 o                         
   4   5   3       2599.78       2729.48        38.61 o                         
   5   5   3       2155.45       2134.38        22.40 o                         
   6   5   3        169.02        146.48         2.86 o                         
   7   5   3       1500.36       1529.99        16.15 o                         
   8   5   3        163.23        187.99         2.92 o                         
   9   5   3        259.09        251.13         3.86 o                         
  10   5   3        612.34        604.47         6.67 o                         
  11   5   3       1102.42       1139.67        14.07 o                         
  12   5   3         46.53         52.48         2.12 o                         
  13   5   3        662.72        688.55        12.73 o                         
  14   5   3         62.41         56.51         2.02 o                         
  15   5   3       1703.98       1539.19        47.46 o                         
 -11   6   3        286.37        307.69         7.01 o                         
 -10   6   3        563.93        579.31         8.24 o                         
  -9   6   3        181.22        174.68         3.57 o                         
  -8   6   3        185.29        143.87         3.62 o                         
  -7   6   3        623.90        600.96         8.55 o                         
  -6   6   3        444.04        421.27         5.00 o                         
  -5   6   3        392.96        375.76         4.88 o                         
  -4   6   3         16.97         25.94         1.34 o                         
  -3   6   3        159.71        183.60         5.13 o                         
  -2   6   3       6049.12       6265.31        70.25 o                         
  -1   6   3         32.97         32.76         2.52 o                         
   0   6   3       3467.97       3167.72        38.13 o                         
   1   6   3       1161.57       1114.53        16.52 o                         
   2   6   3         30.43         19.24         1.52 o                         
   3   6   3        228.40        248.77         4.81 o                         
   4   6   3       1047.40       1075.64        14.71 o                         
   5   6   3         14.61         16.27         1.36 o                         
   6   6   3       1065.56       1094.48        18.57 o                         
   7   6   3        152.08        156.38         4.02 o                         
   8   6   3         87.37         69.14         1.64 o                         
   9   6   3          7.36         10.02         1.23 o                         
  10   6   3        133.35        127.98         2.39 o                         
  11   6   3         27.30         17.37         1.65 o                         
  12   6   3          0.22         -0.50         1.81 o                         
  13   6   3        603.60        581.75        10.47 o                         
  14   6   3          3.84          3.34         1.55 o                         
  15   6   3        363.66        363.69        15.49 o                         
 -11   7   3        444.33        454.74        12.74 o                         
 -10   7   3       1144.69       1199.55        23.10 o                         
  -9   7   3         74.71         79.00         2.64 o                         
  -8   7   3         21.97          6.54         1.65 o                         
  -7   7   3         77.19         82.64         2.27 o                         
  -6   7   3        693.31        629.28         6.96 o                         
  -5   7   3       1254.94       1186.79        10.98 o                         
  -4   7   3        250.28        255.71         3.26 o                         
  -3   7   3        312.42        364.85         6.64 o                         
  -2   7   3       2321.84       2707.45        33.14 o                         
  -1   7   3       1441.22       1640.12        18.19 o                         
   0   7   3       1569.85       1735.14        20.24 o                         
   1   7   3        597.56        624.07        10.50 o                         
   2   7   3       1656.32       1525.57        25.18 o                         
   3   7   3         13.88          4.96         1.52 o                         
   4   7   3        764.66        822.10         9.06 o                         
   5   7   3       4833.76       5238.54        71.00 o                         
   6   7   3         29.23         40.84         1.83 o                         
   7   7   3       1800.22       1912.13        17.93 o                         
   8   7   3        497.95        433.17         4.32 o                         
   9   7   3        795.29        887.36         8.22 o                         
  10   7   3       5197.64       5555.36        66.22 o                         
  11   7   3        158.81        168.78         3.23 o                         
  12   7   3        373.03        394.59         8.04 o                         
  13   7   3          3.34          0.47         1.65 o                         
  14   7   3        572.11        573.77        14.62 o                         
  15   7   3          0.19         -1.07         1.52 o                         
 -10   8   3        862.33        863.56        49.00 o                         
  -9   8   3        423.87        399.20        10.05 o                         
  -8   8   3        277.13        263.48         4.67 o                         
  -7   8   3        308.71        284.39         4.38 o                         
  -6   8   3        797.03        793.87         8.06 o                         
  -5   8   3          3.82          4.72         1.64 o                         
  -4   8   3       1119.50       1126.94        10.63 o                         
  -3   8   3        790.19        729.48         7.00 o                         
  -2   8   3         28.96         18.94         1.75 o                         
  -1   8   3       2117.09       2206.43        25.73 o                         
   0   8   3       4072.19       4036.53        44.50 o                         
   1   8   3        702.82        701.64         9.17 o                         
   2   8   3        294.17        309.14         6.46 o                         
   3   8   3       1623.42       1651.23        19.38 o                         
   4   8   3         55.63         53.77         2.18 o                         
   5   8   3        388.51        376.14         5.89 o                         
   6   8   3        295.61        305.65         4.69 o                         
   7   8   3        255.94        258.81         3.25 o                         
   8   8   3        265.58        260.09         3.22 o                         
   9   8   3        226.49        231.08         3.34 o                         
  10   8   3        165.25        161.54         2.72 o                         
  11   8   3        268.55        240.68         4.80 o                         
  12   8   3          3.10         -1.71         1.71 o                         
  13   8   3         15.84         13.85         1.60 o                         
  14   8   3        771.54        765.42        20.87 o                         
  15   8   3        331.64        263.17         6.36 o                         
 -10   9   3          2.76          7.33         1.75 o                         
  -9   9   3         84.03        105.14         3.02 o                         
  -8   9   3         80.82         85.89         2.62 o                         
  -7   9   3         74.46         81.72         2.70 o                         
  -6   9   3       1708.65       1827.58        18.08 o                         
  -5   9   3         10.53         24.38         1.67 o                         
  -4   9   3          0.86         -0.74         1.35 o                         
  -3   9   3       1879.31       1736.93        17.10 o                         
  -2   9   3        573.31        636.46         6.93 o                         
  -1   9   3       2630.44       2652.24        21.83 o                         
   0   9   3         13.79         15.66         1.14 o                         
   1   9   3       1927.35       1803.76        23.71 o                         
   2   9   3       1080.25       1112.87        19.92 o                         
   3   9   3        757.59        869.74        12.20 o                         
   4   9   3        554.05        615.45         6.26 o                         
   5   9   3          0.41          2.06         1.25 o                         
   6   9   3        128.79        129.48         2.36 o                         
   7   9   3        725.01        679.69         7.77 o                         
   8   9   3        451.39        464.80         5.45 o                         
   9   9   3        978.06       1004.29        10.14 o                         
  10   9   3         39.64         29.67         1.58 o                         
  11   9   3        396.32        372.18         7.10 o                         
  12   9   3         10.34         11.02         1.51 o                         
  13   9   3          2.54          0.12         1.81 o                         
  14   9   3         90.78         75.07         2.36 o                         
  15   9   3        190.43        160.03         5.17 o                         
  -9  10   3        362.96        372.19         8.33 o                         
  -8  10   3         66.13         67.69         2.35 o                         
  -7  10   3         10.67         10.06         1.67 o                         
  -6  10   3        461.95        469.85         5.75 o                         
  -5  10   3        162.23        132.73         2.85 o                         
  -4  10   3        773.25        806.99         8.16 o                         
  -3  10   3        800.24        733.25         9.39 o                         
  -2  10   3        124.78        113.44         2.39 o                         
  -1  10   3        336.83        312.69         3.83 o                         
   0  10   3       1827.83       1822.72        15.17 o                         
   1  10   3        597.04        559.23         5.14 o                         
   2  10   3        800.84        726.81         8.86 o                         
   3  10   3        483.41        479.88         4.56 o                         
   4  10   3       1311.67       1252.21         9.94 o                         
   5  10   3        432.87        393.30         3.95 o                         
   6  10   3        799.85        735.46         8.70 o                         
   7  10   3        121.11        101.37         2.48 o                         
   8  10   3        319.72        325.01         6.01 o                         
   9  10   3        110.84        108.76         2.42 o                         
  10  10   3        453.55        456.86         7.58 o                         
  11  10   3        137.21        143.80         3.61 o                         
  12  10   3        244.82        213.93         7.27 o                         
  13  10   3         77.49         78.56         2.79 o                         
  14  10   3         12.26          8.78         2.24 o                         
  -8  11   3        147.90        123.43         3.30 o                         
  -7  11   3        655.37        732.55         9.74 o                         
  -6  11   3         92.41         84.61         2.30 o                         
  -5  11   3        156.78        159.59         3.16 o                         
  -4  11   3       4042.81       4114.68        35.07 o                         
  -3  11   3       1249.11       1372.23        15.80 o                         
  -2  11   3        698.86        692.08        13.39 o                         
  -1  11   3       2457.90       2479.37        32.64 o                         
   0  11   3       4576.53       4479.92        48.41 o                         
   1  11   3        493.89        446.78         5.45 o                         
   2  11   3        241.02        230.36         2.93 o                         
   3  11   3       1235.90       1217.23        12.69 o                         
   4  11   3       3686.21       3842.65        38.82 o                         
   5  11   3        151.26        171.85         2.45 o                         
   6  11   3        937.14        918.91         7.79 o                         
   7  11   3       4183.41       4388.83        54.83 o                         
   8  11   3        145.75        150.40         2.89 o                         
   9  11   3       1881.06       1947.87        23.65 o                         
  10  11   3       4850.70       5212.39        60.58 o                         
  11  11   3        298.95        305.36         7.41 o                         
  12  11   3        174.26        168.24         4.52 o                         
  13  11   3        241.41        251.63         5.79 o                         
  14  11   3        339.45        318.10        12.50 o                         
  -8  12   3         15.46         17.26         2.20 o                         
  -7  12   3        836.77        890.98        13.07 o                         
  -6  12   3        268.64        318.95         4.49 o                         
  -5  12   3          7.42          7.72         1.56 o                         
  -4  12   3        922.15        946.00         9.64 o                         
  -3  12   3         13.79         10.59         1.63 o                         
  -2  12   3        332.40        329.48         5.16 o                         
  -1  12   3        995.43        911.38        15.69 o                         
   0  12   3         75.42         59.31         2.31 o                         
   1  12   3        579.53        597.61         7.86 o                         
   2  12   3        253.61        264.82         3.89 o                         
   3  12   3         68.23         63.23         1.89 o                         
   4  12   3        381.55        338.54         5.28 o                         
   5  12   3        292.26        290.96         3.93 o                         
   6  12   3         74.19         70.22         1.83 o                         
   7  12   3        327.06        327.05         4.42 o                         
   8  12   3        156.01        142.41         3.46 o                         
   9  12   3        726.92        738.63         8.33 o                         
  10  12   3        157.86        177.39         4.52 o                         
  11  12   3         85.91         88.58         3.04 o                         
  12  12   3          1.58          1.79         1.85 o                         
  13  12   3         21.66         19.66         2.08 o                         
  14  12   3          7.77          5.80         2.57 o                         
  -7  13   3        525.41        519.17        10.23 o                         
  -6  13   3         41.54         44.21         2.43 o                         
  -5  13   3          1.65          2.13         1.78 o                         
  -4  13   3       1170.51       1207.33        13.97 o                         
  -3  13   3        211.54        195.78         3.73 o                         
  -2  13   3        223.02        243.76         4.07 o                         
  -1  13   3         73.46         76.93         2.78 o                         
   0  13   3         15.11         14.34         1.73 o                         
   1  13   3          7.57          4.82         1.44 o                         
   2  13   3       1017.34        968.50        10.03 o                         
   3  13   3        924.79        878.43         8.83 o                         
   4  13   3         77.68         67.75         2.10 o                         
   5  13   3       1097.10       1107.84        16.23 o                         
   6  13   3         72.46         60.53         2.11 o                         
   7  13   3       1509.95       1544.12        22.88 o                         
   8  13   3         91.52         70.43         2.35 o                         
   9  13   3         97.23        103.42         3.02 o                         
  10  13   3        163.01        138.73         3.90 o                         
  11  13   3         50.17         49.16         2.24 o                         
  12  13   3        533.80        563.12        17.63 o                         
  13  13   3        862.41        856.75        40.38 o                         
  -6  14   3        178.36        185.26         7.74 o                         
  -5  14   3        143.55        124.74         2.82 o                         
  -4  14   3        832.58        879.85        14.54 o                         
  -3  14   3         27.72         30.48         2.07 o                         
  -2  14   3          7.40          9.74         1.89 o                         
  -1  14   3        150.41        151.71         3.58 o                         
   0  14   3         32.31         27.56         2.07 o                         
   1  14   3          8.17          3.25         1.53 o                         
   2  14   3          9.63          4.27         1.48 o                         
   3  14   3        678.09        623.28         8.38 o                         
   4  14   3        101.47        108.02         2.37 o                         
   5  14   3          3.14          2.02         1.78 o                         
   6  14   3        516.30        525.36        12.85 o                         
   7  14   3         17.87         18.78         1.97 o                         
   8  14   3         86.68         84.25         2.60 o                         
   9  14   3        125.74        125.05         2.94 o                         
  10  14   3        167.70        167.05         3.82 o                         
  11  14   3        291.52        281.90         6.83 o                         
  12  14   3         81.70         65.43         1.99 o                         
  13  14   3         24.69         19.00         2.12 o                         
  -5  15   3        138.56        109.85         4.28 o                         
  -4  15   3        147.13        144.42         3.59 o                         
  -3  15   3        805.82        893.72        14.13 o                         
  -2  15   3        937.29        973.28        12.82 o                         
  -1  15   3        838.47        886.46        11.27 o                         
   0  15   3        330.20        360.80         6.35 o                         
   1  15   3         68.21         61.68         2.54 o                         
   2  15   3        667.29        592.98         6.79 o                         
   3  15   3        793.06        753.08         9.87 o                         
   4  15   3        175.32        119.56         3.64 o                         
   5  15   3         33.02         20.56         1.87 o                         
   6  15   3        155.69        145.29         3.96 o                         
   7  15   3         38.20         26.51         1.85 o                         
   8  15   3         18.60         20.72         1.73 o                         
   9  15   3        754.83        741.28        19.69 o                         
  10  15   3        454.75        460.70        16.88 o                         
  11  15   3        159.01        156.29         5.48 o                         
  12  15   3       1260.66       1094.43        18.28 o                         
  -3  16   3        450.41        402.37        17.94 o                         
  -2  16   3        748.22        740.00        10.21 o                         
  -1  16   3         17.45         20.36         1.86 o                         
   0  16   3        232.70        230.20         4.68 o                         
   1  16   3          1.44         -0.53         1.73 o                         
   2  16   3         30.23         28.57         1.86 o                         
   3  16   3          9.81          9.85         1.67 o                         
   4  16   3        183.47        195.89         3.89 o                         
   5  16   3          1.23          0.33         2.26 o                         
   6  16   3        172.37        181.42         4.28 o                         
   7  16   3        144.14        146.58         5.57 o                         
   8  16   3        754.03        829.14        13.16 o                         
   9  16   3         16.14         19.26         1.65 o                         
  10  16   3         19.76         15.19         2.27 o                         
  11  16   3        136.05        143.67         6.00 o                         
  -2  17   3          1.20          0.21         2.55 o                         
  -1  17   3        108.10         82.52         3.91 o                         
   0  17   3        106.11        121.56         3.37 o                         
   1  17   3        127.86        143.94         3.83 o                         
   2  17   3        356.09        384.67         8.44 o                         
   3  17   3          2.66          2.15         1.80 o                         
   4  17   3        282.85        318.21         6.43 o                         
   5  17   3         68.97         58.43         2.06 o                         
   6  17   3         36.67         31.97         1.97 o                         
   7  17   3         40.70         55.62         2.60 o                         
   8  17   3         55.45         57.20         2.46 o                         
   9  17   3        382.15        406.53         9.89 o                         
  10  17   3        105.85        104.46         2.97 o                         
   0  18   3        338.29        299.02         6.77 o                         
   1  18   3          4.38          2.38         1.57 o                         
   2  18   3         93.79        102.56         4.39 o                         
   3  18   3         90.02         86.19         5.05 o                         
   4  18   3        647.20        648.06        18.72 o                         
   5  18   3          8.81          6.38         1.48 o                         
   6  18   3         25.44         24.72         2.14 o                         
   7  18   3        537.25        541.60        21.47 o                         
   8  18   3         21.08         15.60         1.55 o                         
  -3 -17   4         10.25          5.79         1.79 o                         
  -7 -16   4         23.56         23.32         2.66 o                         
  -6 -16   4         22.21         16.00         1.79 o                         
  -5 -16   4        729.53        720.85        10.27 o                         
  -4 -16   4         91.64         80.06         3.32 o                         
  -3 -16   4          1.42          1.56         1.99 o                         
  -2 -16   4        193.27        195.37         3.66 o                         
  -1 -16   4         20.89         22.14         1.79 o                         
   0 -16   4        263.40        253.43         4.73 o                         
   1 -16   4          0.41         -0.66         1.76 o                         
   2 -16   4        321.08        242.12         9.68 o                         
  -8 -15   4        140.35        149.98         3.67 o                         
  -7 -15   4          4.02          2.44         1.22 o                         
  -6 -15   4          0.01          0.08         1.43 o                         
  -5 -15   4        107.60        100.11         2.55 o                         
  -4 -15   4        248.75        283.70         5.01 o                         
  -3 -15   4        179.99        181.76         3.57 o                         
  -2 -15   4          3.20          0.58         1.40 o                         
  -1 -15   4          5.95          3.66         1.66 o                         
   0 -15   4        949.61        939.27        12.85 o                         
   1 -15   4       1108.57       1110.30        17.43 o                         
   2 -15   4        250.35        222.50         4.92 o                         
   3 -15   4         94.60         93.40         3.09 o                         
   4 -15   4         85.81         79.66         5.18 o                         
  -9 -14   4       1525.82       1537.96        21.22 o                         
  -8 -14   4       3003.12       3160.72        54.97 o                         
  -7 -14   4        945.42        904.72        13.83 o                         
  -6 -14   4          6.57          5.59         1.57 o                         
  -5 -14   4        150.17        144.79         2.65 o                         
  -4 -14   4         48.97         49.65         2.25 o                         
  -3 -14   4        787.44        772.93         8.63 o                         
  -2 -14   4         28.44         34.51         1.59 o                         
  -1 -14   4          2.19          1.44         1.59 o                         
   0 -14   4          3.02          1.32         1.44 o                         
   1 -14   4        159.97        154.11         3.09 o                         
   2 -14   4       4951.49       5098.01        78.45 o                         
   3 -14   4       1118.72       1165.41        19.56 o                         
   4 -14   4          1.66          3.62         1.62 o                         
   5 -14   4         66.51         56.19         3.32 o                         
 -10 -13   4        278.25        289.89         5.95 o                         
  -9 -13   4          9.48          7.15         1.69 o                         
  -8 -13   4         45.10         51.28         2.02 o                         
  -7 -13   4         86.02         89.66         2.61 o                         
  -6 -13   4        425.50        448.20         6.35 o                         
  -5 -13   4          0.63         -0.83         1.64 o                         
  -4 -13   4         59.91         55.33         2.16 o                         
  -3 -13   4         72.67         69.67         2.10 o                         
  -2 -13   4         44.17         50.10         1.97 o                         
  -1 -13   4        131.11        125.43         2.56 o                         
   0 -13   4        724.39        750.95         8.67 o                         
   1 -13   4        297.47        297.39         4.20 o                         
   2 -13   4         41.76         46.93         2.46 o                         
   3 -13   4       1535.48       1546.13        18.10 o                         
   4 -13   4        473.47        484.39         7.37 o                         
   5 -13   4         87.66         86.79         2.29 o                         
   6 -13   4        159.45        148.09         3.23 o                         
 -11 -12   4        202.71        216.81         7.64 o                         
 -10 -12   4        161.45        161.18         7.94 o                         
  -9 -12   4       1123.98       1263.02        16.47 o                         
  -8 -12   4        468.43        500.87         8.25 o                         
  -7 -12   4       1246.12       1337.47        14.36 o                         
  -6 -12   4        234.63        254.15         3.84 o                         
  -5 -12   4         32.00         26.84         1.85 o                         
  -4 -12   4          0.84         -0.36         1.50 o                         
  -3 -12   4         16.97         16.76         1.73 o                         
  -2 -12   4         86.59         90.06         2.49 o                         
  -1 -12   4       1818.27       1842.33        19.98 o                         
   0 -12   4        429.34        422.83         5.15 o                         
   1 -12   4       4784.01       4951.74        45.98 o                         
   2 -12   4       1598.68       1676.56        18.01 o                         
   3 -12   4        118.43        127.49         3.00 o                         
   4 -12   4        104.64        108.63         3.60 o                         
   5 -12   4        371.11        381.34         5.51 o                         
   6 -12   4          6.95          4.27         1.70 o                         
   7 -12   4          9.69         11.47         1.53 o                         
   8 -12   4        219.55        206.92         9.02 o                         
 -12 -11   4          3.32          5.43         2.57 o                         
 -11 -11   4          2.10          3.42         1.68 o                         
 -10 -11   4         89.25        102.67         3.13 o                         
  -9 -11   4         15.92         19.74         1.99 o                         
  -8 -11   4         54.86         53.53         2.16 o                         
  -7 -11   4         62.64         63.18         2.01 o                         
  -6 -11   4         69.28         68.97         2.35 o                         
  -5 -11   4         24.57         25.09         1.66 o                         
  -4 -11   4        307.55        322.17         5.90 o                         
  -3 -11   4        398.15        402.37         6.50 o                         
  -2 -11   4        220.60        214.31         5.00 o                         
  -1 -11   4         68.88         70.55         2.24 o                         
   0 -11   4        117.23        113.56         2.23 o                         
   1 -11   4         40.03         38.42         1.96 o                         
   2 -11   4         23.22         19.95         1.94 o                         
   3 -11   4         22.39         19.06         1.61 o                         
   4 -11   4          0.27          1.47         1.64 o                         
   5 -11   4        853.57        938.42        11.13 o                         
   6 -11   4          2.29          5.02         1.51 o                         
   7 -11   4         50.62         47.89         2.22 o                         
   8 -11   4        187.51        194.55         4.25 o                         
   9 -11   4          2.21          1.11         3.74 o                         
 -12 -10   4        362.52        398.46        10.07 o                         
 -11 -10   4        908.66        935.23        11.77 o                         
 -10 -10   4        925.59       1073.44        12.89 o                         
  -9 -10   4        170.08        202.00         3.31 o                         
  -8 -10   4        512.31        527.78         8.18 o                         
  -7 -10   4        677.95        712.23         7.62 o                         
  -6 -10   4         11.41          9.43         1.67 o                         
  -5 -10   4         41.07         40.75         1.89 o                         
  -4 -10   4       3213.96       3394.70        32.08 o                         
  -3 -10   4       1505.84       1599.18        14.96 o                         
  -2 -10   4        794.41        814.18         8.36 o                         
  -1 -10   4         20.38         17.39         1.51 o                         
   0 -10   4         37.59         38.67         1.87 o                         
   1 -10   4         51.99         61.48         1.96 o                         
   2 -10   4       1401.88       1523.73        17.26 o                         
   3 -10   4        174.88        155.55         3.14 o                         
   4 -10   4       5312.84       5513.04        57.40 o                         
   5 -10   4       2096.93       2222.66        23.15 o                         
   6 -10   4         22.28         21.53         1.78 o                         
   7 -10   4         17.07         12.07         1.56 o                         
   8 -10   4        521.64        531.97         6.76 o                         
   9 -10   4         77.43         73.93         2.74 o                         
 -12  -9   4         88.57        101.43         3.32 o                         
 -11  -9   4        283.70        298.45         4.80 o                         
 -10  -9   4        314.48        326.86         5.52 o                         
  -9  -9   4         13.49          9.75         1.76 o                         
  -8  -9   4        285.03        274.25         4.30 o                         
  -7  -9   4          1.65          2.50         1.66 o                         
  -6  -9   4       2750.24       2856.81        26.31 o                         
  -5  -9   4        820.33        818.14         9.35 o                         
  -4  -9   4         18.57         17.98         1.64 o                         
  -3  -9   4        198.92        189.82         3.01 o                         
  -2  -9   4        486.73        502.41         6.00 o                         
  -1  -9   4          8.40         10.60         1.36 o                         
   0  -9   4        148.36        154.22         3.24 o                         
   1  -9   4        156.95        148.52         2.59 o                         
   2  -9   4        660.97        633.03         6.64 o                         
   3  -9   4         62.51         53.71         1.90 o                         
   4  -9   4       1765.13       1773.30        20.38 o                         
   5  -9   4        957.90        970.07        12.35 o                         
   6  -9   4          0.06          0.07         1.54 o                         
   7  -9   4         12.38          9.05         1.53 o                         
   8  -9   4        197.77        196.21         4.29 o                         
   9  -9   4        143.17        151.59         4.40 o                         
  10  -9   4        168.22        172.41         5.02 o                         
 -13  -8   4        173.94        160.56         6.74 o                         
 -12  -8   4         15.05         14.60         1.91 o                         
 -11  -8   4         11.24          5.56         1.71 o                         
 -10  -8   4         16.53         19.23         1.80 o                         
  -9  -8   4         22.27         12.56         1.73 o                         
  -8  -8   4        849.38        813.79         8.90 o                         
  -7  -8   4        954.78        958.27        12.32 o                         
  -6  -8   4         28.49         22.61         1.62 o                         
  -5  -8   4       4989.31       5165.13        49.50 o                         
  -4  -8   4       1363.31       1451.16        13.85 o                         
  -3  -8   4       6390.83       6542.54        52.40 o                         
  -2  -8   4        127.87        110.91         3.13 o                         
  -1  -8   4         29.67         20.04         1.44 o                         
   0  -8   4        393.49        362.92         4.71 o                         
   1  -8   4        537.30        499.66         6.87 o                         
   2  -8   4        740.06        786.93         8.61 o                         
   3  -8   4        225.91        217.30         3.53 o                         
   4  -8   4        644.14        615.45         8.85 o                         
   5  -8   4        757.48        799.58        12.44 o                         
   6  -8   4       2757.76       2870.97        26.74 o                         
   7  -8   4        305.20        293.50         4.74 o                         
   8  -8   4         27.54         30.46         1.83 o                         
   9  -8   4         85.26         88.89         2.80 o                         
  10  -8   4        153.29        160.28         4.02 o                         
  11  -8   4          2.90          0.90         2.12 o                         
 -13  -7   4        310.46        302.81         9.09 o                         
 -12  -7   4          3.13          4.01         1.54 o                         
 -11  -7   4        177.70        166.90         3.81 o                         
 -10  -7   4        266.51        299.18         7.00 o                         
  -9  -7   4        188.78        196.84         3.67 o                         
  -8  -7   4         88.72         80.82         2.21 o                         
  -7  -7   4        109.12        102.59         2.27 o                         
  -6  -7   4         68.79         63.47         1.90 o                         
  -5  -7   4        890.49        899.23         9.86 o                         
  -4  -7   4        474.01        457.77         4.99 o                         
  -3  -7   4         81.74         71.95         1.77 o                         
  -2  -7   4        151.28        135.32         2.88 o                         
  -1  -7   4         52.39         57.55         2.57 o                         
   0  -7   4        273.24        279.45         4.85 o                         
   1  -7   4        735.27        744.98        10.88 o                         
   2  -7   4       1416.65       1478.62        18.83 o                         
   3  -7   4        149.76        132.18         2.71 o                         
   4  -7   4        165.70        141.50         3.01 o                         
   5  -7   4         36.33         30.92         1.69 o                         
   6  -7   4        842.27        859.40         8.53 o                         
   7  -7   4       1210.28       1235.85        11.21 o                         
   8  -7   4         19.00         19.63         1.52 o                         
   9  -7   4         14.31         17.02         1.40 o                         
  10  -7   4         92.55         88.59         2.20 o                         
  11  -7   4        137.71        129.98         3.32 o                         
  12  -7   4        259.24        230.89         9.27 o                         
 -13  -6   4         87.61         82.88         2.83 o                         
 -12  -6   4        276.20        273.80         4.49 o                         
 -11  -6   4        137.73        152.63         2.98 o                         
 -10  -6   4        310.10        357.87         5.63 o                         
  -9  -6   4        188.44        221.66         3.88 o                         
  -8  -6   4       2351.15       2356.15        23.01 o                         
  -7  -6   4        592.60        608.86         9.57 o                         
  -6  -6   4       3792.42       3847.55        53.25 o                         
  -5  -6   4       1813.81       1842.52        16.37 o                         
  -4  -6   4      16925.22      17270.78       160.43 o                         
  -3  -6   4         48.37         39.91         1.82 o                         
  -2  -6   4         75.82         78.27         2.24 o                         
  -1  -6   4          1.03          1.60         1.73 o                         
   0  -6   4       2396.97       2459.57        31.77 o                         
   1  -6   4       3212.83       3416.62        47.55 o                         
   2  -6   4      13082.50      14162.36       211.42 o                         
   3  -6   4         28.08         30.52         1.99 o                         
   4  -6   4       3614.77       3678.01        37.22 o                         
   5  -6   4         35.20         36.67         1.57 o                         
   6  -6   4         47.90         36.61         1.68 o                         
   7  -6   4        903.03        935.12         8.61 o                         
   8  -6   4        994.09       1002.93        10.10 o                         
   9  -6   4        381.46        405.90         7.59 o                         
  10  -6   4        503.33        544.43         7.22 o                         
  11  -6   4        461.33        470.33         8.29 o                         
  12  -6   4        252.90        249.81         5.22 o                         
 -13  -5   4        469.38        441.92         9.57 o                         
 -12  -5   4         84.97         88.70         2.80 o                         
 -11  -5   4          2.66          3.60         1.84 o                         
 -10  -5   4         11.67         13.84         1.62 o                         
  -9  -5   4        350.16        369.46         5.01 o                         
  -8  -5   4       1168.43       1142.81        11.96 o                         
  -7  -5   4         60.29         76.97         2.22 o                         
  -6  -5   4         46.65         38.29         1.71 o                         
  -5  -5   4        194.91        210.94         3.57 o                         
  -4  -5   4        260.97        280.69         4.44 o                         
  -3  -5   4         25.47         19.59         1.59 o                         
  -2  -5   4        191.86        179.83         2.99 o                         
  -1  -5   4        129.98        125.43         3.40 o                         
   0  -5   4         36.76         37.34         1.94 o                         
   1  -5   4         80.72         80.50         3.09 o                         
   2  -5   4        177.98        187.69         4.08 o                         
   3  -5   4         10.51          8.13         1.46 o                         
   4  -5   4       2133.33       2229.77        24.12 o                         
   5  -5   4        179.22        226.56         3.22 o                         
   6  -5   4        126.52        102.85         2.16 o                         
   7  -5   4         49.67         52.10         1.76 o                         
   8  -5   4         94.22        104.91         2.07 o                         
   9  -5   4        667.05        652.55        11.66 o                         
  10  -5   4         28.77         33.86         1.63 o                         
  11  -5   4        402.79        406.61         6.21 o                         
  12  -5   4         29.33         27.21         1.77 o                         
  13  -5   4         10.03          5.64         2.55 o                         
 -13  -4   4        296.45        316.68         6.45 o                         
 -12  -4   4         19.08         30.69         2.28 o                         
 -11  -4   4        451.75        439.46         6.09 o                         
 -10  -4   4        624.93        603.34         7.76 o                         
  -9  -4   4         13.64         11.84         1.73 o                         
  -8  -4   4       2089.59       2130.57        25.93 o                         
  -7  -4   4       1100.17       1108.79        13.30 o                         
  -6  -4   4        661.74        744.30         9.41 o                         
  -5  -4   4        183.73        208.63         4.24 o                         
  -4  -4   4       9568.30      10745.59       111.84 o                         
  -3  -4   4      17102.37      18435.51       206.21 o                         
  -2  -4   4        368.77        302.76         4.06 o                         
  -1  -4   4       3969.28       3838.61        47.30 o                         
   0  -4   4        110.50        106.18         2.82 o                         
   1  -4   4        534.92        465.34         9.45 o                         
   2  -4   4        416.63        323.76         5.23 o                         
   3  -4   4       3510.03       3530.95        47.87 o                         
   4  -4   4          0.55          2.35         1.68 o                         
   5  -4   4         99.84        136.76         2.98 o                         
   6  -4   4       3094.96       3345.03        28.32 o                         
   7  -4   4        394.70        439.69         5.23 o                         
   8  -4   4       1256.48       1314.31        10.97 o                         
   9  -4   4        102.61         99.14         2.09 o                         
  10  -4   4        650.68        692.89        10.83 o                         
  11  -4   4        404.84        440.27         6.02 o                         
  12  -4   4         26.97         29.21         1.89 o                         
  13  -4   4          1.06          1.06         1.64 o                         
 -13  -3   4        164.20        177.89         3.51 o                         
 -12  -3   4        219.42        254.31         4.80 o                         
 -11  -3   4       1099.83       1220.31        13.00 o                         
 -10  -3   4        381.11        364.77         5.20 o                         
  -9  -3   4         18.27         16.77         1.92 o                         
  -8  -3   4        306.08        265.84         5.97 o                         
  -7  -3   4        606.88        652.50         7.86 o                         
  -6  -3   4         39.37         42.41         1.82 o                         
  -5  -3   4        406.36        383.32         8.26 o                         
  -4  -3   4       1905.84       1882.45        21.74 o                         
  -3  -3   4        173.35        151.70         3.66 o                         
  -2  -3   4       1764.20       1737.65        31.34 o                         
  -1  -3   4        144.89        136.15         3.35 o                         
   0  -3   4       2095.20       2005.92        40.17 o                         
   1  -3   4       1851.02       1865.44        25.47 o                         
   2  -3   4        181.45        186.24         3.48 o                         
   3  -3   4        710.64        715.49        17.54 o                         
   4  -3   4        179.09        181.67         3.97 o                         
   5  -3   4          0.41         -0.24         1.37 o                         
   6  -3   4         61.47         62.90         1.80 o                         
   7  -3   4         40.10         43.96         1.74 o                         
   8  -3   4       1168.75       1111.85         9.89 o                         
   9  -3   4       3736.20       3841.72        29.22 o                         
  10  -3   4        426.62        439.65         8.41 o                         
  11  -3   4         18.95         13.63         1.51 o                         
  12  -3   4          4.17          2.91         1.61 o                         
  13  -3   4         24.62         30.35         2.28 o                         
 -13  -2   4         32.39         36.97         1.86 o                         
 -12  -2   4        343.17        351.99         5.96 o                         
 -11  -2   4         27.66         22.07         1.72 o                         
 -10  -2   4       1464.97       1445.29        15.50 o                         
  -9  -2   4        470.98        477.64         5.95 o                         
  -8  -2   4       1301.95       1301.26        16.46 o                         
  -7  -2   4       1389.55       1509.13        15.12 o                         
  -6  -2   4       1875.81       1749.86        16.31 o                         
  -5  -2   4       4652.69       4734.75        55.29 o                         
  -4  -2   4        784.02        701.61         8.88 o                         
  -3  -2   4        261.16        241.15         5.35 o                         
  -2  -2   4      18876.13      18528.95       340.68 o                         
  -1  -2   4          2.54          4.89         1.20 o                         
   0  -2   4       8430.67       8735.92       127.37 o                         
   1  -2   4        191.37        248.80         4.29 o                         
   2  -2   4        568.84        546.23         7.15 o                         
   3  -2   4         57.63         45.86         2.81 o                         
   4  -2   4         88.16        140.22         3.21 o                         
   5  -2   4        553.78        526.62         8.60 o                         
   6  -2   4       2930.96       3141.13        36.45 o                         
   7  -2   4       2976.32       2844.01        23.63 o                         
   8  -2   4        833.15        742.53         7.53 o                         
   9  -2   4       3318.58       3494.85        29.72 o                         
  10  -2   4       2211.06       2338.92        20.38 o                         
  11  -2   4        616.83        656.07         7.65 o                         
  12  -2   4         61.39         69.30         2.20 o                         
  13  -2   4        629.23        653.40         9.43 o                         
  14  -2   4        203.77        186.31         7.38 o                         
 -13  -1   4          0.36          1.09         1.85 o                         
 -12  -1   4        269.29        273.93         5.03 o                         
 -11  -1   4       1395.60       1479.50        21.84 o                         
 -10  -1   4          0.20          1.75         1.56 o                         
  -9  -1   4       1288.15       1319.83        13.59 o                         
  -8  -1   4         26.17         21.03         1.98 o                         
  -7  -1   4          0.71          2.12         1.25 o                         
  -6  -1   4       3777.86       3680.10        31.95 o                         
  -5  -1   4        382.91        359.84         6.05 o                         
  -4  -1   4        245.64        256.62         4.03 o                         
  -3  -1   4        227.54        235.62         3.76 o                         
  -2  -1   4         15.05         12.52         1.49 o                         
  -1  -1   4       1579.78       1488.52        20.16 o                         
   0  -1   4          3.05          4.81         1.67 o                         
   1  -1   4       1848.74       1818.16        27.48 o                         
   2  -1   4          8.57         10.38         1.31 o                         
   3  -1   4        153.20        154.42         2.98 o                         
   4  -1   4       1867.47       2115.15        27.28 o                         
   5  -1   4        813.65        875.17        10.39 o                         
   6  -1   4         16.90         17.89         1.43 o                         
   7  -1   4          9.54          5.87         1.45 o                         
   8  -1   4        260.31        257.74         3.24 o                         
   9  -1   4        350.82        349.14         4.32 o                         
  10  -1   4        138.39        141.80         2.53 o                         
  11  -1   4         25.79         28.56         1.52 o                         
  12  -1   4          0.36          1.41         1.37 o                         
  13  -1   4        366.14        370.82         9.56 o                         
  14  -1   4        122.07        125.12         4.64 o                         
 -13   0   4        546.02        575.15        24.27 o                         
 -12   0   4         39.41         38.33         2.30 o                         
 -11   0   4        433.19        460.80         6.34 o                         
 -10   0   4         22.39         28.63         1.90 o                         
  -9   0   4        968.31        967.84        11.69 o                         
  -8   0   4       6138.38       6257.05        65.51 o                         
  -7   0   4       2640.10       2505.27        23.85 o                         
  -6   0   4       2826.61       2979.82        24.44 o                         
  -5   0   4       5949.39       5959.15        69.19 o                         
  -4   0   4       1531.06       1643.75        20.59 o                         
  -3   0   4        782.56        682.26         8.53 o                         
  -2   0   4       3544.97       3386.40        44.94 o                         
  -1   0   4        873.37        984.21        17.39 o                         
   0   0   4        768.94        973.10        16.60 o                         
   1   0   4      35989.74      37213.89      1111.12 o                         
   2   0   4     128484.89     133638.27      1758.78 o                         
   3   0   4      59800.35      61271.77       660.76 o                         
   4   0   4      27737.08      30436.26       348.21 o                         
   5   0   4      16108.73      17264.76       197.09 o                         
   6   0   4       1369.75       1434.99        14.72 o                         
   7   0   4        236.86        319.83         5.52 o                         
   8   0   4        672.07        616.41         5.51 o                         
   9   0   4        309.17        287.69         3.51 o                         
  10   0   4         55.74         50.92         1.83 o                         
  11   0   4        895.96        992.35         9.73 o                         
  12   0   4       5921.83       6522.22        68.61 o                         
  13   0   4        835.29        862.43        14.48 o                         
  14   0   4         76.33         76.43         2.92 o                         
 -13   1   4        179.28        180.27         5.72 o                         
 -12   1   4        117.96        110.46         2.82 o                         
 -11   1   4        304.96        285.61         6.10 o                         
 -10   1   4       1401.06       1477.78        15.86 o                         
  -9   1   4        245.97        240.02         4.48 o                         
  -8   1   4         88.93         84.32         2.87 o                         
  -7   1   4        717.26        704.88         7.34 o                         
  -6   1   4        400.87        386.25         4.42 o                         
  -5   1   4        324.40        322.89         4.63 o                         
  -4   1   4       2367.18       2259.85        26.47 o                         
  -3   1   4        170.54        181.64         4.47 o                         
  -2   1   4        162.73        167.21         3.19 o                         
  -1   1   4        147.89        130.48         3.23 o                         
   0   1   4         36.81         31.05         2.67 o                         
   1   1   4        355.80        323.84        13.26 o                         
   2   1   4        443.82        413.83        11.46 o                         
   3   1   4       1377.19       1243.20        16.13 o                         
   4   1   4         80.25         69.17         2.14 o                         
   5   1   4        365.10        343.64         5.16 o                         
   6   1   4        256.31        243.46         4.49 o                         
   7   1   4         43.66         43.41         1.83 o                         
   8   1   4          8.79          9.35         1.18 o                         
   9   1   4        256.15        241.27         2.98 o                         
  10   1   4          0.44          0.18         1.22 o                         
  11   1   4        772.59        837.25         9.08 o                         
  12   1   4       1844.09       2012.70        18.51 o                         
  13   1   4          1.24          0.73         1.54 o                         
  14   1   4          0.91         -0.52         1.76 o                         
  15   1   4        303.49        215.13         6.92 o                         
 -13   2   4         18.64         12.00         3.19 o                         
 -12   2   4         85.93         80.38         2.40 o                         
 -11   2   4        571.91        570.75         8.65 o                         
 -10   2   4         50.11         50.89         2.37 o                         
  -9   2   4       1108.82       1133.17        15.46 o                         
  -8   2   4       3758.70       3664.28        34.55 o                         
  -7   2   4        300.70        347.44         4.51 o                         
  -6   2   4       5159.42       5293.34        45.38 o                         
  -5   2   4        257.24        254.19         4.32 o                         
  -4   2   4        147.20         71.65         1.91 o                         
  -3   2   4        489.58        449.57         7.00 o                         
  -2   2   4       9920.30      10035.11       162.61 o                         
  -1   2   4       7306.01       7212.98       102.42 o                         
   0   2   4         26.61         13.21         1.78 o                         
   1   2   4        490.60        469.62        14.06 o                         
   2   2   4       1286.66       1200.60        22.12 o                         
   3   2   4       7959.19       7508.94        85.07 o                         
   4   2   4       7261.25       6829.25        92.00 o                         
   5   2   4        381.40        484.46         7.16 o                         
   6   2   4        462.49        432.58         6.01 o                         
   7   2   4       1853.12       2044.97        26.40 o                         
   8   2   4       1162.19       1258.46        10.32 o                         
   9   2   4       2830.90       2948.56        22.00 o                         
  10   2   4         48.88         46.54         1.55 o                         
  11   2   4       2613.21       2765.90        21.74 o                         
  12   2   4        774.31        792.25         7.48 o                         
  13   2   4        315.91        310.57         5.65 o                         
  14   2   4         40.88         37.37         1.88 o                         
  15   2   4        113.64         98.83         3.90 o                         
 -12   3   4        107.82         97.55         3.10 o                         
 -11   3   4         62.98         70.13         2.70 o                         
 -10   3   4         75.77         81.38         2.61 o                         
  -9   3   4       1173.16       1054.58        15.29 o                         
  -8   3   4        580.81        572.43         6.59 o                         
  -7   3   4        808.82        748.43         7.64 o                         
  -6   3   4         13.43         16.07         1.30 o                         
  -5   3   4       1316.77       1292.83        13.03 o                         
  -4   3   4       2319.04       2411.72        27.26 o                         
  -3   3   4       1317.49       1272.89        17.68 o                         
  -2   3   4        966.46        868.23        17.59 o                         
  -1   3   4       1754.28       1775.55        24.46 o                         
   0   3   4          3.87          2.65         1.39 o                         
   1   3   4        424.49        398.32         5.82 o                         
   2   3   4        408.53        378.52         4.70 o                         
   3   3   4       4767.86       4250.53        50.51 o                         
   4   3   4        883.99        833.90        10.78 o                         
   5   3   4        389.70        399.34         6.67 o                         
   6   3   4         68.72         72.87         2.03 o                         
   7   3   4        188.86        159.15         3.97 o                         
   8   3   4        296.45        276.94         4.54 o                         
   9   3   4        251.34        273.05         3.45 o                         
  10   3   4          8.67          5.61         1.25 o                         
  11   3   4        906.58        889.20        11.48 o                         
  12   3   4          3.15          1.94         1.53 o                         
  13   3   4        127.53        127.01         2.96 o                         
  14   3   4        590.55        584.24         7.93 o                         
  15   3   4         86.51         60.13         3.25 o                         
 -12   4   4        498.69        523.08        24.29 o                         
 -11   4   4         45.88         51.54         2.46 o                         
 -10   4   4        121.33        130.14         4.53 o                         
  -9   4   4        416.89        379.28         5.55 o                         
  -8   4   4         82.59         75.35         2.09 o                         
  -7   4   4       2080.79       2050.42        19.82 o                         
  -6   4   4         87.93         66.12         1.83 o                         
  -5   4   4       1154.01       1146.15        10.85 o                         
  -4   4   4        509.91        380.24         5.77 o                         
  -3   4   4          6.79          7.51         1.49 o                         
  -2   4   4      22568.76      23942.94       295.32 o                         
  -1   4   4       8541.03       8662.95       112.24 o                         
   0   4   4         98.99         91.75         2.50 o                         
   1   4   4         30.14         36.69         1.84 o                         
   2   4   4       1196.39       1121.54        13.62 o                         
   3   4   4       2284.17       2370.12        26.59 o                         
   4   4   4       6315.26       6368.58        69.90 o                         
   5   4   4          0.19          2.70         1.50 o                         
   6   4   4       2748.21       3235.92        39.40 o                         
   7   4   4        747.57        679.40         9.92 o                         
   8   4   4      11431.24      12285.08        89.56 o                         
   9   4   4        561.83        521.31         5.15 o                         
  10   4   4        303.43        259.89         3.99 o                         
  11   4   4        689.58        694.72         6.89 o                         
  12   4   4        273.32        258.41         5.16 o                         
  13   4   4         77.03         77.90         2.45 o                         
  14   4   4         13.26          6.10         1.67 o                         
  15   4   4         18.86         15.50         2.84 o                         
 -11   5   4          7.75          5.71         1.73 o                         
 -10   5   4        253.00        268.20         5.12 o                         
  -9   5   4         34.66         38.46         2.01 o                         
  -8   5   4        276.93        239.05         4.97 o                         
  -7   5   4         18.09         21.33         1.42 o                         
  -6   5   4        164.46        183.75         2.87 o                         
  -5   5   4        715.87        628.87         7.01 o                         
  -4   5   4        578.74        524.51         6.47 o                         
  -3   5   4       3880.76       3783.93        42.28 o                         
  -2   5   4       4593.64       4679.43        58.18 o                         
  -1   5   4        402.46        413.20         8.92 o                         
   0   5   4        310.93        299.76         8.98 o                         
   1   5   4        694.11        776.52        13.63 o                         
   2   5   4         88.28         72.12         2.24 o                         
   3   5   4        857.91        874.08         8.98 o                         
   4   5   4        473.97        481.32         6.91 o                         
   5   5   4       4068.47       3919.70        62.00 o                         
   6   5   4         58.77         63.84         2.61 o                         
   7   5   4         17.96         11.82         1.31 o                         
   8   5   4        737.07        747.64         8.44 o                         
   9   5   4         56.30         44.94         1.50 o                         
  10   5   4         25.00         25.03         1.54 o                         
  11   5   4        389.91        369.09         5.91 o                         
  12   5   4          1.04          2.04         1.40 o                         
  13   5   4        142.14        141.81         2.92 o                         
  14   5   4         11.16         11.74         1.67 o                         
  15   5   4          9.90          6.46         1.70 o                         
 -11   6   4         57.80         65.20         3.21 o                         
 -10   6   4        684.06        731.20         9.78 o                         
  -9   6   4        665.65        720.59         9.14 o                         
  -8   6   4       1584.34       1459.41        16.17 o                         
  -7   6   4        147.22        125.68         3.38 o                         
  -6   6   4        268.74        219.36         3.47 o                         
  -5   6   4        410.75        353.07         4.70 o                         
  -4   6   4       2105.66       2156.70        18.89 o                         
  -3   6   4        545.58        588.10         9.12 o                         
  -2   6   4       8025.68       8271.28        90.19 o                         
  -1   6   4        136.46        123.91         4.65 o                         
   0   6   4       7408.16       7356.64        88.74 o                         
   1   6   4        214.01        224.99         4.68 o                         
   2   6   4       6991.32       7196.26        78.74 o                         
   3   6   4       2179.52       2285.35        27.65 o                         
   4   6   4         97.69         82.00         1.99 o                         
   5   6   4       5606.75       5685.82        68.38 o                         
   6   6   4        433.16        401.47         7.59 o                         
   7   6   4       3302.80       3415.28        36.45 o                         
   8   6   4        935.13        989.88        10.26 o                         
   9   6   4       4305.71       4493.36        36.89 o                         
  10   6   4        213.93        202.11         2.87 o                         
  11   6   4         29.56         35.74         1.60 o                         
  12   6   4         89.25         87.30         2.34 o                         
  13   6   4         96.83        110.60         2.61 o                         
  14   6   4          4.83          2.67         1.69 o                         
  15   6   4        147.04        139.68         3.08 o                         
 -11   7   4        144.19        154.56         4.44 o                         
 -10   7   4        229.51        248.80         5.33 o                         
  -9   7   4        311.15        323.32         4.81 o                         
  -8   7   4          2.11          6.05         1.65 o                         
  -7   7   4         84.53         51.78         1.89 o                         
  -6   7   4        256.31        275.45         3.41 o                         
  -5   7   4         19.60         18.50         1.39 o                         
  -4   7   4        124.04        108.39         2.33 o                         
  -3   7   4        599.72        561.99         6.54 o                         
  -2   7   4         72.30         85.66         2.63 o                         
  -1   7   4        723.67        727.76        11.40 o                         
   0   7   4        707.15        643.02         8.92 o                         
   1   7   4        647.61        602.53         8.35 o                         
   2   7   4         71.38         49.16         1.90 o                         
   3   7   4        357.05        384.20         6.33 o                         
   4   7   4       1368.80       1362.61        15.55 o                         
   5   7   4        273.05        252.53         4.65 o                         
   6   7   4         58.52         61.91         1.97 o                         
   7   7   4          2.43          2.14         1.74 o                         
   8   7   4        540.15        549.30         6.53 o                         
   9   7   4        365.84        366.97         5.26 o                         
  10   7   4        132.52        131.78         2.56 o                         
  11   7   4        179.47        160.18         3.67 o                         
  12   7   4         15.27         19.78         1.74 o                         
  13   7   4          7.82          7.36         1.83 o                         
  14   7   4         13.12          6.51         1.56 o                         
  15   7   4         39.07         31.65         1.84 o                         
 -10   8   4        889.63        933.53        15.69 o                         
  -9   8   4        273.87        281.25         7.97 o                         
  -8   8   4        338.82        315.11         5.78 o                         
  -7   8   4       1208.88       1180.03        12.62 o                         
  -6   8   4        899.41        784.31         9.85 o                         
  -5   8   4        220.99        243.41         3.55 o                         
  -4   8   4        350.33        345.34         4.59 o                         
  -3   8   4       3152.30       2998.70        28.65 o                         
  -2   8   4       1787.49       1808.26        20.21 o                         
  -1   8   4         26.34         43.54         2.08 o                         
   0   8   4        612.26        651.98         9.76 o                         
   1   8   4        628.27        599.05         7.99 o                         
   2   8   4        519.36        512.11         9.20 o                         
   3   8   4       1941.74       2202.22        29.16 o                         
   4   8   4       7035.70       7682.97        73.41 o                         
   5   8   4       2762.80       2808.22        32.18 o                         
   6   8   4       4958.51       5259.40        59.44 o                         
   7   8   4        142.46        193.78         2.55 o                         
   8   8   4       1860.66       2029.15        17.28 o                         
   9   8   4        879.49        965.07         9.82 o                         
  10   8   4        671.49        677.17         9.19 o                         
  11   8   4        385.94        375.85         5.92 o                         
  12   8   4       2825.14       2744.04        41.77 o                         
  13   8   4        183.22        161.70         4.75 o                         
  14   8   4        165.93        160.60         6.60 o                         
  15   8   4         26.99         26.55         3.07 o                         
 -10   9   4         33.16         39.01         4.37 o                         
  -9   9   4        765.34        839.97        13.62 o                         
  -8   9   4        166.30        169.64         3.46 o                         
  -7   9   4        185.32        139.48         2.92 o                         
  -6   9   4        501.24        458.96         5.39 o                         
  -5   9   4        248.00        240.66         3.62 o                         
  -4   9   4        206.90        185.68         3.21 o                         
  -3   9   4        921.84        857.52         8.09 o                         
  -2   9   4         18.88         14.09         1.20 o                         
  -1   9   4        548.32        539.56         5.50 o                         
   0   9   4        175.22        162.47         2.36 o                         
   1   9   4       1906.02       1811.36        20.01 o                         
   2   9   4        594.08        538.44         9.66 o                         
   3   9   4        423.50        458.80         7.72 o                         
   4   9   4        160.81        139.40         3.03 o                         
   5   9   4        273.36        265.38         4.48 o                         
   6   9   4        101.63        106.86         2.23 o                         
   7   9   4        903.83        951.99         8.81 o                         
   8   9   4        983.10        996.94         8.75 o                         
   9   9   4       1272.26       1297.27        12.70 o                         
  10   9   4          7.92          7.28         1.56 o                         
  11   9   4         14.18         10.36         1.47 o                         
  12   9   4          1.50          1.33         1.36 o                         
  13   9   4         49.48         37.10         2.19 o                         
  14   9   4          3.57          1.13         2.02 o                         
  15   9   4         11.99         11.01         1.90 o                         
  -9  10   4        765.71        801.74        13.10 o                         
  -8  10   4          8.57         11.72         1.69 o                         
  -7  10   4         31.52         13.96         1.64 o                         
  -6  10   4        443.70        427.66         5.53 o                         
  -5  10   4       1863.73       1761.26        16.61 o                         
  -4  10   4        185.63        192.35         3.13 o                         
  -3  10   4         11.10         14.03         1.86 o                         
  -2  10   4        146.15        111.78         2.06 o                         
  -1  10   4       1482.28       1557.57        13.70 o                         
   0  10   4       1166.48       1162.34         9.88 o                         
   1  10   4         97.49        109.10         2.19 o                         
   2  10   4       3962.17       3991.76        46.81 o                         
   3  10   4         49.68         30.16         1.54 o                         
   4  10   4        770.93        751.23         8.57 o                         
   5  10   4       3412.39       3587.94        28.51 o                         
   6  10   4        435.29        445.98         4.72 o                         
   7  10   4          3.79          8.14         1.83 o                         
   8  10   4         35.16         28.88         1.69 o                         
   9  10   4       3433.55       3566.07        36.45 o                         
  10  10   4          5.68          4.68         1.45 o                         
  11  10   4       2870.50       2902.65        66.63 o                         
  12  10   4        245.92        265.18         4.71 o                         
  13  10   4        855.00        919.33        22.05 o                         
  14  10   4         22.90         18.58         6.70 o                         
  15  10   4         60.07         50.83         3.31 o                         
  -8  11   4        113.54        113.85         4.09 o                         
  -7  11   4        910.85        970.24        11.71 o                         
  -6  11   4        376.58        399.14         4.95 o                         
  -5  11   4          0.89          1.95         1.91 o                         
  -4  11   4        102.87        107.53         2.48 o                         
  -3  11   4         51.10         47.99         2.01 o                         
  -2  11   4       1700.60       1643.65        17.80 o                         
  -1  11   4       1193.19       1182.98        11.62 o                         
   0  11   4        125.79        118.28         2.26 o                         
   1  11   4       1030.33        987.78        10.14 o                         
   2  11   4         33.59         27.96         1.38 o                         
   3  11   4        434.47        417.65         5.82 o                         
   4  11   4        528.01        530.60         7.82 o                         
   5  11   4        167.59        188.58         2.72 o                         
   6  11   4       1722.87       1754.94        16.49 o                         
   7  11   4        155.55        142.05         2.63 o                         
   8  11   4         69.91         71.38         2.30 o                         
   9  11   4         56.54         52.36         1.92 o                         
  10  11   4        153.84        149.15         3.10 o                         
  11  11   4        572.08        562.60         8.98 o                         
  12  11   4        733.66        749.26        11.27 o                         
  13  11   4        218.11        208.16         6.37 o                         
  14  11   4         37.73         26.89         2.33 o                         
  -7  12   4       1037.55       1095.56        16.58 o                         
  -6  12   4        658.59        759.53         9.08 o                         
  -5  12   4         21.38         38.66         2.14 o                         
  -4  12   4       1037.40       1041.81        12.05 o                         
  -3  12   4        385.03        358.52         5.45 o                         
  -2  12   4         27.41         34.58         2.02 o                         
  -1  12   4         85.35         77.39         1.98 o                         
   0  12   4        441.03        390.96         4.85 o                         
   1  12   4         80.83         81.37         2.20 o                         
   2  12   4       2137.90       2153.48        23.03 o                         
   3  12   4       3068.28       2998.66        23.33 o                         
   4  12   4         77.68         69.62         1.91 o                         
   5  12   4        317.23        326.50         4.40 o                         
   6  12   4       1677.81       1797.15        21.91 o                         
   7  12   4         39.62         29.79         1.70 o                         
   8  12   4        123.82        125.50         2.68 o                         
   9  12   4        124.19        128.36         2.60 o                         
  10  12   4       1082.33       1113.92        22.72 o                         
  11  12   4         40.12         36.42         1.99 o                         
  12  12   4         41.43         42.15         2.59 o                         
  13  12   4        187.67        172.18         5.72 o                         
  14  12   4         20.41         14.58         1.92 o                         
  -7  13   4         46.30         41.87         4.24 o                         
  -6  13   4         12.92          9.52         1.86 o                         
  -5  13   4        798.55        804.97         9.50 o                         
  -4  13   4         95.62         84.53         2.63 o                         
  -3  13   4         88.61         82.52         2.44 o                         
  -2  13   4        659.61        674.98        11.91 o                         
  -1  13   4         29.78         27.35         2.01 o                         
   0  13   4        214.77        195.54         3.60 o                         
   1  13   4        833.79        829.62        16.68 o                         
   2  13   4          4.02          6.13         1.46 o                         
   3  13   4        686.91        681.28         9.25 o                         
   4  13   4         99.14         93.43         2.16 o                         
   5  13   4       1905.92       1903.73        23.82 o                         
   6  13   4       1098.97       1079.80        16.29 o                         
   7  13   4          0.40         -0.45         1.61 o                         
   8  13   4        536.61        529.66         7.35 o                         
   9  13   4         64.59         64.34         2.35 o                         
  10  13   4         25.27         21.97         2.08 o                         
  11  13   4         34.12         29.45         2.82 o                         
  12  13   4        119.35        113.67         5.07 o                         
  13  13   4         10.44          8.06         1.80 o                         
  14  13   4          1.76         -0.77         2.58 o                         
  -6  14   4         50.77         43.76         2.44 o                         
  -5  14   4        353.79        353.40         5.84 o                         
  -4  14   4         25.74         30.96         1.77 o                         
  -3  14   4       1657.68       1691.85        24.45 o                         
  -2  14   4         61.94         71.82         2.43 o                         
  -1  14   4        152.87        169.23         3.53 o                         
   0  14   4         84.83         82.43         2.59 o                         
   1  14   4         25.76         21.38         1.94 o                         
   2  14   4        251.97        225.43         3.54 o                         
   3  14   4          3.16          7.05         1.64 o                         
   4  14   4        125.52        133.65         2.52 o                         
   5  14   4        386.69        418.47         7.13 o                         
   6  14   4          4.88         10.37         1.68 o                         
   7  14   4       2024.30       2071.53        28.99 o                         
   8  14   4         13.54         13.11         1.95 o                         
   9  14   4         77.29         78.38         2.88 o                         
  10  14   4        107.64         90.57         2.65 o                         
  11  14   4        137.79        151.13         5.30 o                         
  12  14   4         22.68         20.07         1.55 o                         
  13  14   4        501.66        435.50         9.85 o                         
  -5  15   4        363.68        302.12        21.92 o                         
  -4  15   4        138.03        121.75         5.42 o                         
  -3  15   4         40.37         40.53         1.91 o                         
  -2  15   4        789.75        804.77        12.30 o                         
  -1  15   4        220.51        202.99         4.02 o                         
   0  15   4        134.64        150.59         3.41 o                         
   1  15   4          1.05          1.65         1.93 o                         
   2  15   4        875.38        890.49        17.07 o                         
   3  15   4        342.76        329.69         9.04 o                         
   4  15   4        615.53        604.76         8.51 o                         
   5  15   4        210.47        255.50         4.77 o                         
   6  15   4        354.84        355.47         5.52 o                         
   7  15   4          7.02          9.71         1.64 o                         
   8  15   4         75.98         75.79         2.47 o                         
   9  15   4        621.68        639.22         9.35 o                         
  10  15   4          8.80          8.35         1.74 o                         
  11  15   4        161.01        162.31         4.75 o                         
  12  15   4        465.68        427.96         6.41 o                         
  -3  16   4          1.97          1.15         1.88 o                         
  -2  16   4         28.70         27.62         1.91 o                         
  -1  16   4       2542.02       2655.89        36.06 o                         
   0  16   4        125.59        139.17         4.32 o                         
   1  16   4         49.83         48.24         2.04 o                         
   2  16   4        103.66         85.91         2.55 o                         
   3  16   4         12.21          7.64         1.77 o                         
   4  16   4        608.05        690.89         8.93 o                         
   5  16   4          0.60          2.82         1.82 o                         
   6  16   4        806.57        866.33        12.14 o                         
   7  16   4        128.81        152.23         3.61 o                         
   8  16   4         95.99         78.88         3.12 o                         
   9  16   4        140.21        150.68         5.70 o                         
  10  16   4          7.77          5.28         1.77 o                         
  11  16   4          2.68          4.70         1.42 o                         
  -2  17   4        135.16        131.53         3.40 o                         
  -1  17   4        181.27        186.86         5.04 o                         
   0  17   4         82.90         85.56         3.11 o                         
   1  17   4        231.06        222.05         4.50 o                         
   2  17   4        233.67        256.39         4.98 o                         
   3  17   4         61.30         58.18         2.16 o                         
   4  17   4          4.80          5.10         1.75 o                         
   5  17   4       1368.00       1423.68        28.56 o                         
   6  17   4        129.44        147.87         3.31 o                         
   7  17   4       1567.30       1696.40        23.74 o                         
   8  17   4        421.58        456.86         8.07 o                         
   9  17   4         15.27          8.02         1.89 o                         
  10  17   4         64.98         64.69         2.86 o                         
   0  18   4       1644.22       1581.91        89.07 o                         
   1  18   4        326.18        349.45         6.26 o                         
   2  18   4         20.00         25.13         1.90 o                         
   3  18   4        255.18        248.49         5.50 o                         
   4  18   4        168.15        150.36         6.16 o                         
   5  18   4         34.48         28.86         1.78 o                         
   6  18   4        522.43        507.12        21.16 o                         
   7  18   4          1.78          3.91         2.11 o                         
   8  18   4         38.78         32.13         1.94 o                         
   9  18   4         42.25         24.53         1.69 o                         
  -5 -16   5        229.51        213.30         4.61 o                         
  -4 -16   5          5.55          3.64         1.69 o                         
  -3 -16   5        336.21        279.61        11.31 o                         
  -2 -16   5         39.34         38.30         2.18 o                         
  -1 -16   5         32.43         23.72         2.26 o                         
   0 -16   5        226.15        201.87         6.15 o                         
   1 -16   5        461.05        352.57        13.15 o                         
  -7 -15   5        153.55        143.46         5.27 o                         
  -6 -15   5         40.85         35.75         1.85 o                         
  -5 -15   5        959.23        972.98        13.00 o                         
  -4 -15   5        125.87        123.26         4.17 o                         
  -3 -15   5        659.43        695.43         9.75 o                         
  -2 -15   5         50.39         41.19         2.31 o                         
  -1 -15   5        173.90        185.59         4.25 o                         
   0 -15   5        360.45        336.58         5.09 o                         
   1 -15   5       1614.65       1478.06        19.62 o                         
   2 -15   5         37.41         30.71         1.69 o                         
   3 -15   5          1.30          0.83         2.45 o                         
  -9 -14   5        145.80        133.20         3.35 o                         
  -8 -14   5         49.92         46.30         2.29 o                         
  -7 -14   5          0.25          3.84         1.49 o                         
  -6 -14   5          7.58          7.42         1.29 o                         
  -5 -14   5        119.04        131.69         2.73 o                         
  -4 -14   5          7.73          6.52         1.79 o                         
  -3 -14   5         46.36         43.34         1.88 o                         
  -2 -14   5        259.07        271.49         3.84 o                         
  -1 -14   5         54.49         57.43         1.94 o                         
   0 -14   5        196.77        197.81         4.09 o                         
   1 -14   5        276.67        273.24         3.96 o                         
   2 -14   5        295.35        292.70         5.83 o                         
   3 -14   5        522.27        527.18         8.45 o                         
   4 -14   5         69.09         63.83         2.20 o                         
   5 -14   5          2.95          0.65         1.87 o                         
 -10 -13   5         94.95        106.71         4.26 o                         
  -9 -13   5        450.18        494.20         6.89 o                         
  -8 -13   5        163.87        176.67         3.41 o                         
  -7 -13   5        855.70        963.09        13.15 o                         
  -6 -13   5       1002.99       1084.45        11.78 o                         
  -5 -13   5        428.11        486.34         7.24 o                         
  -4 -13   5       3278.21       3430.65        50.88 o                         
  -3 -13   5        661.73        684.69        10.48 o                         
  -2 -13   5         27.12         32.25         1.79 o                         
  -1 -13   5        170.30        163.54         2.97 o                         
   0 -13   5          0.50          1.91         1.60 o                         
   1 -13   5          2.28         -0.08         1.48 o                         
   2 -13   5        289.11        292.15         4.51 o                         
   3 -13   5        218.75        217.01         4.80 o                         
   4 -13   5          3.23          4.23         2.04 o                         
   5 -13   5        176.88        155.63         4.43 o                         
   6 -13   5        340.16        290.98         7.02 o                         
 -10 -12   5         15.04         15.06         1.95 o                         
  -9 -12   5        137.13        142.06         3.77 o                         
  -8 -12   5          0.97          0.30         1.61 o                         
  -7 -12   5          9.78          9.29         1.65 o                         
  -6 -12   5        104.23        104.67         2.34 o                         
  -5 -12   5        237.48        249.42         4.23 o                         
  -4 -12   5         87.22         78.35         2.36 o                         
  -3 -12   5          6.38          5.80         1.57 o                         
  -2 -12   5        104.49        112.50         2.56 o                         
  -1 -12   5        341.71        336.38         5.04 o                         
   0 -12   5        122.51        126.06         2.69 o                         
   1 -12   5         42.02         36.67         1.97 o                         
   2 -12   5        695.79        677.21         8.77 o                         
   3 -12   5         44.96         43.72         1.74 o                         
   4 -12   5        178.67        155.91         3.12 o                         
   5 -12   5         66.59         64.76         2.41 o                         
   6 -12   5          4.17          3.32         1.68 o                         
   7 -12   5        462.92        439.09        11.30 o                         
 -11 -11   5          0.95          2.12         1.45 o                         
 -10 -11   5          4.16          7.13         1.69 o                         
  -9 -11   5        684.35        794.01         9.81 o                         
  -8 -11   5       1212.14       1305.19        14.74 o                         
  -7 -11   5        984.65       1047.58        12.84 o                         
  -6 -11   5        669.19        739.29         8.57 o                         
  -5 -11   5       1675.66       1779.55        18.64 o                         
  -4 -11   5       3656.34       3853.64        47.93 o                         
  -3 -11   5        656.84        649.04         9.00 o                         
  -2 -11   5       2206.04       2301.34        26.40 o                         
  -1 -11   5       1172.65       1197.03        13.61 o                         
   0 -11   5        209.72        216.87         3.64 o                         
   1 -11   5       2598.22       2757.95        25.48 o                         
   2 -11   5         81.40         71.08         2.62 o                         
   3 -11   5       2043.68       2104.81        39.51 o                         
   4 -11   5         36.96         42.84         1.95 o                         
   5 -11   5        592.76        620.39         7.18 o                         
   6 -11   5        210.22        221.33         4.57 o                         
   7 -11   5       1150.90       1210.52        16.21 o                         
   8 -11   5        424.90        412.04         6.56 o                         
 -12 -10   5          0.74          1.31         2.92 o                         
 -11 -10   5         11.31         15.69         1.49 o                         
 -10 -10   5        386.07        423.42         5.78 o                         
  -9 -10   5         26.54         26.17         1.74 o                         
  -8 -10   5         17.69         15.26         1.85 o                         
  -7 -10   5         80.69         72.51         2.20 o                         
  -6 -10   5        472.61        501.89         5.77 o                         
  -5 -10   5        204.64        199.05         3.40 o                         
  -4 -10   5         12.08         11.62         1.62 o                         
  -3 -10   5          5.81          6.52         1.33 o                         
  -2 -10   5        533.20        544.99         6.38 o                         
  -1 -10   5        293.45        280.55         5.29 o                         
   0 -10   5        137.08        135.02         2.83 o                         
   1 -10   5          2.49          4.51         1.54 o                         
   2 -10   5        393.65        357.47         5.04 o                         
   3 -10   5        103.79        122.39         2.74 o                         
   4 -10   5        657.49        658.50         8.38 o                         
   5 -10   5       2535.01       2596.00        29.35 o                         
   6 -10   5         86.97         86.27         2.14 o                         
   7 -10   5          1.77          2.34         1.31 o                         
   8 -10   5          0.52          1.34         1.75 o                         
   9 -10   5        101.20         97.85         3.15 o                         
 -12  -9   5         78.29         76.10         4.63 o                         
 -11  -9   5        106.02        113.20         5.17 o                         
 -10  -9   5       1729.15       1821.75        19.79 o                         
  -9  -9   5          6.30         13.30         1.69 o                         
  -8  -9   5        483.95        513.39         8.20 o                         
  -7  -9   5       2677.25       2886.30        35.51 o                         
  -6  -9   5       1970.88       2006.35        23.13 o                         
  -5  -9   5        111.32        125.11         3.23 o                         
  -4  -9   5         27.91         29.22         1.95 o                         
  -3  -9   5        162.92        177.93         3.07 o                         
  -2  -9   5        994.24       1056.50        10.45 o                         
  -1  -9   5         74.31         77.26         2.06 o                         
   0  -9   5       1151.82       1177.67        11.50 o                         
   1  -9   5        672.03        700.55         9.06 o                         
   2  -9   5       2260.71       2304.53        22.43 o                         
   3  -9   5          3.39          5.14         1.52 o                         
   4  -9   5       1006.12       1008.30         9.87 o                         
   5  -9   5        322.71        333.94         4.73 o                         
   6  -9   5         45.39         47.35         2.00 o                         
   7  -9   5          2.02          1.15         1.38 o                         
   8  -9   5       1503.24       1533.47        20.41 o                         
   9  -9   5        238.63        256.76         4.69 o                         
  10  -9   5        794.60        800.57        20.96 o                         
 -12  -8   5          8.09          9.41         1.56 o                         
 -11  -8   5        171.87        179.39         4.76 o                         
 -10  -8   5       1134.45       1173.32        22.98 o                         
  -9  -8   5          0.60          1.80         1.63 o                         
  -8  -8   5         92.03         88.18         2.43 o                         
  -7  -8   5         18.71         24.46         1.79 o                         
  -6  -8   5        446.41        450.73         5.70 o                         
  -5  -8   5        139.73        136.74         2.89 o                         
  -4  -8   5        278.84        290.11         4.47 o                         
  -3  -8   5         39.65         31.89         1.54 o                         
  -2  -8   5        161.76        164.98         2.84 o                         
  -1  -8   5        152.43        149.81         2.78 o                         
   0  -8   5        127.88        125.17         2.39 o                         
   1  -8   5       1248.34       1283.93        13.05 o                         
   2  -8   5        958.42        989.08        11.45 o                         
   3  -8   5         13.36          8.33         1.50 o                         
   4  -8   5         55.51         54.13         2.14 o                         
   5  -8   5        100.12         97.67         2.84 o                         
   6  -8   5         58.59         49.63         2.22 o                         
   7  -8   5         62.02         54.89         1.99 o                         
   8  -8   5        249.87        251.86         3.94 o                         
   9  -8   5        180.95        185.07         3.17 o                         
  10  -8   5         16.77         15.77         1.39 o                         
  11  -8   5         18.11         16.17         2.11 o                         
 -12  -7   5         62.94         60.05         2.94 o                         
 -11  -7   5        357.01        412.10        10.06 o                         
 -10  -7   5       1231.79       1306.82        21.12 o                         
  -9  -7   5       2131.67       2282.88        28.27 o                         
  -8  -7   5         46.69         57.12         2.24 o                         
  -7  -7   5         15.06         17.72         1.77 o                         
  -6  -7   5          2.40          1.95         1.40 o                         
  -5  -7   5         86.18         74.35         2.07 o                         
  -4  -7   5          6.99          9.13         1.37 o                         
  -3  -7   5       3239.26       3269.14        26.28 o                         
  -2  -7   5        545.17        562.85         6.26 o                         
  -1  -7   5       1996.88       1927.15        19.74 o                         
   0  -7   5       7289.57       7794.99        71.03 o                         
   1  -7   5         63.73         69.90         1.78 o                         
   2  -7   5       1684.18       1858.64        20.83 o                         
   3  -7   5         92.85         93.13         2.33 o                         
   4  -7   5       1585.73       1725.08        29.16 o                         
   5  -7   5       2855.42       2925.28        38.99 o                         
   6  -7   5        195.32        183.82         3.54 o                         
   7  -7   5       1464.85       1506.19        16.60 o                         
   8  -7   5          7.66          7.28         1.31 o                         
   9  -7   5        504.82        521.65         6.68 o                         
  10  -7   5         51.84         50.67         1.94 o                         
  11  -7   5        109.50         99.09         3.78 o                         
 -13  -6   5        282.40        257.56         6.17 o                         
 -12  -6   5        197.47        207.10         5.77 o                         
 -11  -6   5         91.47        106.63         2.55 o                         
 -10  -6   5       1067.68       1087.59        17.31 o                         
  -9  -6   5        623.00        569.20        12.08 o                         
  -8  -6   5        452.64        421.26         5.28 o                         
  -7  -6   5        223.76        201.61         3.96 o                         
  -6  -6   5         76.34         65.97         2.17 o                         
  -5  -6   5          6.13         11.59         1.29 o                         
  -4  -6   5         36.59         31.42         1.38 o                         
  -3  -6   5        435.49        454.82         6.21 o                         
  -2  -6   5         69.42         79.61         2.10 o                         
  -1  -6   5         81.75         92.26         2.53 o                         
   0  -6   5        197.69        212.91         4.95 o                         
   1  -6   5          5.85          7.01         2.07 o                         
   2  -6   5          0.13          1.26         1.55 o                         
   3  -6   5        263.62        234.96         3.88 o                         
   4  -6   5          0.13          1.68         1.61 o                         
   5  -6   5       1201.92       1174.22        11.73 o                         
   6  -6   5        755.17        768.42         8.24 o                         
   7  -6   5        711.61        689.53         9.17 o                         
   8  -6   5         27.44         31.44         1.67 o                         
   9  -6   5        359.68        346.23         4.45 o                         
  10  -6   5         22.32         15.88         1.45 o                         
  11  -6   5        126.05        113.20         3.08 o                         
  12  -6   5        278.76        284.78         5.85 o                         
 -13  -5   5        911.65        978.84        22.89 o                         
 -12  -5   5        173.83        149.75         7.54 o                         
 -11  -5   5        301.08        298.12         6.03 o                         
 -10  -5   5          9.04         14.61         1.56 o                         
  -9  -5   5        248.04        242.45         3.75 o                         
  -8  -5   5       2251.54       2322.94        24.66 o                         
  -7  -5   5         24.81         26.92         1.79 o                         
  -6  -5   5       1004.37        949.48        10.53 o                         
  -5  -5   5        111.75        132.44         2.49 o                         
  -4  -5   5        120.73         85.77         2.24 o                         
  -3  -5   5       2150.37       2254.23        28.14 o                         
  -2  -5   5       6469.94       6558.21        72.67 o                         
  -1  -5   5        124.57        110.19         2.61 o                         
   0  -5   5        276.35        232.04         5.02 o                         
   1  -5   5        123.03        108.12         3.98 o                         
   2  -5   5        300.96        237.52         6.05 o                         
   3  -5   5        495.54        528.86         9.02 o                         
   4  -5   5       2021.15       2039.77        26.55 o                         
   5  -5   5       1633.15       1869.27        22.25 o                         
   6  -5   5       2269.77       2303.48        22.39 o                         
   7  -5   5        233.43        211.46         3.27 o                         
   8  -5   5         31.42         25.62         1.61 o                         
   9  -5   5        398.98        381.76         6.29 o                         
  10  -5   5        615.96        640.26         7.45 o                         
  11  -5   5         82.94         97.13         2.28 o                         
  12  -5   5        502.74        525.73        11.60 o                         
  13  -5   5         74.59         65.17         4.69 o                         
 -13  -4   5         89.50         85.33         4.14 o                         
 -12  -4   5         79.93         82.36         2.65 o                         
 -11  -4   5        173.96        172.67         4.23 o                         
 -10  -4   5         33.90         29.39         1.95 o                         
  -9  -4   5        208.01        209.61         4.10 o                         
  -8  -4   5        209.27        215.19         3.96 o                         
  -7  -4   5       1555.69       1524.70        19.32 o                         
  -6  -4   5         68.28         70.27         2.29 o                         
  -5  -4   5         62.96         84.19         2.04 o                         
  -4  -4   5        108.42        119.31         3.22 o                         
  -3  -4   5        157.39        154.42         3.57 o                         
  -2  -4   5        389.11        389.16         8.33 o                         
  -1  -4   5         25.36         20.76         1.49 o                         
   0  -4   5         33.22         28.27         1.84 o                         
   1  -4   5        175.65        181.69         4.08 o                         
   2  -4   5       1418.72       1499.48        17.66 o                         
   3  -4   5       2562.37       2802.48        36.35 o                         
   4  -4   5          0.14          2.18         1.83 o                         
   5  -4   5       1426.81       1503.82        20.49 o                         
   6  -4   5        229.98        227.41         3.62 o                         
   7  -4   5          1.26          0.77         1.32 o                         
   8  -4   5        579.46        591.83         6.13 o                         
   9  -4   5        712.08        702.91         8.84 o                         
  10  -4   5        392.27        377.56         8.09 o                         
  11  -4   5          1.10          1.14         1.43 o                         
  12  -4   5         21.61         27.23         2.22 o                         
  13  -4   5        685.42        658.81        14.27 o                         
 -13  -3   5         76.83         69.70         3.70 o                         
 -12  -3   5        192.79        195.35         5.32 o                         
 -11  -3   5         14.77         17.01         1.79 o                         
 -10  -3   5        826.12        857.07        12.17 o                         
  -9  -3   5        645.88        650.91         7.61 o                         
  -8  -3   5          6.35          2.56         1.63 o                         
  -7  -3   5       7261.65       7349.32        65.15 o                         
  -6  -3   5        399.17        462.16         5.75 o                         
  -5  -3   5       4156.06       4152.22        49.17 o                         
  -4  -3   5        131.64        128.87         3.17 o                         
  -3  -3   5        147.90        126.42         5.01 o                         
  -2  -3   5       2329.23       2610.81        70.91 o                         
  -1  -3   5       2560.68       2875.32        42.13 o                         
   0  -3   5       2304.46       2351.07        40.28 o                         
   1  -3   5        130.48        102.27         3.26 o                         
   2  -3   5         17.27         28.88         2.35 o                         
   3  -3   5      25259.99      26757.27       435.33 o                         
   4  -3   5       7104.22       7975.65       116.43 o                         
   5  -3   5       1508.15       1576.09        21.10 o                         
   6  -3   5         22.68         13.37         1.34 o                         
   7  -3   5        209.52        199.68         3.10 o                         
   8  -3   5        218.58        223.56         3.22 o                         
   9  -3   5          6.33          6.07         1.35 o                         
  10  -3   5       1717.49       1857.66        22.61 o                         
  11  -3   5        290.95        310.52         6.82 o                         
  12  -3   5        393.86        396.64         6.44 o                         
  13  -3   5        735.07        755.62        15.69 o                         
 -13  -2   5         40.31         27.67         4.95 o                         
 -12  -2   5        511.10        581.81        12.48 o                         
 -11  -2   5        110.65        102.81         2.39 o                         
 -10  -2   5          2.67          1.52         1.69 o                         
  -9  -2   5        712.28        731.64         7.39 o                         
  -8  -2   5         68.14         62.92         2.23 o                         
  -7  -2   5        842.51        849.38        14.73 o                         
  -6  -2   5        500.33        484.43         5.32 o                         
  -5  -2   5         66.62         56.92         2.28 o                         
  -4  -2   5        468.71        458.01        10.39 o                         
  -3  -2   5        412.74        369.62         4.82 o                         
  -2  -2   5        146.90        155.81         6.89 o                         
  -1  -2   5        245.24        220.50         4.32 o                         
   0  -2   5        107.00        102.31         4.61 o                         
   1  -2   5       1139.87       1187.70        17.03 o                         
   2  -2   5         13.58         13.30         1.40 o                         
   3  -2   5       1597.72       1606.27        22.62 o                         
   4  -2   5        458.70        464.20         8.89 o                         
   5  -2   5        224.10        248.11         5.12 o                         
   6  -2   5        891.44        916.13        10.62 o                         
   7  -2   5        296.56        304.36         4.11 o                         
   8  -2   5         16.05         13.08         1.21 o                         
   9  -2   5        597.38        570.90         6.79 o                         
  10  -2   5         10.50         10.88         1.46 o                         
  11  -2   5        280.58        297.25         6.14 o                         
  12  -2   5        309.98        323.01         5.53 o                         
  13  -2   5        171.70        157.93         3.88 o                         
  14  -2   5         54.95         52.53         2.79 o                         
 -13  -1   5         92.48         92.54         3.30 o                         
 -12  -1   5          2.82          3.21         1.81 o                         
 -11  -1   5        549.19        555.98         9.99 o                         
 -10  -1   5        229.64        221.99         3.63 o                         
  -9  -1   5        259.59        269.73         6.18 o                         
  -8  -1   5       7291.20       7577.74        72.16 o                         
  -7  -1   5       4026.35       3919.16        36.65 o                         
  -6  -1   5         38.64         30.08         1.38 o                         
  -5  -1   5       1258.53       1256.23        15.26 o                         
  -4  -1   5        278.40        256.42         7.53 o                         
  -3  -1   5       7409.31       7264.15        76.77 o                         
  -2  -1   5       1797.65       1554.17        25.93 o                         
  -1  -1   5       3402.12       3516.72        58.85 o                         
   0  -1   5       4998.63       4827.99        71.27 o                         
   1  -1   5        152.63        183.58         3.53 o                         
   2  -1   5      16033.54      16777.90       242.46 o                         
   3  -1   5       3051.94       3583.56        41.97 o                         
   4  -1   5       6160.85       7210.23        96.56 o                         
   5  -1   5         70.70        109.45         3.02 o                         
   6  -1   5       4006.78       4515.95        54.12 o                         
   7  -1   5       2827.77       3154.34        29.17 o                         
   8  -1   5        578.32        579.57         5.45 o                         
   9  -1   5        460.94        446.08         5.11 o                         
  10  -1   5        149.11        154.99         2.66 o                         
  11  -1   5       1576.38       1623.53        17.21 o                         
  12  -1   5       1282.73       1411.14        12.95 o                         
  13  -1   5         87.31         93.32         2.16 o                         
  14  -1   5          1.81          3.06         1.42 o                         
 -13   0   5         46.33         38.25         4.26 o                         
 -12   0   5          7.76          7.31         2.18 o                         
 -11   0   5        223.46        232.87         4.31 o                         
 -10   0   5         50.02         45.53         2.15 o                         
  -9   0   5       1576.78       1570.40        22.12 o                         
  -8   0   5       3663.36       3710.86        34.75 o                         
  -7   0   5         95.95         92.06         2.50 o                         
  -6   0   5        171.59        160.75         2.83 o                         
  -5   0   5        101.76         85.73         2.68 o                         
  -4   0   5       1358.76       1258.02        15.96 o                         
  -3   0   5         64.96         59.87         2.55 o                         
  -2   0   5       1437.58       1429.30        19.04 o                         
  -1   0   5       1724.84       1647.42        28.51 o                         
   0   0   5         12.67         11.08         1.94 o                         
   1   0   5        269.72        260.33         5.43 o                         
   2   0   5        163.00        164.33         3.82 o                         
   3   0   5        805.36        805.84         9.16 o                         
   4   0   5       2505.67       2577.36        33.85 o                         
   5   0   5         57.22         52.46         2.15 o                         
   6   0   5        140.70        145.49         3.26 o                         
   7   0   5         36.61         48.17         1.83 o                         
   8   0   5         37.71         29.87         1.39 o                         
   9   0   5        186.74        183.40         2.71 o                         
  10   0   5        445.09        441.74         6.08 o                         
  11   0   5       1048.84       1088.48        12.95 o                         
  12   0   5        552.14        557.09         7.43 o                         
  13   0   5        169.08        171.14         3.32 o                         
  14   0   5        238.85        232.00         4.46 o                         
 -12   1   5        136.47        134.63         7.50 o                         
 -11   1   5        712.72        739.36        16.02 o                         
 -10   1   5         16.27         22.21         1.95 o                         
  -9   1   5       1875.49       1960.56        20.12 o                         
  -8   1   5       1319.62       1317.19        16.46 o                         
  -7   1   5       2266.84       2343.06        21.92 o                         
  -6   1   5        243.05        242.17         3.92 o                         
  -5   1   5       4694.15       4815.39        53.10 o                         
  -4   1   5          2.64          2.02         1.50 o                         
  -3   1   5         14.40         38.12         2.13 o                         
  -2   1   5       6777.01       6937.66        85.06 o                         
  -1   1   5       2353.05       2312.01        31.49 o                         
   0   1   5       4980.64       5017.96        82.67 o                         
   1   1   5      36557.71      37251.16       453.03 o                         
   2   1   5       7540.48       7703.67       178.07 o                         
   3   1   5       8543.64       9400.04       115.81 o                         
   4   1   5        656.93        760.17         9.31 o                         
   5   1   5       5854.20       5834.97        64.10 o                         
   6   1   5       9959.10      10426.58       128.85 o                         
   7   1   5        277.27        234.60         4.04 o                         
   8   1   5        477.83        412.67         4.95 o                         
   9   1   5        479.37        485.19         5.27 o                         
  10   1   5       1139.17       1171.68        11.24 o                         
  11   1   5        456.58        489.54         6.14 o                         
  12   1   5         70.21         76.13         1.91 o                         
  13   1   5        699.53        733.25        13.02 o                         
  14   1   5         14.50         11.71         1.62 o                         
  15   1   5         36.79         33.83         2.62 o                         
 -12   2   5        469.54        479.42        25.16 o                         
 -11   2   5         18.88         24.76         2.59 o                         
 -10   2   5         98.04         86.31         2.39 o                         
  -9   2   5        548.76        513.72         6.60 o                         
  -8   2   5       1331.14       1292.12        14.64 o                         
  -7   2   5        255.98        249.45         4.16 o                         
  -6   2   5        625.76        633.06         8.52 o                         
  -5   2   5        982.32       1008.70        11.57 o                         
  -4   2   5       1094.51       1092.19        14.13 o                         
  -3   2   5        418.76        371.00         5.71 o                         
  -2   2   5        571.90        536.45        12.21 o                         
  -1   2   5        654.89        660.22         9.89 o                         
   0   2   5         19.63         22.94         2.11 o                         
   1   2   5       1305.34       1218.78        19.21 o                         
   2   2   5         18.10         18.61         2.11 o                         
   3   2   5       6267.72       5832.11        71.40 o                         
   4   2   5        261.34        212.85         3.21 o                         
   5   2   5       1348.19       1329.81        17.94 o                         
   6   2   5          0.00          1.45         1.29 o                         
   7   2   5        719.74        708.09        14.85 o                         
   8   2   5        209.75        203.65         2.83 o                         
   9   2   5        332.70        344.32         4.14 o                         
  10   2   5        472.02        471.49         4.71 o                         
  11   2   5         51.61         47.73         1.69 o                         
  12   2   5          8.02          8.27         1.48 o                         
  13   2   5         19.73         14.08         1.59 o                         
  14   2   5        436.43        417.86         8.54 o                         
  15   2   5         39.96         22.52         4.10 o                         
 -12   3   5        668.07        771.29        18.70 o                         
 -11   3   5        487.40        528.50        17.46 o                         
 -10   3   5       1079.36       1079.54        16.71 o                         
  -9   3   5       1022.44        898.78        12.12 o                         
  -8   3   5         57.03         54.96         2.44 o                         
  -7   3   5       1406.78       1356.22        13.06 o                         
  -6   3   5       2310.12       2270.88        20.57 o                         
  -5   3   5          9.80          9.29         1.39 o                         
  -4   3   5       1349.57       1284.23        14.59 o                         
  -3   3   5       1460.44       1693.32        24.79 o                         
  -2   3   5      18159.79      17939.61       279.38 o                         
  -1   3   5        394.65        361.56         6.27 o                         
   0   3   5       2459.63       2386.25        28.00 o                         
   1   3   5       6473.05       6349.28        85.17 o                         
   2   3   5       2877.42       2854.99        31.39 o                         
   3   3   5        544.44        520.26         6.61 o                         
   4   3   5       5233.85       5137.55        51.93 o                         
   5   3   5       3112.85       2812.05        34.66 o                         
   6   3   5       3078.50       3296.32        37.98 o                         
   7   3   5       4959.85       5382.85        71.27 o                         
   8   3   5       1459.60       1496.43        19.10 o                         
   9   3   5        523.92        632.94         6.23 o                         
  10   3   5         80.73        107.16         2.03 o                         
  11   3   5        446.96        452.33         4.71 o                         
  12   3   5         22.25         20.57         1.56 o                         
  13   3   5        598.74        635.69         9.45 o                         
  14   3   5        451.64        459.70        10.81 o                         
  15   3   5        606.04        513.12        11.16 o                         
 -12   4   5        100.27        127.84         7.14 o                         
 -11   4   5         65.62         47.34         2.92 o                         
 -10   4   5         35.91         35.77         1.87 o                         
  -9   4   5         14.17          9.23         1.53 o                         
  -8   4   5        442.42        490.84         6.58 o                         
  -7   4   5        367.79        341.50         4.74 o                         
  -6   4   5        742.78        694.10         8.90 o                         
  -5   4   5          8.41         13.88         1.40 o                         
  -4   4   5         65.09         68.12         2.04 o                         
  -3   4   5       4899.12       5027.16        71.05 o                         
  -2   4   5        576.17        598.40         8.83 o                         
  -1   4   5       1042.60       1021.31        14.63 o                         
   0   4   5        378.59        389.44         7.23 o                         
   1   4   5          0.52          2.02         1.42 o                         
   2   4   5         13.96         15.25         1.31 o                         
   3   4   5       2190.43       2076.98        26.76 o                         
   4   4   5       1628.67       1478.38        18.24 o                         
   5   4   5         49.01         51.45         1.95 o                         
   6   4   5       3155.77       3132.32        41.78 o                         
   7   4   5        713.13        757.14         9.94 o                         
   8   4   5       1009.95       1006.24         9.34 o                         
   9   4   5         39.20         41.80         1.54 o                         
  10   4   5        324.67        332.92         3.79 o                         
  11   4   5        163.22        155.00         2.72 o                         
  12   4   5          2.79          4.07         1.35 o                         
  13   4   5         33.89         31.88         1.73 o                         
  14   4   5         29.46         33.18         1.92 o                         
  15   4   5         80.38         71.97         3.67 o                         
 -11   5   5        115.57        120.64         4.89 o                         
 -10   5   5         11.89         13.25         2.17 o                         
  -9   5   5        496.38        531.90         6.74 o                         
  -8   5   5       1212.26       1044.36        20.34 o                         
  -7   5   5        137.03        154.61         2.87 o                         
  -6   5   5        117.87        131.72         2.39 o                         
  -5   5   5        754.68        688.88         7.59 o                         
  -4   5   5         85.01         88.80         1.89 o                         
  -3   5   5       3063.62       3185.63        35.89 o                         
  -2   5   5       4686.25       5112.43        63.78 o                         
  -1   5   5        841.99        831.58        15.28 o                         
   0   5   5       8561.98       7994.05       106.11 o                         
   1   5   5       5151.19       5226.68        70.20 o                         
   2   5   5        634.16        680.19         8.24 o                         
   3   5   5       1103.71        989.20        13.68 o                         
   4   5   5       4111.79       4145.34        43.56 o                         
   5   5   5       3581.47       3629.94        36.65 o                         
   6   5   5          5.56          2.25         1.33 o                         
   7   5   5        230.78        209.96         4.54 o                         
   8   5   5       3708.05       4052.66        39.69 o                         
   9   5   5        238.13        231.66         3.13 o                         
  10   5   5        392.38        370.24         4.36 o                         
  11   5   5         17.29         15.57         1.40 o                         
  12   5   5        622.51        599.28         7.81 o                         
  13   5   5          3.62          4.38         1.64 o                         
  14   5   5        841.88        852.45        10.67 o                         
  15   5   5        145.40        109.48         4.99 o                         
 -11   6   5        513.53        530.92        24.73 o                         
 -10   6   5          5.20          2.84         1.64 o                         
  -9   6   5          7.96         10.41         1.78 o                         
  -8   6   5       3450.62       3388.94        34.96 o                         
  -7   6   5          2.54          2.26         1.41 o                         
  -6   6   5        106.86        110.89         2.12 o                         
  -5   6   5         88.19         67.28         1.88 o                         
  -4   6   5        600.02        509.93         5.88 o                         
  -3   6   5        746.19        702.79         8.45 o                         
  -2   6   5       1183.57       1083.78        15.17 o                         
  -1   6   5       2116.84       1993.91        27.69 o                         
   0   6   5       1053.08        952.68        14.96 o                         
   1   6   5        731.91        741.96        14.88 o                         
   2   6   5       1622.26       1643.72        26.68 o                         
   3   6   5          3.82          1.39         1.70 o                         
   4   6   5          0.46          1.29         1.40 o                         
   5   6   5        188.57        174.35         2.92 o                         
   6   6   5        628.34        620.16         8.40 o                         
   7   6   5        140.58        126.86         2.63 o                         
   8   6   5         46.86         40.22         1.61 o                         
   9   6   5        148.79        143.64         2.61 o                         
  10   6   5         73.70         69.39         1.87 o                         
  11   6   5        568.78        548.27         6.77 o                         
  12   6   5         74.61         71.59         2.05 o                         
  13   6   5         49.73         40.76         1.78 o                         
  14   6   5          0.76          3.90         1.80 o                         
  15   6   5         18.32         14.30         1.55 o                         
 -10   7   5        340.45        384.85         6.61 o                         
  -9   7   5        235.82        242.70         5.12 o                         
  -8   7   5       1748.46       1681.39        26.34 o                         
  -7   7   5         77.58         88.46         2.42 o                         
  -6   7   5        228.31        200.19         3.19 o                         
  -5   7   5        611.00        586.59         6.17 o                         
  -4   7   5        383.69        291.20         3.88 o                         
  -3   7   5       1252.44       1243.78        12.56 o                         
  -2   7   5       2641.76       2606.43        30.20 o                         
  -1   7   5       6675.77       6604.53        82.29 o                         
   0   7   5       5144.96       5053.69        59.93 o                         
   1   7   5        803.32        791.01        10.45 o                         
   2   7   5       4203.06       4372.47        74.06 o                         
   3   7   5         23.89         13.07         1.74 o                         
   4   7   5       6651.02       7589.04        79.07 o                         
   5   7   5       8197.87       8823.38        79.89 o                         
   6   7   5          0.68          9.00         1.41 o                         
   7   7   5       3105.14       3161.61        40.52 o                         
   8   7   5       2023.22       2090.70        20.49 o                         
   9   7   5       3679.94       3830.84        40.32 o                         
  10   7   5        322.70        309.41         3.70 o                         
  11   7   5        466.33        462.11         5.98 o                         
  12   7   5        439.73        395.36         8.48 o                         
  13   7   5        275.08        256.55         5.61 o                         
  14   7   5         76.27         70.38         2.38 o                         
  15   7   5        117.65         88.89         2.81 o                         
 -10   8   5        711.04        752.62        15.38 o                         
  -9   8   5        381.31        386.84         7.43 o                         
  -8   8   5        534.56        554.56        10.55 o                         
  -7   8   5         74.26         65.83         2.21 o                         
  -6   8   5        665.43        621.79         9.94 o                         
  -5   8   5         10.00          9.46         1.42 o                         
  -4   8   5        476.11        462.04         5.11 o                         
  -3   8   5          1.41          0.38         1.34 o                         
  -2   8   5        808.34        726.48         7.40 o                         
  -1   8   5         59.61         53.41         1.89 o                         
   0   8   5         73.12         81.88         2.85 o                         
   1   8   5       1906.23       1911.61        23.56 o                         
   2   8   5        352.07        348.81         6.02 o                         
   3   8   5         54.70         63.15         2.54 o                         
   4   8   5        693.93        735.45         8.74 o                         
   5   8   5        548.22        570.47         8.21 o                         
   6   8   5        682.07        663.42        10.12 o                         
   7   8   5          0.46          1.29         1.25 o                         
   8   8   5        196.74        166.44         3.79 o                         
   9   8   5         44.46         42.08         1.73 o                         
  10   8   5         14.98         12.25         1.45 o                         
  11   8   5        381.97        379.80         6.58 o                         
  12   8   5        168.15        146.32         3.02 o                         
  13   8   5          7.97          9.03         1.71 o                         
  14   8   5        344.84        325.03        12.79 o                         
  15   8   5         17.27         12.18         1.80 o                         
  -9   9   5        367.89        360.74         5.95 o                         
  -8   9   5        672.80        821.67        10.87 o                         
  -7   9   5         62.61         46.96         2.01 o                         
  -6   9   5        707.10        746.79         7.86 o                         
  -5   9   5        327.08        229.65         3.50 o                         
  -4   9   5         31.79         27.98         1.59 o                         
  -3   9   5         72.64         67.63         2.36 o                         
  -2   9   5       1231.21       1118.25        13.15 o                         
  -1   9   5       5504.32       5623.51        48.18 o                         
   0   9   5          0.48          0.83         1.27 o                         
   1   9   5       5614.94       5411.38        56.46 o                         
   2   9   5        605.22        529.90         8.84 o                         
   3   9   5        498.60        553.48        12.30 o                         
   4   9   5         40.39         64.59         2.22 o                         
   5   9   5         19.13          8.40         1.40 o                         
   6   9   5        346.08        317.62         3.85 o                         
   7   9   5         66.02         90.17         2.20 o                         
   8   9   5       1643.24       1716.33        14.84 o                         
   9   9   5        204.16        187.68         3.09 o                         
  10   9   5       1330.76       1343.50        20.38 o                         
  11   9   5       1066.80       1094.12        25.13 o                         
  12   9   5          8.03          6.26         1.81 o                         
  13   9   5         98.27         73.83         2.31 o                         
  14   9   5        598.60        645.14        23.04 o                         
  15   9   5         39.88         26.03         2.14 o                         
  -9  10   5        200.30        227.97         6.93 o                         
  -8  10   5         76.47         74.04         2.13 o                         
  -7  10   5       1618.90       1766.73        19.37 o                         
  -6  10   5         19.93         17.99         1.66 o                         
  -5  10   5         39.57         49.24         1.93 o                         
  -4  10   5          2.52          3.08         1.50 o                         
  -3  10   5        483.53        524.45         6.72 o                         
  -2  10   5       5042.56       4801.85        37.06 o                         
  -1  10   5         86.34         84.64         2.13 o                         
   0  10   5          5.11          1.79         1.41 o                         
   1  10   5       2586.96       2490.17        22.85 o                         
   2  10   5        534.79        512.19         5.70 o                         
   3  10   5       1713.33       1607.11        16.07 o                         
   4  10   5        840.26        808.06        12.96 o                         
   5  10   5         33.18         33.94         1.71 o                         
   6  10   5        229.70        235.20         3.08 o                         
   7  10   5        114.48         97.29         2.24 o                         
   8  10   5          0.01          0.04         1.53 o                         
   9  10   5        473.95        458.79         5.57 o                         
  10  10   5        152.52        137.13         3.08 o                         
  11  10   5          8.80         11.09         1.78 o                         
  12  10   5        303.16        300.85        12.55 o                         
  13  10   5        611.46        671.21        20.74 o                         
  14  10   5          2.79          2.63         1.81 o                         
  15  10   5         38.27         27.46         5.54 o                         
  -8  11   5         24.13         28.29         2.13 o                         
  -7  11   5       1104.45       1223.16        23.62 o                         
  -6  11   5        200.79        220.36         3.99 o                         
  -5  11   5        417.65        393.09         5.45 o                         
  -4  11   5          1.61          4.02         1.79 o                         
  -3  11   5         48.86         56.01         2.19 o                         
  -2  11   5       4740.72       4668.87        46.90 o                         
  -1  11   5        607.18        645.83         7.59 o                         
   0  11   5       2482.96       2496.51        21.80 o                         
   1  11   5        622.32        607.65         6.81 o                         
   2  11   5         16.83         12.00         1.42 o                         
   3  11   5       2023.64       1901.77        19.09 o                         
   4  11   5        148.80        144.00         2.77 o                         
   5  11   5       3150.57       3306.44        26.42 o                         
   6  11   5        280.90        340.80         4.10 o                         
   7  11   5        369.42        419.69         5.73 o                         
   8  11   5       3266.51       3354.08        32.92 o                         
   9  11   5          5.88          7.47         1.50 o                         
  10  11   5       2296.25       2427.18        29.59 o                         
  11  11   5        101.53        108.24         3.12 o                         
  12  11   5          9.02          7.69         1.83 o                         
  13  11   5       1375.85       1420.17        23.05 o                         
  14  11   5         46.96         33.96         1.97 o                         
  -7  12   5        236.83        218.80         4.68 o                         
  -6  12   5        140.03        143.46         3.65 o                         
  -5  12   5        780.41        758.28         9.76 o                         
  -4  12   5        569.35        569.42         6.87 o                         
  -3  12   5        520.27        470.24         6.66 o                         
  -2  12   5        122.83        134.74         2.86 o                         
  -1  12   5          6.38          3.39         1.56 o                         
   0  12   5         44.91         35.13         1.87 o                         
   1  12   5        822.58        760.63         9.02 o                         
   2  12   5        698.30        636.48         6.63 o                         
   3  12   5        387.22        387.05         4.78 o                         
   4  12   5          0.87          0.21         1.57 o                         
   5  12   5         26.42         18.51         1.59 o                         
   6  12   5        346.36        330.17         4.43 o                         
   7  12   5        419.27        440.77         5.56 o                         
   8  12   5        189.21        190.97         3.68 o                         
   9  12   5        658.13        667.06        11.51 o                         
  10  12   5        457.52        487.49        10.02 o                         
  11  12   5        222.21        230.23         4.18 o                         
  12  12   5        679.58        673.65        20.33 o                         
  13  12   5         47.04         45.26         4.58 o                         
  14  12   5          2.66          0.71         1.88 o                         
  -6  13   5         26.94         23.85         2.24 o                         
  -5  13   5          2.82          1.03         1.44 o                         
  -4  13   5       1194.07       1263.30        13.69 o                         
  -3  13   5        438.76        443.15         5.24 o                         
  -2  13   5         17.70         25.32         2.02 o                         
  -1  13   5        137.29        131.98         3.95 o                         
   0  13   5        336.30        340.89         5.06 o                         
   1  13   5        247.14        249.84         4.32 o                         
   2  13   5        927.01        960.93        16.74 o                         
   3  13   5        433.87        451.40         6.03 o                         
   4  13   5        361.81        349.70         4.21 o                         
   5  13   5       1257.78       1193.63        13.62 o                         
   6  13   5        312.92        341.82         4.46 o                         
   7  13   5        144.28        144.57         3.03 o                         
   8  13   5        792.00        800.18        16.96 o                         
   9  13   5          3.91          8.15         2.00 o                         
  10  13   5        611.29        659.32        11.22 o                         
  11  13   5         67.00         55.41         2.55 o                         
  12  13   5       1248.15       1194.47        21.41 o                         
  13  13   5          0.36          1.28         2.07 o                         
  14  13   5        572.53        488.02        20.15 o                         
  -5  14   5        626.92        647.47        11.60 o                         
  -4  14   5         26.11         26.91         1.68 o                         
  -3  14   5        126.01        131.96         4.02 o                         
  -2  14   5          5.13          4.08         1.94 o                         
  -1  14   5       2358.34       2420.75        25.72 o                         
   0  14   5         40.25         40.23         1.96 o                         
   1  14   5        518.84        490.25        11.75 o                         
   2  14   5        149.67        160.86         2.96 o                         
   3  14   5        918.34        870.18        18.33 o                         
   4  14   5         55.68         58.46         2.12 o                         
   5  14   5       1192.36       1197.68        15.94 o                         
   6  14   5        455.71        463.77         5.80 o                         
   7  14   5         40.37         39.43         1.73 o                         
   8  14   5         88.03         75.16         2.44 o                         
   9  14   5        295.11        290.55         7.20 o                         
  10  14   5         50.11         48.17         2.40 o                         
  11  14   5        302.06        297.24         6.02 o                         
  12  14   5        109.57        100.72         2.74 o                         
  13  14   5        552.42        513.47        15.35 o                         
  -4  15   5        329.00        322.23        11.00 o                         
  -3  15   5        365.19        367.24         7.39 o                         
  -2  15   5        268.93        267.44         5.13 o                         
  -1  15   5         66.52         70.30         2.06 o                         
   0  15   5        538.97        591.04         8.10 o                         
   1  15   5         79.89         71.75         2.50 o                         
   2  15   5        775.19        821.28        17.73 o                         
   3  15   5          0.28          0.33         1.44 o                         
   4  15   5          6.70         10.80         1.81 o                         
   5  15   5          1.32         -0.30         1.55 o                         
   6  15   5          0.56          1.03         1.61 o                         
   7  15   5        701.48        731.04         9.66 o                         
   8  15   5       1053.08       1094.03        17.45 o                         
   9  15   5         23.92         28.05         2.06 o                         
  10  15   5        374.12        352.32        12.43 o                         
  11  15   5        560.01        556.60        11.87 o                         
  12  15   5         63.26         52.36         1.76 o                         
  -3  16   5          0.73         -0.21         1.48 o                         
  -2  16   5        156.23        149.32         5.11 o                         
  -1  16   5         49.12         51.00         1.92 o                         
   0  16   5         21.69         23.55         2.03 o                         
   1  16   5         43.03         38.18         2.49 o                         
   2  16   5       1165.88       1275.35        16.87 o                         
   3  16   5         28.38         24.21         1.83 o                         
   4  16   5        360.68        373.44         5.85 o                         
   5  16   5         55.34         67.81         2.26 o                         
   6  16   5        207.77        224.53         4.40 o                         
   7  16   5        103.32        112.40         2.90 o                         
   8  16   5         25.54         20.13         1.85 o                         
   9  16   5          1.39          1.66         2.02 o                         
  10  16   5        112.69        114.83         7.32 o                         
  11  16   5          8.58          5.19         1.38 o                         
  12  16   5         52.50         40.77         4.17 o                         
  -1  17   5         51.22         35.67         2.14 o                         
   0  17   5        214.69        205.72         4.36 o                         
   1  17   5         84.73         97.30         3.54 o                         
   2  17   5        406.83        428.48         7.30 o                         
   3  17   5        761.96        803.25        14.74 o                         
   4  17   5         62.47         58.81         2.17 o                         
   5  17   5        400.72        452.28         8.00 o                         
   6  17   5         68.89         79.83         2.84 o                         
   7  17   5        172.43        177.37         3.93 o                         
   8  17   5        593.42        637.10        10.60 o                         
   9  17   5         10.01          4.59         2.42 o                         
  10  17   5         62.37         57.02         2.39 o                         
   1  18   5          8.12          3.95         1.76 o                         
   2  18   5        486.59        518.89         7.88 o                         
   3  18   5       1043.01       1083.93        24.70 o                         
   4  18   5        467.96        412.18        27.98 o                         
   5  18   5        365.33        340.15         6.88 o                         
   6  18   5        356.16        352.93        10.24 o                         
   7  18   5         78.26         78.88         3.64 o                         
   8  18   5          7.01          4.04         1.83 o                         
   9  18   5        207.37        206.06         5.05 o                         
  -3 -16   6        125.02        102.65         4.01 o                         
  -2 -16   6        176.09        160.37         7.35 o                         
  -6 -15   6         12.53         13.60         1.97 o                         
  -5 -15   6         82.61         88.20         2.42 o                         
  -4 -15   6         55.11         50.74         3.40 o                         
  -3 -15   6         78.46         78.72         2.42 o                         
  -2 -15   6         45.93         45.61         1.95 o                         
  -1 -15   6          2.84          1.57         1.62 o                         
   0 -15   6          4.79          1.57         1.51 o                         
   1 -15   6         14.17          9.70         1.86 o                         
   2 -15   6        119.95        100.23         3.28 o                         
  -8 -14   6        956.11       1069.02        42.03 o                         
  -7 -14   6         36.52         38.09         2.82 o                         
  -6 -14   6          2.89          3.97         1.46 o                         
  -5 -14   6        244.05        256.52         5.85 o                         
  -4 -14   6          0.96          2.00         1.48 o                         
  -3 -14   6         33.50         33.33         2.31 o                         
  -2 -14   6        493.25        537.62         7.09 o                         
  -1 -14   6        287.62        293.04         4.26 o                         
   0 -14   6        749.03        759.10         8.10 o                         
   1 -14   6        687.55        660.06         8.76 o                         
   2 -14   6        345.08        331.95         9.74 o                         
   3 -14   6       2061.56       1943.05        44.12 o                         
   4 -14   6          0.56         -1.40         1.62 o                         
  -9 -13   6         20.25         20.34         1.84 o                         
  -8 -13   6          6.22          5.45         1.39 o                         
  -7 -13   6         64.41         60.21         2.74 o                         
  -6 -13   6         30.81         34.55         1.69 o                         
  -5 -13   6         21.76         24.44         1.59 o                         
  -4 -13   6        269.15        272.01         4.64 o                         
  -3 -13   6        231.16        237.05         4.11 o                         
  -2 -13   6          0.21         -0.12         1.52 o                         
  -1 -13   6         30.42         30.02         1.71 o                         
   0 -13   6         27.90         25.71         1.74 o                         
   1 -13   6         71.10         75.81         2.08 o                         
   2 -13   6        455.84        431.66         5.83 o                         
   3 -13   6       1303.42       1296.84        20.42 o                         
   4 -13   6        110.58        101.35         2.93 o                         
   5 -13   6        123.51        123.74         3.58 o                         
   6 -13   6         12.89          7.17         3.86 o                         
 -10 -12   6          5.28         -0.03         1.83 o                         
  -9 -12   6        543.30        563.72        10.24 o                         
  -8 -12   6        103.33         95.33         2.65 o                         
  -7 -12   6         71.03         72.12         2.43 o                         
  -6 -12   6          4.52          2.17         1.36 o                         
  -5 -12   6        420.85        480.54         5.86 o                         
  -4 -12   6         37.32         42.74         2.08 o                         
  -3 -12   6        107.42         97.77         3.07 o                         
  -2 -12   6       2523.01       2681.87        44.24 o                         
  -1 -12   6        306.16        293.92         4.53 o                         
   0 -12   6        516.18        537.73         6.06 o                         
   1 -12   6        196.29        203.73         3.27 o                         
   2 -12   6        316.27        314.24         4.99 o                         
   3 -12   6        448.27        438.94         6.59 o                         
   4 -12   6        147.49        141.05         3.48 o                         
   5 -12   6       1105.32       1088.39        15.98 o                         
   6 -12   6         12.25          9.76         1.68 o                         
   7 -12   6        489.66        470.37        10.13 o                         
 -10 -11   6         26.00         24.77         1.87 o                         
  -9 -11   6        119.05        121.99         2.84 o                         
  -8 -11   6          2.38         -0.75         1.64 o                         
  -7 -11   6         22.93         22.34         1.82 o                         
  -6 -11   6         24.13         25.26         1.65 o                         
  -5 -11   6          6.80          9.11         1.59 o                         
  -4 -11   6        163.46        150.98         3.22 o                         
  -3 -11   6          0.22          1.14         1.52 o                         
  -2 -11   6        357.41        385.61         5.37 o                         
  -1 -11   6        670.55        722.47        13.13 o                         
   0 -11   6        240.20        251.04         5.16 o                         
   1 -11   6         48.06         51.89         2.06 o                         
   2 -11   6          2.73          0.79         1.61 o                         
   3 -11   6        382.90        368.04         4.80 o                         
   4 -11   6          1.60          3.60         1.46 o                         
   5 -11   6        328.42        320.84         7.13 o                         
   6 -11   6        229.45        225.50         5.64 o                         
   7 -11   6        938.65        908.70        12.53 o                         
   8 -11   6        479.83        423.78         7.99 o                         
 -11 -10   6        358.09        331.32        14.47 o                         
 -10 -10   6          0.73         -0.14         1.58 o                         
  -9 -10   6        307.93        303.06         4.57 o                         
  -8 -10   6          3.79          2.96         1.73 o                         
  -7 -10   6       1064.01       1129.07        14.67 o                         
  -6 -10   6       3039.41       3293.83        34.06 o                         
  -5 -10   6        218.48        243.57         3.65 o                         
  -4 -10   6        557.67        579.64         6.50 o                         
  -3 -10   6       6227.90       6342.74        62.16 o                         
  -2 -10   6       1454.48       1509.54        14.86 o                         
  -1 -10   6       2694.35       2861.83        30.05 o                         
   0 -10   6        284.47        297.76         4.86 o                         
   1 -10   6        936.76       1029.64        12.84 o                         
   2 -10   6        113.16        107.15         2.44 o                         
   3 -10   6       1241.93       1304.65        13.16 o                         
   4 -10   6        773.22        816.39        10.77 o                         
   5 -10   6         14.21         10.64         1.61 o                         
   6 -10   6        444.65        476.13         6.44 o                         
   7 -10   6       2034.00       2086.11        22.23 o                         
   8 -10   6       1433.60       1396.36        28.99 o                         
   9 -10   6        273.59        251.46         5.72 o                         
 -11  -9   6         72.29         83.09         2.44 o                         
 -10  -9   6        565.67        617.55         8.75 o                         
  -9  -9   6          2.64          0.75         1.53 o                         
  -8  -9   6          4.83          7.76         1.83 o                         
  -7  -9   6         22.37         22.13         1.86 o                         
  -6  -9   6          1.44         -1.53         1.61 o                         
  -5  -9   6        222.63        225.84         4.14 o                         
  -4  -9   6       1002.44       1016.90        10.95 o                         
  -3  -9   6          3.62          3.40         1.48 o                         
  -2  -9   6        145.23        153.61         2.75 o                         
  -1  -9   6        200.98        213.32         3.81 o                         
   0  -9   6          7.65          2.48         1.42 o                         
   1  -9   6         15.85         14.53         1.52 o                         
   2  -9   6         38.74         37.19         1.84 o                         
   3  -9   6        674.24        650.80         9.82 o                         
   4  -9   6        220.41        211.09         3.84 o                         
   5  -9   6         99.49        104.59         2.38 o                         
   6  -9   6        375.35        366.18         5.01 o                         
   7  -9   6        153.45        152.07         2.84 o                         
   8  -9   6         82.07         82.24         2.11 o                         
   9  -9   6          3.25          2.50         1.50 o                         
  10  -9   6         96.42         99.97         5.61 o                         
 -12  -8   6         27.21         23.44         2.13 o                         
 -11  -8   6        141.63        154.24         5.98 o                         
 -10  -8   6        119.36        121.48         3.72 o                         
  -9  -8   6        980.69        966.21        17.35 o                         
  -8  -8   6        443.23        546.61         7.08 o                         
  -7  -8   6         28.45         26.68         2.00 o                         
  -6  -8   6       1220.92       1203.28        16.23 o                         
  -5  -8   6       3239.58       3303.35        34.75 o                         
  -4  -8   6        886.41        948.09        11.24 o                         
  -3  -8   6        616.19        658.62         6.65 o                         
  -2  -8   6        990.74       1034.59         9.96 o                         
  -1  -8   6        216.11        201.63         3.10 o                         
   0  -8   6       1626.19       1672.04        15.58 o                         
   1  -8   6       3780.57       4138.16        37.29 o                         
   2  -8   6       1471.04       1493.30        15.16 o                         
   3  -8   6        888.38       1018.28        10.95 o                         
   4  -8   6       1389.64       1422.04        16.92 o                         
   5  -8   6         13.52         12.25         1.75 o                         
   6  -8   6          1.96          0.54         1.52 o                         
   7  -8   6        136.22        147.27         2.32 o                         
   8  -8   6        210.38        216.04         3.18 o                         
   9  -8   6         84.39         91.74         2.08 o                         
  10  -8   6        114.10         99.76         3.37 o                         
  11  -8   6        121.53        109.64         5.70 o                         
 -12  -7   6          8.32          6.14         1.52 o                         
 -11  -7   6          1.85         -0.45         1.81 o                         
 -10  -7   6         94.76        108.10         3.68 o                         
  -9  -7   6         13.48         16.07         2.04 o                         
  -8  -7   6         91.09         72.45         2.26 o                         
  -7  -7   6          2.99         -0.39         1.71 o                         
  -6  -7   6         17.95         16.42         1.47 o                         
  -5  -7   6          6.33          4.62         1.32 o                         
  -4  -7   6         17.64         14.63         1.54 o                         
  -3  -7   6         43.34         46.34         1.59 o                         
  -2  -7   6        306.96        321.16         3.97 o                         
  -1  -7   6        389.50        411.41         4.79 o                         
   0  -7   6        853.11        889.85         9.10 o                         
   1  -7   6         80.88         81.82         1.99 o                         
   2  -7   6        144.34        144.65         2.58 o                         
   3  -7   6        926.96        956.15        10.72 o                         
   4  -7   6         82.88         90.10         2.48 o                         
   5  -7   6         12.53          6.67         1.82 o                         
   6  -7   6          1.18          1.27         1.53 o                         
   7  -7   6          8.86          7.27         1.33 o                         
   8  -7   6        579.25        549.96        10.60 o                         
   9  -7   6         58.60         53.45         1.80 o                         
  10  -7   6         57.55         66.25         1.78 o                         
  11  -7   6        289.93        311.19         8.25 o                         
 -12  -6   6        235.07        215.25         7.67 o                         
 -11  -6   6        556.04        600.12        14.81 o                         
 -10  -6   6        971.42       1086.10        14.96 o                         
  -9  -6   6        243.02        292.14         5.27 o                         
  -8  -6   6        341.84        275.61         3.93 o                         
  -7  -6   6        923.38        856.79         9.80 o                         
  -6  -6   6         73.68         73.76         2.18 o                         
  -5  -6   6        516.28        538.04         5.71 o                         
  -4  -6   6          8.79          4.13         1.17 o                         
  -3  -6   6        508.23        505.34         5.63 o                         
  -2  -6   6        392.59        385.45         4.36 o                         
  -1  -6   6        776.82        750.76         7.22 o                         
   0  -6   6        516.78        554.92         7.04 o                         
   1  -6   6       6847.24       7202.84        67.00 o                         
   2  -6   6       1412.05       1673.02        17.01 o                         
   3  -6   6         99.17         73.52         2.28 o                         
   4  -6   6        251.05        213.27         3.77 o                         
   5  -6   6         69.93         57.01         2.07 o                         
   6  -6   6         12.13          8.27         1.62 o                         
   7  -6   6       1354.93       1427.21        16.29 o                         
   8  -6   6          2.33          2.26         1.39 o                         
   9  -6   6        540.12        538.97         6.76 o                         
  10  -6   6          0.49          0.28         1.36 o                         
  11  -6   6         69.33         76.65         2.45 o                         
  12  -6   6        377.54        370.55         7.78 o                         
 -12  -5   6          7.39          1.26         2.47 o                         
 -11  -5   6          8.07         11.52         1.93 o                         
 -10  -5   6         15.55         12.01         1.57 o                         
  -9  -5   6        606.30        605.46         6.95 o                         
  -8  -5   6        839.49        837.30        11.37 o                         
  -7  -5   6        125.16        118.49         2.70 o                         
  -6  -5   6        336.03        309.31         4.04 o                         
  -5  -5   6       1199.23       1247.51        11.16 o                         
  -4  -5   6        233.55        240.15         3.34 o                         
  -3  -5   6         96.61         94.72         2.05 o                         
  -2  -5   6         21.89         28.67         1.76 o                         
  -1  -5   6         93.96         91.15         2.69 o                         
   0  -5   6        472.83        499.47         8.37 o                         
   1  -5   6        866.36        902.49        15.96 o                         
   2  -5   6         32.16         37.29         2.72 o                         
   3  -5   6         13.57         15.05         2.28 o                         
   4  -5   6        183.20        173.19         4.42 o                         
   5  -5   6         17.78         17.16         1.61 o                         
   6  -5   6         33.50         29.31         1.91 o                         
   7  -5   6        287.25        267.86         3.80 o                         
   8  -5   6        689.56        700.34        10.03 o                         
   9  -5   6        329.52        311.90         4.19 o                         
  10  -5   6        380.95        353.73         4.74 o                         
  11  -5   6        457.04        441.06         7.59 o                         
  12  -5   6        249.81        289.86         9.63 o                         
 -12  -4   6        852.92        884.07        26.46 o                         
 -11  -4   6        382.35        394.57         8.41 o                         
 -10  -4   6       1381.69       1479.59        17.24 o                         
  -9  -4   6        509.94        519.63         6.06 o                         
  -8  -4   6       1776.62       1800.16        17.14 o                         
  -7  -4   6        334.08        318.27         4.12 o                         
  -6  -4   6        239.40        270.42         3.80 o                         
  -5  -4   6          1.14          0.94         1.24 o                         
  -4  -4   6        747.10        595.89         6.52 o                         
  -3  -4   6        807.27        839.12        13.29 o                         
  -2  -4   6        435.44        326.35         5.19 o                         
  -1  -4   6       2980.19       3142.73        33.90 o                         
   0  -4   6        827.91        848.24        13.57 o                         
   1  -4   6       1195.89       1377.00        18.96 o                         
   2  -4   6       1342.52       1596.66        21.57 o                         
   3  -4   6       2991.34       3584.43        42.55 o                         
   4  -4   6       1704.74       1830.01        20.19 o                         
   5  -4   6       2531.12       2732.25        30.09 o                         
   6  -4   6       1255.77       1148.61        11.83 o                         
   7  -4   6       1341.92       1459.45        12.89 o                         
   8  -4   6       4081.77       4347.47        47.79 o                         
   9  -4   6       1409.26       1537.25        19.70 o                         
  10  -4   6        912.17        925.62        13.72 o                         
  11  -4   6        107.11        122.06         2.84 o                         
  12  -4   6         94.40         98.61         2.79 o                         
  13  -4   6        144.79        132.47         3.20 o                         
 -12  -3   6        193.49        182.39         6.21 o                         
 -11  -3   6          9.14          6.18         1.81 o                         
 -10  -3   6         52.45         52.52         1.97 o                         
  -9  -3   6       2189.46       2222.97        21.24 o                         
  -8  -3   6        327.67        326.78         4.47 o                         
  -7  -3   6        526.41        509.85         5.74 o                         
  -6  -3   6        781.23        752.51         7.50 o                         
  -5  -3   6        586.05        583.80         5.94 o                         
  -4  -3   6        233.40        201.91         3.37 o                         
  -3  -3   6        212.21        223.83         5.02 o                         
  -2  -3   6        554.97        547.83        12.49 o                         
  -1  -3   6        769.00        752.81        17.11 o                         
   0  -3   6          4.99          5.57         1.47 o                         
   1  -3   6        119.35        114.70         3.48 o                         
   2  -3   6        676.58        677.33         8.85 o                         
   3  -3   6       1073.48       1145.60        17.19 o                         
   4  -3   6        528.77        539.31        11.54 o                         
   5  -3   6        808.04        853.15        10.30 o                         
   6  -3   6        101.48         92.00         2.16 o                         
   7  -3   6        141.86        141.06         2.51 o                         
   8  -3   6        530.45        562.30         6.00 o                         
   9  -3   6         16.11         14.01         1.44 o                         
  10  -3   6        238.85        242.63         3.72 o                         
  11  -3   6        429.18        450.37         7.76 o                         
  12  -3   6         89.43        102.17         2.45 o                         
  13  -3   6        210.52        198.58         4.75 o                         
 -12  -2   6        324.74        367.35         9.31 o                         
 -11  -2   6         33.18         29.72         2.01 o                         
 -10  -2   6          9.64         15.38         1.62 o                         
  -9  -2   6        327.13        318.25         4.86 o                         
  -8  -2   6          8.47         10.26         1.65 o                         
  -7  -2   6       2035.21       1975.30        18.57 o                         
  -6  -2   6        316.36        313.78         3.96 o                         
  -5  -2   6       4662.96       4327.88        36.22 o                         
  -4  -2   6        702.16        689.04        13.72 o                         
  -3  -2   6         89.59         57.85         2.41 o                         
  -2  -2   6       2802.02       2831.90        61.35 o                         
  -1  -2   6        758.34        732.91        12.28 o                         
   0  -2   6       1267.37       1366.68        21.12 o                         
   1  -2   6       2596.52       2676.46        33.64 o                         
   2  -2   6        863.89        860.66        10.57 o                         
   3  -2   6       4664.72       4702.66        86.46 o                         
   4  -2   6          1.16          2.49         2.71 o                         
   5  -2   6        598.08        818.12        16.28 o                         
   6  -2   6        802.27        799.68         8.71 o                         
   7  -2   6       1747.21       1875.41        19.48 o                         
   8  -2   6          2.49          0.76         1.19 o                         
   9  -2   6          0.94          2.45         1.35 o                         
  10  -2   6          0.26          0.34         1.35 o                         
  11  -2   6        943.23        957.45        18.77 o                         
  12  -2   6        648.43        686.63        13.26 o                         
  13  -2   6       2005.85       2119.72        40.64 o                         
  14  -2   6         91.46         76.62         4.23 o                         
 -12  -1   6         71.26         58.98         3.91 o                         
 -11  -1   6          8.91          9.83         1.87 o                         
 -10  -1   6         67.14         68.04         2.37 o                         
  -9  -1   6        341.60        332.18         5.62 o                         
  -8  -1   6        984.60        996.70        10.01 o                         
  -7  -1   6        409.15        421.74         5.50 o                         
  -6  -1   6       3149.42       3075.01        25.41 o                         
  -5  -1   6       1222.03       1151.20        10.86 o                         
  -4  -1   6       1441.14       1297.85        27.25 o                         
  -3  -1   6          0.62          1.60         1.85 o                         
  -2  -1   6          0.85          2.81         1.67 o                         
  -1  -1   6        770.40        752.87        16.06 o                         
   0  -1   6        937.90        961.29        15.86 o                         
   1  -1   6        594.34        604.95        12.04 o                         
   2  -1   6        264.79        281.08         5.42 o                         
   3  -1   6         36.88         40.20         2.14 o                         
   4  -1   6        446.84        408.58         7.11 o                         
   5  -1   6         16.40          9.65         1.94 o                         
   6  -1   6       1778.45       1865.55        26.23 o                         
   7  -1   6        218.69        252.79         3.14 o                         
   8  -1   6          5.46          3.48         1.20 o                         
   9  -1   6        499.67        499.12         5.39 o                         
  10  -1   6          0.17         -0.77         1.38 o                         
  11  -1   6        603.49        583.52        12.34 o                         
  12  -1   6         71.08         71.29         2.19 o                         
  13  -1   6        103.71         98.22         2.92 o                         
  14  -1   6        684.28        678.37        16.28 o                         
 -12   0   6        107.54        105.09         3.09 o                         
 -11   0   6        123.71        104.39         2.98 o                         
 -10   0   6       1353.79       1370.14        20.50 o                         
  -9   0   6        901.17        883.11        14.47 o                         
  -8   0   6        591.71        577.13         8.29 o                         
  -7   0   6          0.95          1.31         1.56 o                         
  -6   0   6        202.58        183.57         2.78 o                         
  -5   0   6        350.84        298.54         4.89 o                         
  -4   0   6       3690.87       3492.63        53.42 o                         
  -3   0   6        499.60        564.29        10.72 o                         
  -2   0   6         84.90         88.93         2.88 o                         
  -1   0   6       5078.55       5689.54        97.80 o                         
   0   0   6       1142.04       1044.87        15.49 o                         
   1   0   6        337.17        347.75         6.30 o                         
   2   0   6      10303.86      10939.11       206.57 o                         
   3   0   6       1048.85       1007.10        13.85 o                         
   4   0   6       1212.31       1306.22        18.93 o                         
   5   0   6       4459.17       5183.14        64.99 o                         
   6   0   6          8.80         22.63         2.05 o                         
   7   0   6         11.43         20.40         1.27 o                         
   8   0   6       1078.21       1068.63        11.46 o                         
   9   0   6         33.17         24.44         1.43 o                         
  10   0   6        798.68        790.92         9.60 o                         
  11   0   6        129.86        127.09         2.39 o                         
  12   0   6        800.64        829.37        17.09 o                         
  13   0   6        618.74        630.07        10.32 o                         
  14   0   6       1267.85       1310.39        31.27 o                         
 -12   1   6         16.26         17.13         1.94 o                         
 -11   1   6         96.60        100.90         3.68 o                         
 -10   1   6          1.95          1.36         1.65 o                         
  -9   1   6        104.79        111.30         2.88 o                         
  -8   1   6       1055.02       1033.00        11.45 o                         
  -7   1   6        139.01        139.20         2.72 o                         
  -6   1   6        103.87         91.46         2.35 o                         
  -5   1   6        931.03        934.92         9.59 o                         
  -4   1   6         15.66         14.33         1.91 o                         
  -3   1   6       1113.27       1102.29        16.89 o                         
  -2   1   6        397.68        389.49         5.87 o                         
  -1   1   6        286.27        281.29         8.44 o                         
   0   1   6       1962.56       1892.51        32.61 o                         
   1   1   6       1224.64       1182.30        17.21 o                         
   2   1   6          7.77          1.00         1.89 o                         
   3   1   6         53.67         61.14         2.62 o                         
   4   1   6          0.29          0.58         1.41 o                         
   5   1   6        281.98        284.64         5.07 o                         
   6   1   6          4.37          2.45         1.63 o                         
   7   1   6         18.61         20.60         1.81 o                         
   8   1   6         99.40        107.12         2.23 o                         
   9   1   6        521.80        498.72         5.10 o                         
  10   1   6       1155.54       1141.95        10.57 o                         
  11   1   6        114.58        112.61         2.23 o                         
  12   1   6        600.19        609.58         6.42 o                         
  13   1   6         15.55         20.79         1.50 o                         
  14   1   6        201.59        192.26         4.30 o                         
  15   1   6         71.11         61.19         2.40 o                         
 -12   2   6        220.97        268.76         7.85 o                         
 -11   2   6        929.33       1032.14        16.18 o                         
 -10   2   6         27.59         28.39         1.89 o                         
  -9   2   6         96.28        100.42         2.27 o                         
  -8   2   6        175.14        147.53         3.51 o                         
  -7   2   6       1421.50       1394.69        14.37 o                         
  -6   2   6       1903.42       1869.90        17.72 o                         
  -5   2   6        257.07        267.54         3.69 o                         
  -4   2   6        220.03        193.25         3.75 o                         
  -3   2   6       1208.14       1099.83        16.17 o                         
  -2   2   6        120.02        132.92         3.91 o                         
  -1   2   6       2785.99       2693.65        34.07 o                         
   0   2   6         24.47         18.12         1.71 o                         
   1   2   6       4202.37       3986.02        55.19 o                         
   2   2   6       3795.63       3752.01        72.14 o                         
   3   2   6       2226.74       2209.54        33.62 o                         
   4   2   6       1175.84       1289.45        17.93 o                         
   5   2   6        258.65        266.35         4.65 o                         
   6   2   6        744.79        734.62         9.50 o                         
   7   2   6        214.92        266.16         5.35 o                         
   8   2   6       3078.55       3175.54        28.65 o                         
   9   2   6       2458.70       2602.14        22.31 o                         
  10   2   6         95.71         98.69         2.44 o                         
  11   2   6        226.77        245.04         3.88 o                         
  12   2   6         44.20         45.73         1.76 o                         
  13   2   6          2.07          0.72         1.34 o                         
  14   2   6         33.84         30.14         1.83 o                         
  15   2   6        100.11         82.94         3.31 o                         
 -11   3   6       1718.89       1841.99        73.86 o                         
 -10   3   6         22.52         17.49         1.92 o                         
  -9   3   6        129.30        114.86         2.41 o                         
  -8   3   6         51.81         61.91         2.14 o                         
  -7   3   6        527.37        478.64         6.68 o                         
  -6   3   6        461.03        404.63         8.23 o                         
  -5   3   6        152.95        162.45         3.26 o                         
  -4   3   6        475.78        433.08         5.15 o                         
  -3   3   6       2256.74       2068.20        40.03 o                         
  -2   3   6         21.19         18.35         2.11 o                         
  -1   3   6         60.85         55.81         2.40 o                         
   0   3   6       2782.91       2686.60        31.82 o                         
   1   3   6        247.74        206.82         6.56 o                         
   2   3   6       3712.24       3562.61        52.80 o                         
   3   3   6          1.89          3.06         1.63 o                         
   4   3   6        797.23        728.06         9.58 o                         
   5   3   6         26.28         26.39         1.81 o                         
   6   3   6         86.33         88.12         2.55 o                         
   7   3   6        832.96        870.15        10.59 o                         
   8   3   6        561.08        571.79         7.78 o                         
   9   3   6        348.02        335.25         4.59 o                         
  10   3   6          8.80          9.65         1.34 o
[truncated: 490,861 more chars]
